# Supplementary material for: Proteomic analysis of anti-MRSA activity of caerin 1.1/1.9 in a murine skin infection model and their in vitro anti-biofilm effects against Acinetobacter baumannii
Source: Microbiol Spectr. 2023 Oct 11;11(6):e04520-22. doi: 10.1128/spectrum.04520-22 (PMC10714828; doi:10.1128/spectrum.04520-22)
Supplement: Table S1 — Comparison of protein profiles of different groups and supporting peptides identified by LC-MS/MS. [file spectrum.04520-22-s0006.xlsx]

## Sheet: infect_vs_treated
Accession	Protein Name	Gene Name	Function	Description	Coverage	Unique Peptides	Peptides	PSMs	AAs	MW [kDa]	calc. pI	Inf-1/REF	Inf-2/REF	Inf-3/REF	average Inf	Tr-1/REF	Tr-2/REF	Tr-3/REF	average Tr	Inf/Tr	t test p value	adjusted_p_value
P70694	Estradiol 17 beta-dehydrogenase 5	Akr1c6	FUNCTION: Active toward androgens, estrogens, and xenobiotic substrates. Also exhibits low 20 alpha-HSD activity. Shows a-stereospecificity in hydrogen transfer between cofactors and substrates (A-specific). Preferentially catalyzes the reduction of 4-androstenedione, 5-alpha-androstane-3,17-dione, androsterone and dehydroepiandrosterone to testosterone, dihydrotestosterone, 5-alpha-androstane-3-…	Estradiol 17 beta-dehydrogenase 5 OS=Mus musculus OX=10090 GN=Akr1c6 PE=1 SV=1 - [DHB5_MOUSE]	15.79	2	5	8	323	37.024	8.27979	1.97194	1.2923	1.53727	1.6005	0.687679	0.949293	0.657733	0.764902	2.09243	0.0189186	0.567072
P30115	Glutathione S-transferase A3	Gsta3	FUNCTION: Conjugation of reduced glutathione to a wide number of exogenous and endogenous hydrophobic electrophiles. Catalyzes isomerization reactions that contribute to the biosynthesis of steroid hormones. Efficiently catalyze obligatory double-bond isomerizations of delta(5)-androstene-3,17-dione and delta(5)-pregnene-3,20-dione, precursors to testosterone and progesterone, respectively (By si…	Glutathione S-transferase A3 OS=Mus musculus OX=10090 GN=Gsta3 PE=1 SV=2 - [GSTA3_MOUSE]	24.89	4	6	9	221	25.3443	8.73389	1.91755	1.22709	1.44636	1.53033	0.842236	0.850307	0.655896	0.782813	1.95491	0.0248173	0.567072
Q99JH8	ER lumen protein-retaining receptor 1	Kdelr1	FUNCTION: Receptor for the C-terminal sequence motif K-D-E-L that is present on endoplasmic reticulum resident proteins and that mediates their recycling from the Golgi back to the endoplasmic reticulum. {ECO:0000250|UniProtKB:P24390}.	ER lumen protein-retaining receptor 1 OS=Mus musculus OX=10090 GN=Kdelr1 PE=1 SV=1 - [ERD21_MOUSE]	3.77	1	1	1	212	24.544	8.6167	1.57726	1.21776	1.15983	1.31828	0.71856	0.849761	0.852106	0.806809	1.63395	0.0206328	0.567072
P12710	Fatty acid-binding protein, liver	Fabp1	FUNCTION: Plays a role in lipoprotein-mediated cholesterol uptake in hepatocytes. Binds cholesterol. Binds free fatty acids and their coenzyme A derivatives, bilirubin, and some other small molecules in the cytoplasm. May be involved in intracellular lipid transport. {ECO:0000250|UniProtKB:P07148, ECO:0000250|UniProtKB:P82289}.	Fatty acid-binding protein, liver OS=Mus musculus OX=10090 GN=Fabp1 PE=1 SV=2 - [FABPL_MOUSE]	29.92	4	4	7	127	14.2365	8.55811	1.51937	1.25924	1.15613	1.31158	0.868236	0.90138	0.749744	0.839787	1.5618	0.0159121	0.567072
Q9DBU3	Serine/threonine-protein kinase RIO3	Riok3	FUNCTION: Involved in regulation of type I interferon (IFN)-dependent immune response which plays a critical role in the innate immune response against DNA and RNA viruses. May act as an adapter protein essential for the recruitment of TBK1 to IRF3. Phosphorylates IFIH1 on 'Ser-828' interfering with IFIH1 filament assembly on long dsRNA and resulting in attenuated IFIH1-signaling. Can inhibit CAS…	Serine/threonine-protein kinase RIO3 OS=Mus musculus OX=10090 GN=Riok3 PE=1 SV=3 - [RIOK3_MOUSE]	3.85	2	2	2	519	58.6671	5.69385	1.47784	1.24687	1.09394	1.27288	0.755294	0.960593	0.729726	0.815204	1.56143	0.0264996	0.567072
P49429	4-hydroxyphenylpyruvate dioxygenase	Hpd	FUNCTION: Key enzyme in the degradation of tyrosine. {ECO:0000250}.	4-hydroxyphenylpyruvate dioxygenase OS=Mus musculus OX=10090 GN=Hpd PE=1 SV=3 - [HPPD_MOUSE]	2.8	1	1	2	393	45.0259	7.06396	1.54249	1.30023	1.25078	1.3645	0.854949	0.961334	0.837161	0.884482	1.54271	0.00808867	0.567072
Q9DC28	Casein kinase I isoform delta	Csnk1d	FUNCTION: Essential serine/threonine-protein kinase that regulates diverse cellular growth and survival processes including Wnt signaling, DNA repair and circadian rhythms. It can phosphorylate a large number of proteins. Casein kinases are operationally defined by their preferential utilization of acidic proteins such as caseins as substrates. Phosphorylates connexin-43/GJA1, MAP1A, SNAPIN, MAPT…	Casein kinase I isoform delta OS=Mus musculus OX=10090 GN=Csnk1d PE=1 SV=2 - [KC1D_MOUSE]	5.3	2	2	2	415	47.2862	9.74463	1.55936	1.28148	1.15484	1.33189	0.924626	0.796	0.877391	0.866006	1.53797	0.020471	0.567072
Q91Y97	Fructose-bisphosphate aldolase B	Aldob		Fructose-bisphosphate aldolase B OS=Mus musculus OX=10090 GN=Aldob PE=1 SV=3 - [ALDOB_MOUSE]	31.04	9	10	21	364	39.4821	8.26514	1.40318	1.21531	1.2298	1.28276	0.835091	1.00347	0.817568	0.885376	1.44883	0.00932234	0.567072
Q66GT5	Phosphatidylglycerophosphatase and protein-tyrosine phosphatase 1	Ptpmt1	FUNCTION: Lipid phosphatase which dephosphorylates phosphatidylglycerophosphate (PGP) to phosphatidylglycerol (PG) (PubMed:21641550, PubMed:21730175). PGP is an essential intermediate in the biosynthetic pathway of cardiolipin, a mitochondrial-specific phospholipid regulating the membrane integrity and activities of the organelle (PubMed:21641550). Has also been shown to display phosphatase activ…	Phosphatidylglycerophosphatase and protein-tyrosine phosphatase 1 OS=Mus musculus OX=10090 GN=Ptpmt1 PE=1 SV=1 - [PTPM1_MOUSE]	3.63	1	1	1	193	21.9286	9.71533	1.2892	1.25918	1.12749	1.22529	0.860096	0.879443	0.811371	0.850303	1.441	0.0022018	0.567072
Q9CR86	Calcium-regulated heat stable protein 1	Carhsp1	FUNCTION: Binds mRNA and regulates the stability of target mRNA. {ECO:0000269|PubMed:21078874}.	Calcium-regulated heat stable protein 1 OS=Mus musculus OX=10090 GN=Carhsp1 PE=1 SV=1 - [CHSP1_MOUSE]	5.41	1	1	1	148	16.0521	8.20654	1.37867	1.06537	1.0162	1.15341	0.821494	0.876648	0.782077	0.82674	1.39513	0.0489501	0.567072
Q64261	Cyclin-dependent kinase 6	Cdk6	FUNCTION: Serine/threonine-protein kinase involved in the control of the cell cycle and differentiation; promotes G1/S transition. Phosphorylates pRB/RB1 and NPM1. Interacts with D-type G1 cyclins during interphase at G1 to form a pRB/RB1 kinase and controls the entrance into the cell cycle. Involved in initiation and maintenance of cell cycle exit during cell differentiation; prevents cell proli…	Cyclin-dependent kinase 6 OS=Mus musculus OX=10090 GN=Cdk6 PE=1 SV=2 - [CDK6_MOUSE]	4.91	1	2	4	326	37.0051	6.62451	1.48521	1.16525	1.2195	1.28999	0.983347	1.02528	0.816393	0.941674	1.36989	0.0415378	0.567072
Q91WB4	Pleckstrin homology domain-containing family F member 2	Plekhf2	FUNCTION: May play a role in early endosome fusion upstream of RAB5, hence regulating receptor trafficking and fluid-phase transport (By similarity). Enhances cellular sensitivity to TNF-induced apoptosis. {ECO:0000250, ECO:0000269|PubMed:18288467}.	Pleckstrin homology domain-containing family F member 2 OS=Mus musculus OX=10090 GN=Plekhf2 PE=1 SV=1 - [PKHF2_MOUSE]	10.84	3	3	5	249	27.7368	8.20654	1.30475	1.06092	1.06334	1.143	0.725456	0.942963	0.839859	0.836092	1.36708	0.0400598	0.567072
P17095	High mobility group protein HMG-I/HMG-Y	Hmga1	FUNCTION: HMG-I/Y bind preferentially to the minor groove of A+T rich regions in double-stranded DNA. It is suggested that these proteins could function in nucleosome phasing and in the 3'-end processing of mRNA transcripts. They are also involved in the transcription regulation of genes containing, or in close proximity to A+T-rich regions.	High mobility group protein HMG-I/HMG-Y OS=Mus musculus OX=10090 GN=Hmga1 PE=1 SV=4 - [HMGA1_MOUSE]	30.84	3	3	5	107	11.6071	10.3159	1.30117	1.12614	1.09488	1.17407	0.766055	0.987223	0.835583	0.862954	1.36052	0.0273345	0.567072
O54879	High mobility group protein B3	Hmgb3	FUNCTION: Multifunctional protein with various roles in different cellular compartments. May act in a redox sensitive manner. Associates with chromatin and binds DNA with a preference to non-canonical DNA structures such as single-stranded DNA. Can bent DNA and enhance DNA flexibility by looping thus providing a mechanism to promote activities on various gene promoters (By similarity). Proposed t…	High mobility group protein B3 OS=Mus musculus OX=10090 GN=Hmgb3 PE=1 SV=3 - [HMGB3_MOUSE]	10.5	1	2	3	200	22.9955	8.36768	1.30595	1.08738	1.05982	1.15105	0.891254	0.880139	0.777704	0.849699	1.35465	0.0246545	0.567072
P01864	Ig gamma-2A chain C region secreted form			Ig gamma-2A chain C region secreted form OS=Mus musculus OX=10090 PE=1 SV=1 - [GCAB_MOUSE]	7.16	1	2	14	335	36.5726	8.22119	1.26176	1.22755	1.23124	1.24018	0.936349	0.928392	0.891242	0.918661	1.34999	5.31399e-05	0.154786
Q8R0K9	Transcription factor E2F4	E2f4	FUNCTION: Transcription activator that binds DNA cooperatively with DP proteins through the E2 recognition site, 5'-TTTC[CG]CGC-3' found in the promoter region of a number of genes whose products are involved in cell cycle regulation or in DNA replication. The DRTF1/E2F complex functions in the control of cell-cycle progression from G1 to S phase. E2F4 binds with high affinity to RBL1 and RBL2. I…	Transcription factor E2F4 OS=Mus musculus OX=10090 GN=E2f4 PE=1 SV=1 - [E2F4_MOUSE]	1.95	1	1	1	410	43.8063	4.75439	1.28679	1.14143	1.03335	1.15385	0.786146	0.94074	0.888444	0.871777	1.32357	0.0308591	0.567072
Q8C196	Carbamoyl-phosphate synthase [ammonia], mitochondrial	Cps1	FUNCTION: Involved in the urea cycle of ureotelic animals where the enzyme plays an important role in removing excess ammonia from the cell. {ECO:0000269|PubMed:24703693}.	Carbamoyl-phosphate synthase [ammonia], mitochondrial OS=Mus musculus OX=10090 GN=Cps1 PE=1 SV=2 - [CPSM_MOUSE]	16.73	20	24	30	1500	164.514	6.91748	1.33378	1.10654	1.15514	1.19849	0.836591	0.984818	0.897675	0.906361	1.32231	0.0229684	0.567072
Q8BTI9	Phosphatidylinositol 4,5-bisphosphate 3-kinase catalytic subunit beta isoform	Pik3cb	FUNCTION: Phosphoinositide-3-kinase (PI3K) that phosphorylates PtdIns (Phosphatidylinositol), PtdIns4P (Phosphatidylinositol 4-phosphate) and PtdIns(4,5)P2 (Phosphatidylinositol 4,5-bisphosphate) to generate phosphatidylinositol 3,4,5-trisphosphate (PIP3). PIP3 plays a key role by recruiting PH domain-containing proteins to the membrane, including AKT1 and PDPK1, activating signaling cascades inv…	Phosphatidylinositol 4,5-bisphosphate 3-kinase catalytic subunit beta isoform OS=Mus musculus OX=10090 GN=Pik3cb PE=1 SV=2 - [PK3CB_MOUSE]	0.66	1	1	1	1064	121.633	7.09326	1.26005	1.07486	1.07725	1.13739	0.833747	0.896512	0.857015	0.862425	1.31883	0.0126914	0.567072
Q8K013	GTP-binding protein 10	Gtpbp10	FUNCTION: May be involved in the ribosome maturation process. {ECO:0000250}.	GTP-binding protein 10 OS=Mus musculus OX=10090 GN=Gtpbp10 PE=2 SV=1 - [GTPBA_MOUSE]	1.91	1	1	1	366	40.1163	9.14404	1.07699	1.14434	1.40029	1.20721	0.931137	0.919653	0.897337	0.916042	1.31785	0.0423159	0.567072
Q9CZC8	Secernin-1	Scrn1	FUNCTION: Regulates exocytosis in mast cells. Increases both the extent of secretion and the sensitivity of mast cells to stimulation with calcium (By similarity). {ECO:0000250}.	Secernin-1 OS=Mus musculus OX=10090 GN=Scrn1 PE=1 SV=1 - [SCRN1_MOUSE]	2.17	1	1	1	414	46.2966	4.79248	1.27504	1.10616	1.09842	1.15987	1.01308	0.910111	0.744718	0.889301	1.30425	0.0495024	0.567072
Q9WTK3	Glycosylphosphatidylinositol anchor attachment 1 protein	Gpaa1	FUNCTION: Essential for GPI-anchoring of precursor proteins but not for GPI synthesis. Acts before or during formation of the carbonyl intermediate. {ECO:0000269|PubMed:10793132, ECO:0000269|PubMed:10898732}.	Glycosylphosphatidylinositol anchor attachment 1 protein OS=Mus musculus OX=10090 GN=Gpaa1 PE=1 SV=3 - [GPAA1_MOUSE]	1.61	1	1	1	621	67.9053	8.39697	0.991844	1.21128	1.22632	1.14315	0.861529	0.905725	0.87087	0.879375	1.29995	0.0265993	0.567072
Q61097	Kinase suppressor of Ras 1	Ksr1	FUNCTION: Part of a multiprotein signaling complex which promotes phosphorylation of Raf family members and activation of downstream MAP kinases (PubMed:10409742, PubMed:12932319, PubMed:21102438, PubMed:21441104). Independently of its kinase activity, acts as MAP2K1/MEK1 and MAP2K2/MEK2-dependent allosteric activator of BRAF; upon binding to MAP2K1/MEK1 or MAP2K2/MEK2, dimerizes with BRAF and pr…	Kinase suppressor of Ras 1 OS=Mus musculus OX=10090 GN=Ksr1 PE=1 SV=1 - [KSR1_MOUSE]	0.92	1	1	1	873	96.6941	8.54346	1.24238	1.16827	1.06659	1.15908	0.816521	0.960239	0.901871	0.892877	1.29814	0.0155803	0.567072
P52431	DNA polymerase delta catalytic subunit	Pold1	FUNCTION: As the catalytic component of the trimeric (Pol-delta3 complex) and tetrameric DNA polymerase delta complexes (Pol-delta4 complex), plays a crucial role in high fidelity genome replication, including in lagging strand synthesis, and repair. Exhibits both DNA polymerase and 3'- to 5'-exonuclease activities. Requires the presence of accessory proteins POLD2, POLD3 and POLD4 for full activ…	DNA polymerase delta catalytic subunit OS=Mus musculus OX=10090 GN=Pold1 PE=1 SV=2 - [DPOD1_MOUSE]	0.81	1	1	1	1105	123.712	7.60596	1.17291	1.16456	1.15453	1.164	0.799175	0.98111	0.912814	0.8977	1.29665	0.00752345	0.567072
Q9CPV7	Palmitoyltransferase ZDHHC6	Zdhhc6	FUNCTION: Endoplasmic reticulum palmitoyl acyltransferase that mediates palmitoylation of proteins such as AMFR, CALX, ITPR1 and TFRC (PubMed:25368151). Palmitoylates calnexin (CALX), which is required for its association with the ribosome-translocon complex and efficient folding of glycosylated proteins (By similarity). Mediates palmitoylation of AMFR, promoting AMFR distribution to the peripher…	Palmitoyltransferase ZDHHC6 OS=Mus musculus OX=10090 GN=Zdhhc6 PE=1 SV=1 - [ZDHC6_MOUSE]	1.69	1	1	1	413	47.4957	8.54346	1.29105	1.15262	1.04301	1.16223	0.892356	0.929466	0.868234	0.896685	1.29614	0.0229373	0.567072
Q8R0S1	Cyclic AMP-dependent transcription factor ATF-7	Atf7	FUNCTION: Plays important functions in early cell signaling. Binds the cAMP response element (CRE) (consensus: 5'-GTGACGT[AG][AG]-3'), a sequence present in many viral and cellular promoters. Activator of the NF-ELAM1/delta-A site of the E-selectin promoter. Has no intrinsic transcriptional activity, but activates transcription on formation of JUN or FOS heterodimers. Also can bind TRE promoter s…	Cyclic AMP-dependent transcription factor ATF-7 OS=Mus musculus OX=10090 GN=Atf7 PE=2 SV=1 - [ATF7_MOUSE]	1.69	1	1	1	413	44.5798	8.35303	1.17976	1.19425	1.12022	1.16475	0.7786	0.990574	0.933531	0.900902	1.29287	0.0172067	0.567072
P52927	High mobility group protein HMGI-C	Hmga2	FUNCTION: Functions as a transcriptional regulator. Functions in cell cycle regulation through CCNA2. Plays an important role in chromosome condensation during the meiotic G2/M transition of spermatocytes. Plays a role in postnatal myogenesis, is involved in satellite cell activation (PubMed:27446912). {ECO:0000269|PubMed:14668482, ECO:0000269|PubMed:27446912}.	High mobility group protein HMGI-C OS=Mus musculus OX=10090 GN=Hmga2 PE=1 SV=1 - [HMGA2_MOUSE]	7.41	1	1	1	108	11.8121	10.6235	1.2249	1.13007	1.24298	1.19932	0.910583	1.04475	0.829853	0.928394	1.29182	0.0195379	0.567072
Q8K2I3	Dimethylaniline monooxygenase [N-oxide-forming] 2	Fmo2	FUNCTION: This protein is involved in the oxidative metabolism of a variety of xenobiotics such as drugs and pesticides. Shows catalytic activity towards methimazole, thiourea, trimethylamine, and the insecticide phorate.	Dimethylaniline monooxygenase [N-oxide-forming] 2 OS=Mus musculus OX=10090 GN=Fmo2 PE=1 SV=3 - [FMO2_MOUSE]	1.5	1	1	1	535	60.9354	8.47021	1.1287	1.21973	1.14721	1.16522	0.947587	0.83866	0.925204	0.903817	1.28922	0.00379529	0.567072
O35309	N-myc-interactor	Nmi	FUNCTION: May be involved in augmenting coactivator protein recruitment to a group of sequence-specific transcription factors. Augments cytokine-mediated STAT transcription (By similarity). Enhances CBP/p300 coactivator protein recruitment to STAT1 and STAT5 (By similarity). {ECO:0000250}.	N-myc-interactor OS=Mus musculus OX=10090 GN=Nmi PE=1 SV=1 - [NMI_MOUSE]	5.41	2	2	2	314	35.2135	5.04639	1.13756	1.18749	1.06769	1.13091	0.807941	0.937443	0.896506	0.88063	1.28421	0.00836508	0.567072
Q8CFE4	SCY1-like protein 2	Scyl2	FUNCTION: Component of AP2-containing clathrin coated structures at the plasma membrane or of endocytic coated vesicles. May be a serine/threonine-protein kinase. May regulate clathrin-dependent trafficking between the TGN and/or the endosomal system (By similarity). {ECO:0000250}.	SCY1-like protein 2 OS=Mus musculus OX=10090 GN=Scyl2 PE=1 SV=1 - [SCYL2_MOUSE]	0.65	1	1	1	930	103.251	8.01611	1.17581	1.2136	1.15819	1.18253	0.845821	0.999921	0.929318	0.92502	1.27839	0.00558739	0.567072
Q922E4	Ethanolamine-phosphate cytidylyltransferase	Pcyt2	FUNCTION: Plays an important role in the biosynthesis of the phospholipid phosphatidylethanolamine. Catalyzes the formation of CDP-ethanolamine (By similarity). {ECO:0000250}.	Ethanolamine-phosphate cytidylyltransferase OS=Mus musculus OX=10090 GN=Pcyt2 PE=1 SV=1 - [PCY2_MOUSE]	1.98	1	1	1	404	45.2066	6.58057	1.2724	1.07197	1.02477	1.12304	0.858649	0.897617	0.879305	0.878524	1.27833	0.0333305	0.567072
Q8VI36	Paxillin	Pxn	FUNCTION: Cytoskeletal protein involved in actin-membrane attachment at sites of cell adhesion to the extracellular matrix (focal adhesion). {ECO:0000250}.	Paxillin OS=Mus musculus OX=10090 GN=Pxn PE=1 SV=1 - [PAXI_MOUSE]	6.26	4	4	11	591	64.4348	6.02393	1.22848	1.03119	1.01184	1.0905	0.771066	0.931331	0.859508	0.853968	1.27698	0.0468858	0.567072
A2AR02	Peptidyl-prolyl cis-trans isomerase G	Ppig	FUNCTION: PPIase that catalyzes the cis-trans isomerization of proline imidic peptide bonds in oligopeptides and may therefore assist protein folding. May be implicated in the folding, transport, and assembly of proteins. May play an important role in the regulation of pre-mRNA splicing. {ECO:0000250|UniProtKB:Q13427}.	Peptidyl-prolyl cis-trans isomerase G OS=Mus musculus OX=10090 GN=Ppig PE=1 SV=1 - [PPIG_MOUSE]	1.33	1	1	2	752	88.2719	10.272	1.29953	1.10518	1.05466	1.15312	0.88115	0.922622	0.928293	0.910688	1.26621	0.0333608	0.567072
P49615	Cyclin-dependent-like kinase 5	Cdk5	FUNCTION: Proline-directed serine/threonine-protein kinase essential for neuronal cell cycle arrest and differentiation and may be involved in apoptotic cell death in neuronal diseases by triggering abortive cell cycle re-entry. Interacts with D1 and D3-type G1 cyclins. Phosphorylates SRC, NOS3, VIM/vimentin, p35/CDK5R1, MEF2A, SIPA1L1, SH3GLB1, PXN, PAK1, MCAM/MUC18, SEPT5, SYN1, DNM1, AMPH, SYN…	Cyclin-dependent-like kinase 5 OS=Mus musculus OX=10090 GN=Cdk5 PE=1 SV=1 - [CDK5_MOUSE]	6.51	1	2	4	292	33.2672	7.66455	1.29635	1.10865	1.01057	1.13852	0.910151	0.916087	0.876315	0.900851	1.26383	0.0485917	0.567072
Q8C0L6	Peroxisomal N(1)-acetyl-spermine/spermidine oxidase	Paox	FUNCTION: Flavoenzyme which catalyzes the oxidation of N(1)-acetylspermine to spermidine and is thus involved in the polyamine back-conversion (PubMed:12660232, PubMed:28029774). Can also oxidize N(1)-acetylspermidine to putrescine. Substrate specificity: N(1)-acetylspermine = N(1)-acetylspermidine > N(1),N(12)-diacylspermine >> spermine. Does not oxidize spermidine. Plays an important role in th…	Peroxisomal N(1)-acetyl-spermine/spermidine oxidase OS=Mus musculus OX=10090 GN=Paox PE=1 SV=3 - [PAOX_MOUSE]	1.59	1	1	1	504	55.4119	5.10986	1.24951	1.05669	1.12101	1.1424	0.991103	0.905249	0.822644	0.906332	1.26047	0.0341535	0.567072
Q8R3E3	WD repeat domain phosphoinositide-interacting protein 1	Wipi1	FUNCTION: Component of the autophagy machinery that controls the major intracellular degradation process by which cytoplasmic materials are packaged into autophagosomes and delivered to lysosomes for degradation. Plays an important role in starvation- and calcium-mediated autophagy, as well as in mitophagy (By similarity) (PubMed:22275429). Functions downstream of the ULK1 and PI3-kinases that pr…	WD repeat domain phosphoinositide-interacting protein 1 OS=Mus musculus OX=10090 GN=Wipi1 PE=1 SV=1 - [WIPI1_MOUSE]	5.38	3	3	4	446	48.7272	6.45557	1.17989	1.212	1.05474	1.14888	0.856556	0.960237	0.919445	0.912079	1.25963	0.0139288	0.567072
P49135	General transcription and DNA repair factor IIH helicase subunit XPB	Ercc3	FUNCTION: ATP-dependent 3'-5' DNA helicase, component of the general transcription and DNA repair factor IIH (TFIIH) core complex, which is involved in general and transcription-coupled nucleotide excision repair (NER) of damaged DNA and, when complexed to CAK, in RNA transcription by RNA polymerase II. In NER, TFIIH acts by opening DNA around the lesion to allow the excision of the damaged oligo…	General transcription and DNA repair factor IIH helicase subunit XPB OS=Mus musculus OX=10090 GN=Ercc3 PE=2 SV=1 - [ERCC3_MOUSE]	1.02	1	1	1	783	89.0701	7.18115	1.17209	1.12235	1.1209	1.13844	0.844727	1.01756	0.850397	0.904226	1.25903	0.0166656	0.567072
P52760	2-iminobutanoate/2-iminopropanoate deaminase	Rida	FUNCTION: Catalyzes the hydrolytic deamination of enamine/imine intermediates that form during the course of normal metabolism. May facilitate the release of ammonia from these potentially toxic reactive metabolites, reducing their impact on cellular components. It may act on enamine/imine intermediates formed by several types of pyridoxal-5'-phosphate-dependent dehydratases including L-threonine…	2-iminobutanoate/2-iminopropanoate deaminase OS=Mus musculus OX=10090 GN=Rida PE=1 SV=3 - [RIDA_MOUSE]	26.67	3	3	3	135	14.2465	8.67529	1.27484	1.1334	1.16877	1.19234	0.971204	0.98759	0.895574	0.951456	1.25317	0.00919861	0.567072
P24549	Retinal dehydrogenase 1	Aldh1a1	FUNCTION: Can convert/oxidize retinaldehyde to retinoic acid. Binds free retinal and cellular retinol-binding protein-bound retinal (By similarity). May have a broader specificity and oxidize other aldehydes in vivo (By similarity). {ECO:0000250|UniProtKB:P00352, ECO:0000250|UniProtKB:P51647}.	Retinal dehydrogenase 1 OS=Mus musculus OX=10090 GN=Aldh1a1 PE=1 SV=5 - [AL1A1_MOUSE]	21.16	8	13	23	501	54.4328	7.79639	1.19136	1.15786	1.21199	1.18707	0.953032	1.00043	0.890816	0.948093	1.25206	0.00252135	0.567072
B1AUR6	Protein MMS22-like	Mms22l	FUNCTION: Component of the MMS22L-TONSL complex, a complex that stimulates the recombination-dependent repair of stalled or collapsed replication forks. The MMS22L-TONSL complex is required to maintain genome integrity during DNA replication by promoting homologous recombination-mediated repair of replication fork-associated double-strand breaks. It may act by mediating the assembly of RAD51 fila…	Protein MMS22-like OS=Mus musculus OX=10090 GN=Mms22l PE=1 SV=1 - [MMS22_MOUSE]	0.57	1	1	1	1238	140.492	7.10791	1.25793	1.07525	1.1749	1.16936	0.928446	0.990066	0.890456	0.936323	1.24889	0.0180356	0.567072
P07361	Alpha-1-acid glycoprotein 2	Orm2	FUNCTION: Functions as transport protein in the blood stream. Binds various ligands in the interior of its beta-barrel domain (By similarity). Appears to function in modulating the activity of the immune system during the acute-phase reaction. {ECO:0000250}.	Alpha-1-acid glycoprotein 2 OS=Mus musculus OX=10090 GN=Orm2 PE=1 SV=1 - [A1AG2_MOUSE]	16.43	1	3	13	207	23.8282	5.45264	0.98424	1.0262	1.06844	1.02629	0.914037	0.781475	0.771726	0.822412	1.24791	0.0171679	0.567072
Q3UMG5	Leucine-rich repeat and calponin homology domain-containing protein 2	Lrch2	FUNCTION: May play a role in the organization of the cytoskeleton. {ECO:0000250|UniProtKB:Q960C5, ECO:0000250|UniProtKB:Q96II8}.	Leucine-rich repeat and calponin homology domain-containing protein 2 OS=Mus musculus OX=10090 GN=Lrch2 PE=2 SV=2 - [LRCH2_MOUSE]	1.55	1	1	1	773	84.9359	6.58057	1.16955	1.14909	0.980473	1.09971	0.955967	0.875336	0.819533	0.883612	1.24456	0.0395869	0.567072
P12388	Plasminogen activator inhibitor 2, macrophage	Serpinb2	FUNCTION: Inhibits urokinase-type plasminogen activator. The monocyte derived PAI-2 is distinct from the endothelial cell-derived PAI-1. Not required for normal murine development or survival.	Plasminogen activator inhibitor 2, macrophage OS=Mus musculus OX=10090 GN=Serpinb2 PE=1 SV=1 - [PAI2_MOUSE]	21.2	8	8	10	415	46.2622	5.13525	1.16986	1.18358	1.04667	1.13337	1.01777	0.910301	0.80789	0.911987	1.24275	0.0412551	0.567072
Q91VE6	MKI67 FHA domain-interacting nucleolar phosphoprotein	Nifk		MKI67 FHA domain-interacting nucleolar phosphoprotein OS=Mus musculus OX=10090 GN=Nifk PE=1 SV=1 - [MK67I_MOUSE]	2.21	1	1	1	317	36.2424	10.2427	1.18278	1.10289	1.26349	1.18305	1.00411	0.932017	0.924155	0.953429	1.24084	0.012234	0.567072
Q8CIE2	Zinc finger MIZ domain-containing protein 2	Zmiz2	FUNCTION: Increases ligand-dependent transcriptional activity of AR and other nuclear hormone receptors. {ECO:0000250}.	Zinc finger MIZ domain-containing protein 2 OS=Mus musculus OX=10090 GN=Zmiz2 PE=1 SV=2 - [ZMIZ2_MOUSE]	1.09	1	1	1	920	96.6575	7.13721	1.22435	1.02612	1.15854	1.13634	0.863212	0.990772	0.901255	0.918413	1.23728	0.0349642	0.567072
Q9CXT7	Transmembrane protein 192	Tmem192		Transmembrane protein 192 OS=Mus musculus OX=10090 GN=Tmem192 PE=1 SV=1 - [TM192_MOUSE]	3.76	1	1	1	266	30.3165	8.32373	1.10541	1.23528	1.09615	1.14561	0.928495	0.980078	0.869455	0.926009	1.23715	0.0163479	0.567072
Q9DC22	DDB1- and CUL4-associated factor 6	Dcaf6	FUNCTION: Ligand-dependent coactivator of nuclear receptors. Enhance transcriptional activity of the nuclear receptors NR3C1 and AR. May function as a substrate receptor for CUL4-DDB1 E3 ubiquitin-protein ligase complex (By similarity). {ECO:0000250}.	DDB1- and CUL4-associated factor 6 OS=Mus musculus OX=10090 GN=Dcaf6 PE=1 SV=1 - [DCAF6_MOUSE]	0.8	1	1	1	876	97.5271	5.22412	1.22931	1.14004	1.06945	1.14627	0.858677	0.995133	0.929567	0.927792	1.23548	0.0228446	0.567072
Q8BX09	Retinoblastoma-binding protein 5	Rbbp5	FUNCTION: In embryonic stem (ES) cells, plays a crucial role in the differentiation potential, particularly along the neural lineage, regulating gene induction and H3 'Lys-4' methylation at key developmental loci, including that mediated by retinoic acid (PubMed:21335234). Does not affect ES cell self-renewal (PubMed:21335234). Component or associated component of some histone methyltransferase c…	Retinoblastoma-binding protein 5 OS=Mus musculus OX=10090 GN=Rbbp5 PE=1 SV=2 - [RBBP5_MOUSE]	3.53	2	2	2	538	59.0606	5.09717	1.20056	0.992523	1.16761	1.12023	0.875364	0.952406	0.892625	0.906798	1.23537	0.0359055	0.567072
Q91ZC1	Mas-related G-protein coupled receptor member B3	Mrgprb3	FUNCTION: Orphan receptor. Probably involved in the function of nociceptive neurons. May regulate nociceptor function and/or development, including the sensation or modulation of pain (By similarity). {ECO:0000250}.	Mas-related G-protein coupled receptor member B3 OS=Mus musculus OX=10090 GN=Mrgprb3 PE=2 SV=1 - [MRGB3_MOUSE]	5.77	1	1	1	312	35.4859	8.33838	1.14415	1.11466	1.12875	1.12919	0.91656	0.98273	0.849257	0.916182	1.23249	0.00570053	0.567072
P61514	60S ribosomal protein L37a	Rpl37a		60S ribosomal protein L37a OS=Mus musculus OX=10090 GN=Rpl37a PE=1 SV=2 - [RL37A_MOUSE]	57.61	5	5	9	92	10.2685	10.4331	1.1403	1.07441	1.12242	1.11238	0.891306	0.956664	0.865192	0.904388	1.22998	0.00345165	0.567072
P21995	Embigin	Emb	FUNCTION: Plays a role in targeting the monocarboxylate transporters SLC16A1 and SLC16A7 to the cell membrane (By similarity). Plays a role in the outgrowth of motoneurons and in the formation of neuromuscular junctions. Following muscle denervation, promotes nerve terminal sprouting and the formation of additional acetylcholine receptor clusters at synaptic sites without affecting terminal Schwa…	Embigin OS=Mus musculus OX=10090 GN=Emb PE=1 SV=2 - [EMB_MOUSE]	12.12	4	5	8	330	37.0408	6.02393	1.20072	1.13106	0.99846	1.11008	0.824998	0.922352	0.960668	0.902673	1.22977	0.0445542	0.567072
P21570	Angiogenin	Ang	FUNCTION: Binds to actin on the surface of endothelial cells; once bound, angiogenin is endocytosed and translocated to the nucleus. Stimulates ribosomal RNA synthesis including that containing the initiation site sequences of 45S rRNA. Cleaves tRNA within anticodon loops to produce tRNA-derived stress-induced fragments (tiRNAs) which inhibit protein synthesis and triggers the assembly of stress …	Angiogenin OS=Mus musculus OX=10090 GN=Ang PE=1 SV=1 - [ANGI_MOUSE]	13.1	2	2	4	145	16.2172	9.40771	1.21695	1.08424	1.04367	1.11495	0.947515	0.921746	0.851724	0.906995	1.22928	0.0251968	0.567072
P49182	Heparin cofactor 2	Serpind1	FUNCTION: Thrombin inhibitor activated by the glycosaminoglycans, heparin or dermatan sulfate. In the presence of the latter, HC-II becomes the predominant thrombin inhibitor in place of antithrombin III (AT). Also inhibits chymotrypsin, but in a glycosaminoglycan-independent manner.	Heparin cofactor 2 OS=Mus musculus OX=10090 GN=Serpind1 PE=1 SV=1 - [HEP2_MOUSE]	11.3	6	6	12	478	54.462	7.34229	1.1476	1.17461	1.01672	1.11297	0.850725	0.977648	0.891885	0.906753	1.22743	0.028396	0.567072
Q9JKW0	ADP-ribosylation factor-like protein 6-interacting protein 1	Arl6ip1	FUNCTION: Positively regulates SLC1A1/EAAC1-mediated glutamate transport by increasing its affinity for glutamate in a PKC activity-dependent manner. Promotes the catalytic efficiency of SLC1A1/EAAC1 probably by reducing its interaction with ARL6IP5, a negative regulator of SLC1A1/EAAC1-mediated glutamate transport (PubMed:18684713). Plays a role in the formation and stabilization of endoplasmic …	ADP-ribosylation factor-like protein 6-interacting protein 1 OS=Mus musculus OX=10090 GN=Arl6ip1 PE=1 SV=1 - [AR6P1_MOUSE]	14.78	4	4	8	203	23.4215	9.31982	1.07825	1.14133	1.09205	1.10388	0.872962	0.958594	0.870581	0.900712	1.22556	0.00424931	0.567072
Q05512	Serine/threonine-protein kinase MARK2	Mark2	FUNCTION: Serine/threonine-protein kinase. Involved in cell polarity and microtubule dynamics regulation. Phosphorylates CRTC2/TORC2, DCX, HDAC7, KIF13B, MAP2, MAP4 and RAB11FIP2. Phosphorylates the microtubule-associated protein MAPT/TAU. Plays a key role in cell polarity by phosphorylating the microtubule-associated proteins MAP2, MAP4 and MAPT/TAU at KXGS motifs, causing detachment from microt…	Serine/threonine-protein kinase MARK2 OS=Mus musculus OX=10090 GN=Mark2 PE=1 SV=3 - [MARK2_MOUSE]	5.93	3	5	6	776	86.2522	9.67139	1.24629	1.08879	1.04284	1.12597	0.873897	0.960207	0.92443	0.919511	1.22453	0.0360554	0.567072
Q8R3L8	Cyclin-dependent kinase 8	Cdk8	FUNCTION: Component of the Mediator complex, a coactivator involved in regulated gene transcription of nearly all RNA polymerase II-dependent genes. Mediator functions as a bridge to convey information from gene-specific regulatory proteins to the basal RNA polymerase II transcription machinery. Mediator is recruited to promoters by direct interactions with regulatory proteins and serves as a sca…	Cyclin-dependent kinase 8 OS=Mus musculus OX=10090 GN=Cdk8 PE=1 SV=3 - [CDK8_MOUSE]	1.94	1	1	1	464	53.1759	8.57275	1.0844	1.09233	1.13825	1.10499	0.782984	0.969511	0.961849	0.904781	1.22128	0.0339413	0.567072
P59328	WD repeat and HMG-box DNA-binding protein 1	Wdhd1	FUNCTION: Acts as a replication initiation factor that brings together the MCM2-7 helicase and the DNA polymerase alpha/primase complex in order to initiate DNA replication. {ECO:0000250}.	WD repeat and HMG-box DNA-binding protein 1 OS=Mus musculus OX=10090 GN=Wdhd1 PE=1 SV=2 - [WDHD1_MOUSE]	2.33	3	3	3	1117	124.176	5.63037	1.18434	1.05053	1.07191	1.10226	0.807079	1.0051	0.898111	0.903431	1.22008	0.0481875	0.567072
P62983	Ubiquitin-40S ribosomal protein S27a	Rps27a	FUNCTION: [Ubiquitin]: Exists either covalently attached to another protein, or free (unanchored). When covalently bound, it is conjugated to target proteins via an isopeptide bond either as a monomer (monoubiquitin), a polymer linked via different Lys residues of the ubiquitin (polyubiquitin chains) or a linear polymer linked via the initiator Met of the ubiquitin (linear polyubiquitin chains). …	Ubiquitin-40S ribosomal protein S27a OS=Mus musculus OX=10090 GN=Rps27a PE=1 SV=2 - [RS27A_MOUSE]	42.31	1	8	113	156	17.9395	9.64209	1.08292	1.10657	1.20618	1.13189	0.877159	0.987329	0.918882	0.92779	1.21999	0.0146482	0.567072
P62862	40S ribosomal protein S30	Fau		40S ribosomal protein S30 OS=Mus musculus OX=10090 GN=Fau PE=1 SV=1 - [RS30_MOUSE]	13.56	1	1	2	59	6.64382	12.147	1.01961	1.10457	1.16391	1.09603	0.878283	0.953281	0.864376	0.898646	1.21965	0.0170271	0.567072
Q3UA06	Pachytene checkpoint protein 2 homolog	Trip13	FUNCTION: Plays a key role in chromosome recombination and chromosome structure development during meiosis. Required at early steps in meiotic recombination that leads to non-crossovers pathways. Also needed for efficient completion of homologous synapsis by influencing crossover distribution along the chromosomes affecting both crossovers and non-crossovers pathways. Also required for developmen…	Pachytene checkpoint protein 2 homolog OS=Mus musculus OX=10090 GN=Trip13 PE=1 SV=1 - [PCH2_MOUSE]	4.4	2	2	2	432	48.3464	5.85889	1.21025	1.10374	1.06057	1.12485	0.892833	0.95835	0.921287	0.924157	1.21717	0.0142551	0.567072
Q9Z0H1	WD repeat-containing protein 46	Wdr46	FUNCTION: Scaffold component of the nucleolar structure. Required for localization of DDX21 and NCL to the granular compartment of the nucleolus. {ECO:0000250|UniProtKB:O15213}.	WD repeat-containing protein 46 OS=Mus musculus OX=10090 GN=Wdr46 PE=2 SV=1 - [WDR46_MOUSE]	1.77	1	1	2	622	69.0053	9.77393	1.19603	1.02327	1.10397	1.10776	0.927434	0.956341	0.862905	0.91556	1.20992	0.0280528	0.567072
Q99P58	Ras-related protein Rab-27B	Rab27b	FUNCTION: Small GTPase which cycles between active GTP-bound and inactive GDP-bound states. In its active state, binds to a variety of effector proteins to regulate homeostasis of late endocytic pathway, including endosomal positioning, maturation and secretion (By similarity). Plays a role in NTRK2/TRKB axonal anterograde transport by facilitating the association of NTRK2/TRKB with KLC1 (By simi…	Ras-related protein Rab-27B OS=Mus musculus OX=10090 GN=Rab27b PE=1 SV=3 - [RB27B_MOUSE]	13.76	2	3	3	218	24.5442	5.5415	1.18143	1.09959	1.02456	1.10186	0.954081	0.950228	0.828015	0.910775	1.20981	0.035734	0.567072
Q8VDV8	MIT domain-containing protein 1	Mitd1	FUNCTION: Required for efficient abscission at the end of cytokinesis, together with components of the ESCRT-III complex. {ECO:0000250}.	MIT domain-containing protein 1 OS=Mus musculus OX=10090 GN=Mitd1 PE=1 SV=1 - [MITD1_MOUSE]	2.81	1	1	1	249	28.8286	8.06006	1.15848	1.1122	1.08074	1.11714	0.823391	1.00157	0.951207	0.925389	1.20721	0.0291923	0.567072
O08739	AMP deaminase 3	Ampd3	FUNCTION: AMP deaminase plays a critical role in energy metabolism.	AMP deaminase 3 OS=Mus musculus OX=10090 GN=Ampd3 PE=1 SV=2 - [AMPD3_MOUSE]	9.14	6	7	7	766	88.5956	7.32764	1.18177	1.07619	0.975492	1.07782	0.878565	0.89873	0.903763	0.893686	1.20604	0.0374259	0.567072
P06683	Complement component C9	C9	FUNCTION: Constituent of the membrane attack complex (MAC) that plays a key role in the innate and adaptive immune response by forming pores in the plasma membrane of target cells. C9 is the pore-forming subunit of the MAC. {ECO:0000250|UniProtKB:P02748}.	Complement component C9 OS=Mus musculus OX=10090 GN=C9 PE=1 SV=2 - [CO9_MOUSE]	16.61	10	10	20	548	61.9623	5.78271	1.16778	1.09217	0.970738	1.0769	0.865265	0.930807	0.884144	0.893405	1.20539	0.0388734	0.567072
Q8R3U1	HRAS-like suppressor 3	Pla2g16	FUNCTION: Exhibits both phospholipase A1/2 and acyltransferase activities (PubMed:19047760). Shows phospholipase A1 (PLA1) and A2 (PLA2), catalyzing the calcium-independent release of fatty acids from the sn-1 or sn-2 position of glycerophospholipids (PubMed:18614531, PubMed:19047760, PubMed:19136964, PubMed:22134920). For most substrates, PLA1 activity is much higher than PLA2 activity (By simil…	HRAS-like suppressor 3 OS=Mus musculus OX=10090 GN=Pla2g16 PE=1 SV=2 - [PA216_MOUSE]	5.56	1	1	1	162	17.8605	8.71924	1.08346	1.08148	1.10116	1.0887	0.985886	0.886179	0.837553	0.903206	1.20537	0.013632	0.567072
Q91VA0	Acyl-coenzyme A synthetase ACSM1, mitochondrial	Acsm1	FUNCTION: Catalyzes the activation of fatty acids by CoA to produce an acyl-CoA, the first step in fatty acid metabolism (PubMed:11470804, PubMed:12709059). Capable of activating medium-chain fatty acids (e.g. butyric (C4) to decanoic (C10) acids), and certain carboxylate-containing xenobiotics, e.g. benzoate (PubMed:11470804, PubMed:12709059). Also catalyzes the activation of lipoate to lipoyl-n…	Acyl-coenzyme A synthetase ACSM1, mitochondrial OS=Mus musculus OX=10090 GN=Acsm1 PE=1 SV=1 - [ACSM1_MOUSE]	1.05	1	1	1	573	64.719	7.1665	1.0944	1.15152	1.14535	1.13042	0.902081	0.971242	0.94588	0.939734	1.20292	0.00215626	0.567072
Q8VE18	Protein SMG8	Smg8	FUNCTION: Involved in nonsense-mediated decay (NMD) of mRNAs containing premature stop codons. Is recruited by release factors to stalled ribosomes together with SMG1 and SMG9 (forming the SMG1C protein kinase complex) and, in the SMG1C complex, is required to mediate the recruitment of SMG1 to the ribosome:SURF complex and to suppress SMG1 kinase activity until the ribosome:SURF complex locates …	Protein SMG8 OS=Mus musculus OX=10090 GN=Smg8 PE=1 SV=1 - [SMG8_MOUSE]	0.61	1	1	1	991	109.597	7.76709	1.15159	1.10037	1.01082	1.0876	0.89595	0.944754	0.872774	0.904493	1.20244	0.0167313	0.567072
Q68FL4	Putative adenosylhomocysteinase 3	Ahcyl2	FUNCTION: May regulate the electrogenic sodium/bicarbonate cotransporter SLC4A4 activity and Mg(2+)-sensitivity. On the contrary of its homolog AHCYL1, does not regulate ITPR1 sensitivity to inositol 1,4,5-trisphosphate. {ECO:0000250|UniProtKB:A6QLP2, ECO:0000250|UniProtKB:Q96HN2}.	Putative adenosylhomocysteinase 3 OS=Mus musculus OX=10090 GN=Ahcyl2 PE=1 SV=1 - [SAHH3_MOUSE]	11.42	1	9	24	613	66.8566	7.35693	0.849723	0.851413	1.01906	0.906733	1.16321	1.0534	1.05969	1.0921	0.830265	0.049439	0.567072
P08551	Neurofilament light polypeptide	Nefl	FUNCTION: Neurofilaments usually contain three intermediate filament proteins: NEFL, NEFM, and NEFH which are involved in the maintenance of neuronal caliber. May additionally cooperate with the neuronal intermediate filament proteins PRPH and INA to form neuronal filamentous networks (PubMed:22723690). {ECO:0000269|PubMed:22723690}.	Neurofilament light polypeptide OS=Mus musculus OX=10090 GN=Nefl PE=1 SV=5 - [NFL_MOUSE]	23.57	12	15	51	543	61.4711	4.64014	0.81867	0.995856	0.889	0.901175	1.15525	1.0872	1.01958	1.08734	0.828785	0.0451447	0.567072
Q8R1N4	NudC domain-containing protein 3	Nudcd3		NudC domain-containing protein 3 OS=Mus musculus OX=10090 GN=Nudcd3 PE=1 SV=3 - [NUDC3_MOUSE]	4.13	1	1	2	363	40.8647	5.26221	0.837954	0.873309	0.988431	0.899898	1.16345	1.08294	1.01812	1.08817	0.826983	0.0383276	0.567072
P55096	ATP-binding cassette sub-family D member 3	Abcd3	FUNCTION: Probable transporter involved in the transport of branched-chain fatty acids and C27 bile acids into the peroxisome; the latter function is a crucial step in bile acid biosynthesis. The nucleotide-binding fold acts as an ATP-binding subunit with ATPase activity. {ECO:0000250|UniProtKB:P28288}.	ATP-binding cassette sub-family D member 3 OS=Mus musculus OX=10090 GN=Abcd3 PE=1 SV=2 - [ABCD3_MOUSE]	8.35	3	5	10	659	75.4263	9.26123	0.89416	0.918743	0.991645	0.934849	1.17906	1.0916	1.12526	1.13197	0.825859	0.00707894	0.567072
Q3TC93	HCLS1-binding protein 3	Hs1bp3	FUNCTION: May be a modulator of IL-2 signaling.	HCLS1-binding protein 3 OS=Mus musculus OX=10090 GN=Hs1bp3 PE=1 SV=2 - [H1BP3_MOUSE]	4.3	1	1	2	395	43.6643	4.98291	0.82641	0.873987	0.987131	0.895843	1.138	1.10591	1.01076	1.08489	0.825744	0.0364059	0.567072
Q9ERY9	Probable ergosterol biosynthetic protein 28	Erg28		Probable ergosterol biosynthetic protein 28 OS=Mus musculus OX=10090 GN=Erg28 PE=2 SV=1 - [ERG28_MOUSE]	6.43	1	1	1	140	15.7955	9.90576	0.856241	0.868366	0.980341	0.90165	1.17406	1.05168	1.05493	1.09356	0.82451	0.0272194	0.567072
Q9D787	RING-type E3 ubiquitin-protein ligase PPIL2	Ppil2	FUNCTION: Has a ubiquitin-protein ligase activity acting as an E3 ubiquitin protein ligase or as an ubiquitin-ubiquitin ligase promoting elongation of ubiquitin chains on substrates. By mediating 'Lys-48'-linked polyubiquitination of proteins could target them for proteasomal degradation. May also function as a chaperone, playing a role in transport to the cell membrane of BSG/Basigin for instanc…	RING-type E3 ubiquitin-protein ligase PPIL2 OS=Mus musculus OX=10090 GN=Ppil2 PE=1 SV=2 - [PPIL2_MOUSE]	1.92	1	1	1	521	59.0276	8.38232	0.907621	0.846875	0.983651	0.912716	1.15788	1.09601	1.0695	1.1078	0.823903	0.014712	0.567072
Q5SNZ0	Girdin	Ccdc88a	FUNCTION: Bifunctional modulator of guanine nucleotide-binding proteins (G proteins) (By similarity). Acts as a non-receptor guanine nucleotide exchange factor which binds to and activates guanine nucleotide-binding protein G(i) alpha subunits (By similarity). Also acts as a guanine nucleotide dissociation inhibitor for guanine nucleotide-binding protein G(s) subunit alpha GNAS (By similarity). E…	Girdin OS=Mus musculus OX=10090 GN=Ccdc88a PE=1 SV=2 - [GRDN_MOUSE]	1.55	2	3	11	1873	215.786	6.23975	0.887783	0.91026	1.01212	0.936721	1.21958	1.16912	1.0276	1.13877	0.822576	0.0429403	0.567072
P01644	Ig kappa chain V-V region HP R16.7			Ig kappa chain V-V region HP R16.7 OS=Mus musculus OX=10090 PE=1 SV=1 - [KV5AB_MOUSE]	30.56	1	3	9	108	11.9029	7.97217	0.848302	0.867368	1.03653	0.917401	1.1821	1.07713	1.08748	1.11557	0.822363	0.044456	0.567072
Q3ZK22	Vezatin	Vezt	FUNCTION: Plays a pivotal role in the establishment of adherens junctions and their maintenance in adult life. Required for morphogenesis of the preimplantation embryo, and for the implantation process. {ECO:0000269|PubMed:16199027, ECO:0000269|PubMed:17452094}.	Vezatin OS=Mus musculus OX=10090 GN=Vezt PE=1 SV=2 - [VEZA_MOUSE]	2.05	1	1	1	780	87.9318	5.19873	0.837909	0.881294	1.00488	0.908027	1.16488	1.08465	1.06437	1.10464	0.822015	0.028559	0.567072
Q63810	Calcineurin subunit B type 1	Ppp3r1	FUNCTION: Regulatory subunit of calcineurin, a calcium-dependent, calmodulin stimulated protein phosphatase. Confers calcium sensitivity. {ECO:0000269|PubMed:26794871}.	Calcineurin subunit B type 1 OS=Mus musculus OX=10090 GN=Ppp3r1 PE=1 SV=3 - [CANB1_MOUSE]	17.65	2	3	5	170	19.2876	4.80518	0.784932	0.94572	0.945826	0.892159	1.12482	1.04074	1.09168	1.08575	0.821702	0.0303528	0.567072
Q80TE7	Leucine-rich repeat-containing protein 7	Lrrc7	FUNCTION: Required for normal synaptic spine architecture and function. Necessary for DISC1 and GRM5 localization to postsynaptic density complexes and for both N-methyl D-aspartate receptor-dependent and metabotropic glutamate receptor-dependent long term depression. {ECO:0000269|PubMed:22072671}.	Leucine-rich repeat-containing protein 7 OS=Mus musculus OX=10090 GN=Lrrc7 PE=1 SV=2 - [LRRC7_MOUSE]	1.54	1	2	4	1490	166.796	6.60986	0.876565	0.812158	1.00758	0.898768	1.0988	1.10292	1.09858	1.1001	0.816986	0.0248809	0.567072
O35678	Monoglyceride lipase	Mgll	FUNCTION: Converts monoacylglycerides to free fatty acids and glycerol (PubMed:9341166, PubMed:17700715, PubMed:18096503, PubMed:19029917, PubMed:20554061, PubMed:20729846, PubMed:21454566). Hydrolyzes the endocannabinoid 2-arachidonoylglycerol, and thereby contributes to the regulation of endocannabinoid signaling, nociperception and perception of pain (PubMed:9341166, PubMed:17700715, PubMed:18…	Monoglyceride lipase OS=Mus musculus OX=10090 GN=Mgll PE=1 SV=1 - [MGLL_MOUSE]	21.12	7	7	10	303	33.366	7.15186	0.932381	0.88624	0.935929	0.918183	1.17804	0.989941	1.21114	1.12637	0.815168	0.0422216	0.567072
Q9EQ44	Vomeronasal type-1 receptor 41	Vmn1r41	FUNCTION: Putative pheromone receptor implicated in the regulation of social and reproductive behavior. {ECO:0000269|PubMed:12214233}.	Vomeronasal type-1 receptor 41 OS=Mus musculus OX=10090 GN=Vmn1r41 PE=3 SV=1 - [V1R41_MOUSE]	6.77	1	1	1	310	35.2041	9.15869	0.755702	0.931478	0.953279	0.880153	1.1166	1.02726	1.10147	1.08178	0.813616	0.0420006	0.567072
Q8BH02	Torsin-4A	Tor4a		Torsin-4A OS=Mus musculus OX=10090 GN=Tor4a PE=2 SV=1 - [TOR4A_MOUSE]	3.05	1	1	1	426	47.5561	8.6167	0.894268	0.844341	0.976836	0.905148	1.20238	1.08165	1.05531	1.11311	0.813169	0.0250293	0.567072
Q922B6	E3 ubiquitin-protein ligase TRAF7	Traf7	FUNCTION: E3 ubiquitin ligase capable of auto-ubiquitination, following phosphorylation by MAP3K3. Potentiates MEKK3-mediated activation of the NF-kappa-B, JUN/AP1 and DDIT3 transcriptional regulators. Induces apoptosis when overexpressed. Plays a role in the phosphorylation of MAPK1 and/or MAPK3, probably via its interaction with MAP3K3. {ECO:0000250|UniProtKB:Q6Q0C0}.	E3 ubiquitin-protein ligase TRAF7 OS=Mus musculus OX=10090 GN=Traf7 PE=1 SV=1 - [TRAF7_MOUSE]	2.53	1	1	1	594	66.444	6.99072	0.828989	0.872993	0.974779	0.892254	1.13634	1.09823	1.06147	1.09868	0.812115	0.0128949	0.567072
Q8VEH8	Endoplasmic reticulum lectin 1	Erlec1	FUNCTION: Probable lectin that binds selectively to improperly folded lumenal proteins. May function in endoplasmic reticulum quality control and endoplasmic reticulum-associated degradation (ERAD) of both non-glycosylated proteins and glycoproteins (By similarity). {ECO:0000250}.	Endoplasmic reticulum lectin 1 OS=Mus musculus OX=10090 GN=Erlec1 PE=1 SV=1 - [ERLEC_MOUSE]	3.11	1	1	2	483	54.8713	6.25244	0.825429	0.870022	0.949682	0.881711	1.15438	1.05684	1.05437	1.08853	0.810003	0.0135096	0.567072
Q91W98	Solute carrier family 15 member 4	Slc15a4	FUNCTION: Proton oligopeptide cotransporter. Transports free histidine and certain di- and tripeptides (By similarity). {ECO:0000250}.	Solute carrier family 15 member 4 OS=Mus musculus OX=10090 GN=Slc15a4 PE=1 SV=1 - [S15A4_MOUSE]	1.39	1	1	1	574	62.2157	9.15869	0.866389	0.876826	0.908859	0.884025	1.06638	1.13064	1.07971	1.09224	0.809366	0.000878663	0.567072
Q3URD3	Sarcolemmal membrane-associated protein	Slmap	FUNCTION: May play a role during myoblast fusion. {ECO:0000269|PubMed:15086317}.	Sarcolemmal membrane-associated protein OS=Mus musculus OX=10090 GN=Slmap PE=1 SV=2 - [SLMAP_MOUSE]	4.5	4	4	6	845	96.8733	5.32568	0.778749	0.848259	0.916462	0.847823	1.12852	0.942017	1.07779	1.04944	0.807881	0.0420867	0.567072
Q8R2G4	Ecto-ADP-ribosyltransferase 3	Art3		Ecto-ADP-ribosyltransferase 3 OS=Mus musculus OX=10090 GN=Art3 PE=1 SV=2 - [NAR3_MOUSE]	7.55	2	2	2	371	41.988	6.02393	0.841909	0.835606	0.942162	0.873226	1.12449	1.03848	1.09206	1.08501	0.80481	0.00768447	0.567072
Q3U308	Cytoplasmic tRNA 2-thiolation protein 2	Ctu2	FUNCTION: Plays a central role in 2-thiolation of mcm(5)S(2)U at tRNA wobble positions of tRNA(Lys), tRNA(Glu) and tRNA(Gln). May act by forming a heterodimer with CTU1/ATPBD3 that ligates sulfur from thiocarboxylated URM1 onto the uridine of tRNAs at wobble position. {ECO:0000255|HAMAP-Rule:MF_03054}.	Cytoplasmic tRNA 2-thiolation protein 2 OS=Mus musculus OX=10090 GN=Ctu2 PE=1 SV=1 - [CTU2_MOUSE]	3.7	1	1	1	514	56.0691	7.07861	0.816068	0.932447	0.92289	0.890468	1.10222	1.07603	1.14694	1.1084	0.803382	0.00694212	0.567072
Q9CPQ3	Mitochondrial import receptor subunit TOM22 homolog	Tomm22	FUNCTION: Central receptor component of the translocase of the outer membrane of mitochondria (TOM complex) responsible for the recognition and translocation of cytosolically synthesized mitochondrial preproteins. Together with the peripheral receptor TOM20 functions as the transit peptide receptor and facilitates the movement of preproteins into the translocation pore (By similarity). Required f…	Mitochondrial import receptor subunit TOM22 homolog OS=Mus musculus OX=10090 GN=Tomm22 PE=1 SV=3 - [TOM22_MOUSE]	23.24	2	2	3	142	15.5268	4.33545	0.808329	0.865214	0.992966	0.888836	1.21979	1.04892	1.05541	1.10804	0.802169	0.0485523	0.567072
Q64331	Unconventional myosin-VI	Myo6	FUNCTION: Myosins are actin-based motor molecules with ATPase activity (PubMed:11906161). Unconventional myosins serve in intracellular movements (PubMed:11906161). Myosin 6 is a reverse-direction motor protein that moves towards the minus-end of actin filaments (By similarity). Has slow rate of actin-activated ADP release due to weak ATP binding (By similarity). Functions in a variety of intrace…	Unconventional myosin-VI OS=Mus musculus OX=10090 GN=Myo6 PE=1 SV=1 - [MYO6_MOUSE]	3.24	3	5	6	1265	146.317	8.85107	0.830684	0.859831	1.00626	0.898924	1.21232	1.00616	1.17242	1.1303	0.795297	0.049911	0.567072
P37804	Transgelin	Tagln	FUNCTION: Actin cross-linking/gelling protein. {ECO:0000250}.	Transgelin OS=Mus musculus OX=10090 GN=Tagln PE=1 SV=3 - [TAGL_MOUSE]	43.28	10	10	20	201	22.5614	8.80713	0.810017	0.84257	0.944697	0.865761	1.09183	0.99731	1.17883	1.08932	0.794771	0.0279692	0.567072
P61953	Guanine nucleotide-binding protein G(I)/G(S)/G(O) subunit gamma-11	Gng11	FUNCTION: Guanine nucleotide-binding proteins (G proteins) are involved as a modulator or transducer in various transmembrane signaling systems. The beta and gamma chains are required for the GTPase activity, for replacement of GDP by GTP, and for G protein-effector interaction (By similarity). {ECO:0000250}.	Guanine nucleotide-binding protein G(I)/G(S)/G(O) subunit gamma-11 OS=Mus musculus OX=10090 GN=Gng11 PE=1 SV=1 - [GBG11_MOUSE]	9.59	1	1	1	73	8.4754	5.5415	0.855242	0.83762	0.987652	0.893505	1.201	1.10005	1.0955	1.13218	0.789189	0.0151387	0.567072
Q62147	Sarcospan	Sspn	FUNCTION: Component of the dystrophin-glycoprotein complex (DGC), a complex that spans the muscle plasma membrane and forms a link between the F-actin cytoskeleton and the extracellular matrix. Preferentially associates with the sarcoglycan subcomplex of the DGC (By similarity). {ECO:0000250}.	Sarcospan OS=Mus musculus OX=10090 GN=Sspn PE=1 SV=1 - [SSPN_MOUSE]	4.63	1	1	1	216	23.8421	7.85498	0.849887	0.891744	0.954495	0.898709	1.1846	1.02501	1.21766	1.14242	0.786669	0.0217964	0.567072
Q14C51	Pentatricopeptide repeat domain-containing protein 3, mitochondrial	Ptcd3	FUNCTION: Mitochondrial RNA-binding protein that has a role in mitochondrial translation. {ECO:0000250}.	Pentatricopeptide repeat domain-containing protein 3, mitochondrial OS=Mus musculus OX=10090 GN=Ptcd3 PE=1 SV=2 - [PTCD3_MOUSE]	2.04	1	2	3	685	77.7468	5.88428	0.884232	0.930937	0.910592	0.908587	1.07562	1.09996	1.29149	1.15569	0.786185	0.0237804	0.567072
Q91YM4	FAST kinase domain-containing protein 4	Tbrg4	FUNCTION: Plays a role in processing of mitochondrial RNA precursors and in stabilization of a subset of mature mitochondrial RNA species, such as MT-CO1, MT-CO2, MT-CYB, MT-CO3, MT-ND3, MT-ND5 and MT-ATP8/6. May play a role in cell cycle progression. {ECO:0000250|UniProtKB:Q969Z0}.	FAST kinase domain-containing protein 4 OS=Mus musculus OX=10090 GN=Tbrg4 PE=1 SV=1 - [FAKD4_MOUSE]	1.27	1	1	1	630	71.4678	8.33838	0.812036	0.86496	0.951047	0.876014	1.16676	1.1555	1.02743	1.11656	0.784562	0.0162876	0.567072
P04627	Serine/threonine-protein kinase A-Raf	Araf	FUNCTION: Involved in the transduction of mitogenic signals from the cell membrane to the nucleus. May also regulate the TOR signaling cascade (By similarity). {ECO:0000250}.	Serine/threonine-protein kinase A-Raf OS=Mus musculus OX=10090 GN=Araf PE=1 SV=2 - [ARAF_MOUSE]	1.82	1	1	2	604	67.5384	9.11475	0.889019	0.846002	0.915045	0.883355	1.20033	0.960107	1.2177	1.12605	0.784475	0.0469775	0.567072
Q8K4G1	Latent-transforming growth factor beta-binding protein 4	Ltbp4	FUNCTION: Key regulator of transforming growth factor beta (TGFB1, TGFB2 and TGFB3) that controls TGF-beta activation by maintaining it in a latent state during storage in extracellular space. Associates specifically via disulfide bonds with the Latency-associated peptide (LAP), which is the regulatory chain of TGF-beta, and regulates integrin-dependent activation of TGF-beta. {ECO:0000250|UniPro…	Latent-transforming growth factor beta-binding protein 4 OS=Mus musculus OX=10090 GN=Ltbp4 PE=1 SV=2 - [LTBP4_MOUSE]	1.92	2	2	2	1666	178.523	5.46533	0.809675	0.872883	0.939264	0.873941	1.21197	1.08286	1.05718	1.11733	0.782166	0.0160663	0.567072
Q8BIE6	FERM domain-containing protein 4A	Frmd4a	FUNCTION: Scaffolding protein that regulates epithelial cell polarity by connecting ARF6 activation with the PAR3 complex (PubMed:20080746). Plays a redundant role with FRMD4B in epithelial polarization (PubMed:20080746). May regulate MAPT secretion by activating ARF6-signaling (By similarity). {ECO:0000250|UniProtKB:Q9P2Q2, ECO:0000269|PubMed:20080746}.	FERM domain-containing protein 4A OS=Mus musculus OX=10090 GN=Frmd4a PE=1 SV=2 - [FRM4A_MOUSE]	1.67	1	1	1	1020	113.809	8.92432	0.718041	0.770714	0.947371	0.812042	1.11373	0.99437	1.01219	1.0401	0.780738	0.0441966	0.567072
Q149M0	C-type lectin domain family 12 member B	Clec12b	FUNCTION: Cell surface receptor that protects target cells against natural killer cell-mediated lysis. Modulates signaling cascades and mediates tyrosine phosphorylation of target MAP kinases (By similarity). {ECO:0000250}.	C-type lectin domain family 12 member B OS=Mus musculus OX=10090 GN=Clec12b PE=1 SV=1 - [CL12B_MOUSE]	2.55	1	1	6	275	31.1661	5.17334	0.822834	0.830093	0.960494	0.87114	1.11905	1.185	1.06492	1.12299	0.775734	0.0112647	0.567072
Q9CYH2	Redox-regulatory protein FAM213A	Fam213a	FUNCTION: Involved in redox regulation of the cell (By similarity). Acts as an antioxidant (By similarity). Inhibits TNFSF11-induced NFKB1 and JUN activation and osteoclast differentiation (By similarity). May affect bone resorption and help to maintain bone mass (By similarity). Acts as a negative regulator of macrophage-mediated inflammation by inhibiting macrophage production of inflammatory c…	Redox-regulatory protein FAM213A OS=Mus musculus OX=10090 GN=Fam213a PE=1 SV=2 - [F213A_MOUSE]	25.69	6	6	10	218	24.3789	9.17334	0.849142	0.880386	0.940158	0.889895	1.28238	1.00978	1.15842	1.15019	0.773693	0.0352362	0.567072
Q9Z2V4	Phosphoenolpyruvate carboxykinase, cytosolic [GTP]	Pck1	FUNCTION: Regulates cataplerosis and anaplerosis, the processes that control the levels of metabolic intermediates in the citric acid cycle. At low glucose levels, it catalyzes the cataplerotic conversion of oxaloacetate (OAA) to phosphoenolpyruvate (PEP), the rate-limiting step in the metabolic pathway that produces glucose from lactate and other precursors derived from the citric acid cycle. At…	Phosphoenolpyruvate carboxykinase, cytosolic [GTP] OS=Mus musculus OX=10090 GN=Pck1 PE=1 SV=1 - [PCKGC_MOUSE]	3.38	2	2	2	622	69.3101	6.59521	0.993912	0.834234	0.885208	0.904451	1.28572	1.11684	1.10948	1.17068	0.772585	0.0231693	0.567072
Q8BG21	Calcium channel flower homolog	Cacfd1		Calcium channel flower homolog OS=Mus musculus OX=10090 GN=Cacfd1 PE=1 SV=1 - [FLOWR_MOUSE]	5.26	1	1	1	171	18.3312	5.43994	0.837725	0.805523	0.943269	0.862172	1.17679	1.0445	1.12823	1.11651	0.772206	0.0109914	0.567072
P97393	Rho GTPase-activating protein 5	Arhgap5	FUNCTION: GTPase-activating protein for Rho family members. {ECO:0000250|UniProtKB:Q13017}.	Rho GTPase-activating protein 5 OS=Mus musculus OX=10090 GN=Arhgap5 PE=1 SV=2 - [RHG05_MOUSE]	0.53	1	1	1	1501	172.004	6.34131	0.769489	0.799944	0.980364	0.849932	1.11978	1.14999	1.04475	1.10484	0.769281	0.0249322	0.567072
O70404	Vesicle-associated membrane protein 8	Vamp8	FUNCTION: SNAREs, soluble N-ethylmaleimide-sensitive factor-attachment protein receptors, are essential proteins for fusion of cellular membranes. SNAREs localized on opposing membranes assemble to form a trans-SNARE complex, an extended, parallel four alpha-helical bundle that drives membrane fusion. VAMP8 is a SNARE involved in autophagy through the direct control of autophagosome membrane fusi…	Vesicle-associated membrane protein 8 OS=Mus musculus OX=10090 GN=Vamp8 PE=1 SV=1 - [VAMP8_MOUSE]	7.92	1	1	1	101	11.4441	8.19189	0.817418	0.913698	0.851531	0.860882	1.18301	1.14022	1.05009	1.12444	0.765611	0.00546507	0.567072
P26350	Prothymosin alpha	Ptma	FUNCTION: Prothymosin alpha may mediate immune function by conferring resistance to certain opportunistic infections.	Prothymosin alpha OS=Mus musculus OX=10090 GN=Ptma PE=1 SV=2 - [PTMA_MOUSE]	35.14	5	5	14	111	12.2471	3.78955	0.773277	0.841315	0.98416	0.866251	1.23504	1.03963	1.13225	1.13564	0.762786	0.0326144	0.567072
P01843	Ig lambda-1 chain C region			Ig lambda-1 chain C region OS=Mus musculus OX=10090 PE=1 SV=1 - [LAC1_MOUSE]	18.1	1	1	1	105	11.5675	6.26514	0.765152	0.811186	1.01127	0.862535	1.19653	1.07648	1.16007	1.14436	0.753728	0.0278929	0.567072
Q08857	Platelet glycoprotein 4	Cd36	FUNCTION: Multifunctional glycoprotein that acts as receptor for a broad range of ligands. Ligands can be of proteinaceous nature like thrombospondin, fibronectin, collagen or amyloid-beta as well as of lipidic nature such as oxidized low-density lipoprotein (oxLDL), anionic phospholipids, long-chain fatty acids and bacterial diacylated lipopeptides (PubMed:7685021). They are generally multivalen…	Platelet glycoprotein 4 OS=Mus musculus OX=10090 GN=Cd36 PE=1 SV=2 - [CD36_MOUSE]	11.86	6	6	12	472	52.6642	8.35303	0.801372	0.90236	0.874375	0.859369	1.13859	1.11194	1.17178	1.14077	0.753324	0.0012605	0.567072
P03899	NADH-ubiquinone oxidoreductase chain 3	Mtnd3	FUNCTION: Core subunit of the mitochondrial membrane respiratory chain NADH dehydrogenase (Complex I) that is believed to belong to the minimal assembly required for catalysis. Complex I functions in the transfer of electrons from NADH to the respiratory chain. The immediate electron acceptor for the enzyme is believed to be ubiquinone (By similarity). {ECO:0000250}.	NADH-ubiquinone oxidoreductase chain 3 OS=Mus musculus OX=10090 GN=Mtnd3 PE=1 SV=3 - [NU3M_MOUSE]	13.04	1	1	3	115	13.21	4.64014	0.828339	0.857605	0.893889	0.859944	1.31684	0.989347	1.13831	1.14816	0.748974	0.0405255	0.567072
O54916	RalBP1-associated Eps domain-containing protein 1	Reps1	FUNCTION: May coordinate the cellular actions of activated EGF receptors and Ral-GTPases.	RalBP1-associated Eps domain-containing protein 1 OS=Mus musculus OX=10090 GN=Reps1 PE=1 SV=2 - [REPS1_MOUSE]	1.51	1	1	1	795	86.4662	5.57959	0.803748	0.745414	0.941813	0.830325	1.15611	1.12282	1.05068	1.10987	0.748129	0.0133278	0.567072
P06537	Glucocorticoid receptor	Nr3c1	FUNCTION: Receptor for glucocorticoids (GC). Has a dual mode of action: as a transcription factor that binds to glucocorticoid response elements (GRE), both for nuclear and mitochondrial DNA, and as a modulator of other transcription factors. Affects inflammatory responses, cellular proliferation and differentiation in target tissues. Involved in chromatin remodeling (PubMed:10678832). Plays a ro…	Glucocorticoid receptor OS=Mus musculus OX=10090 GN=Nr3c1 PE=1 SV=1 - [GCR_MOUSE]	1.15	1	1	1	783	85.9977	6.354	0.75285	0.845098	0.906652	0.834867	1.14207	1.11729	1.09376	1.11771	0.746945	0.00378622	0.567072
Q80XC2	tRNA (adenine(58)-N(1))-methyltransferase catalytic subunit TRMT61A	Trmt61a	FUNCTION: Catalytic subunit of tRNA (adenine-N(1)-)-methyltransferase, which catalyzes the formation of N(1)-methyladenine at position 58 (m1A58) in initiator methionyl-tRNA. Catalytic subunit of mRNA N(1)-methyltransferase complex, which mediates methylation of adenosine residues at the N(1) position of a small subset of mRNAs: N(1) methylation takes place in tRNA T-loop-like structures of mRNAs…	tRNA (adenine(58)-N(1))-methyltransferase catalytic subunit TRMT61A OS=Mus musculus OX=10090 GN=Trmt61a PE=1 SV=1 - [TRM61_MOUSE]	5.86	2	2	2	290	31.6189	6.78564	0.760564	0.882067	0.898239	0.846957	1.26233	1.12067	1.05746	1.14682	0.738525	0.0158269	0.567072
Q640P4	Glycosyltransferase 8 domain-containing protein 2	Glt8d2		Glycosyltransferase 8 domain-containing protein 2 OS=Mus musculus OX=10090 GN=Glt8d2 PE=2 SV=1 - [GL8D2_MOUSE]	2.87	1	1	1	349	39.9077	7.6792	0.771437	0.839315	0.979128	0.863293	1.2949	1.03444	1.18072	1.17002	0.737842	0.0341744	0.567072
Q9WTU0	Lysine-specific demethylase PHF2	Phf2	FUNCTION: Lysine demethylase that demethylates both histones and non-histone proteins. Enzymatically inactive by itself, and becomes active following phosphorylation by PKA: forms a complex with ARID5B and mediates demethylation of methylated ARID5B. Demethylation of ARID5B leads to target the PHF2-ARID5B complex to target promoters, where PHF2 mediates demethylation of dimethylated 'Lys-9' of hi…	Lysine-specific demethylase PHF2 OS=Mus musculus OX=10090 GN=Phf2 PE=1 SV=2 - [PHF2_MOUSE]	1.64	1	2	2	1096	120.739	9.17334	0.81235	0.806432	0.991909	0.87023	1.29061	1.29908	1.02996	1.20655	0.721254	0.035004	0.567072
Q80VA0	N-acetylgalactosaminyltransferase 7	Galnt7	FUNCTION: Glycopeptide transferase involved in O-linked oligosaccharide biosynthesis, which catalyzes the transfer of an N-acetyl-D-galactosamine residue to an already glycosylated peptide. In contrast to other proteins of the family, it does not act as a peptide transferase that transfers GalNAc onto serine or threonine residue on the protein receptor, but instead requires the prior addition of …	N-acetylgalactosaminyltransferase 7 OS=Mus musculus OX=10090 GN=Galnt7 PE=1 SV=2 - [GALT7_MOUSE]	1.67	1	1	1	657	75.3712	7.92822	0.834679	0.93392	0.828408	0.865669	1.13986	1.10869	1.38266	1.2104	0.715191	0.0207803	0.567072
P61211	ADP-ribosylation factor-like protein 1	Arl1	FUNCTION: GTP-binding protein. Can activate phospholipase D with very low efficiency. Important for normal function of the Golgi apparatus (By similarity). {ECO:0000250}.	ADP-ribosylation factor-like protein 1 OS=Mus musculus OX=10090 GN=Arl1 PE=1 SV=1 - [ARL1_MOUSE]	8.84	1	1	1	181	20.3985	5.71924	0.741313	0.845383	0.943589	0.843428	1.14649	1.13692	1.26062	1.18134	0.713958	0.00875064	0.567072
Q9EQF6	Dihydropyrimidinase-related protein 5	Dpysl5	FUNCTION: May have a function in neuronal differentiation and/or axon growth.	Dihydropyrimidinase-related protein 5 OS=Mus musculus OX=10090 GN=Dpysl5 PE=1 SV=1 - [DPYL5_MOUSE]	1.42	1	1	1	564	61.4773	7.09326	0.76749	0.77189	0.898383	0.812588	1.11116	1.16798	1.14329	1.14081	0.712292	0.00203367	0.567072
Q9CYA6	Zinc finger CCHC domain-containing protein 8	Zcchc8	FUNCTION: Scaffolding subunit of the trimeric nuclear exosome targeting (NEXT) complex that is involved in the surveillance and turnover of aberrant transcripts and non-coding RNAs. NEXT functions as an RNA exosome cofactor that directs a subset of non-coding short-lived RNAs for exosomal degradation. May be involved in pre-mRNA splicing. It is required for 3'-end maturation of telomerase RNA com…	Zinc finger CCHC domain-containing protein 8 OS=Mus musculus OX=10090 GN=Zcchc8 PE=1 SV=3 - [ZCHC8_MOUSE]	1.27	1	1	1	709	77.9769	4.729	0.494225	0.550587	0.677403	0.574071	0.961472	0.885617	0.984194	0.943761	0.608281	0.00393115	0.567072
Q69ZR9	Protein TASOR	Fam208a	FUNCTION: Component of the HUSH complex, a multiprotein complex that mediates epigenetic repression. The HUSH complex is recruited to genomic loci rich in H3K9me3 and is required to maintain transcriptional silencing by promoting recruitment of SETDB1, a histone methyltransferase that mediates further deposition of H3K9me3, as well as MORC2. Also represses L1 retrotransposons in collaboration wit…	Protein TASOR OS=Mus musculus OX=10090 GN=Fam208a PE=1 SV=2 - [TASOR_MOUSE]	0.81	1	1	1	1610	181.283	5.66846	0.560955	0.695918	0.646063	0.634312	1.5382	1.39771	0.864715	1.26687	0.500691	0.0388423	0.567072
Q62261	Spectrin beta chain, non-erythrocytic 1	Sptbn1	FUNCTION: Fodrin, which seems to be involved in secretion, interacts with calmodulin in a calcium-dependent manner and is thus candidate for the calcium-dependent movement of the cytoskeleton at the membrane.	Spectrin beta chain, non-erythrocytic 1 OS=Mus musculus OX=10090 GN=Sptbn1 PE=1 SV=2 - [SPTB2_MOUSE]	34.19	70	72	137	2363	274.052	5.57959	0.968516	0.968735	1.00877	0.982008	1.05008	1.01521	1.02536	1.03022	0.953203	0.0464342	0.567072
P02468	Laminin subunit gamma-1	Lamc1	FUNCTION: Binding to cells via a high affinity receptor, laminin is thought to mediate the attachment, migration and organization of cells into tissues during embryonic development by interacting with other extracellular matrix components.	Laminin subunit gamma-1 OS=Mus musculus OX=10090 GN=Lamc1 PE=1 SV=2 - [LAMC1_MOUSE]	24.52	36	36	80	1607	177.185	5.21143	0.851416	0.984354	0.975641	0.937137	1.04858	1.08208	1.08552	1.07206	0.874144	0.0387588	0.567072
P48036	Annexin A5	Anxa5	FUNCTION: This protein is an anticoagulant protein that acts as an indirect inhibitor of the thromboplastin-specific complex, which is involved in the blood coagulation cascade.	Annexin A5 OS=Mus musculus OX=10090 GN=Anxa5 PE=1 SV=1 - [ANXA5_MOUSE]	68.65	21	22	67	319	35.7302	4.95752	0.924531	0.938806	0.973033	0.945456	1.04354	1.02342	1.09136	1.05277	0.898062	0.0123111	0.567072
O54724	Caveolae-associated protein 1	Cavin1	FUNCTION: Plays an important role in caveolae formation and organization. Essential for the formation of caveolae in all tissues (PubMed:18191225, PubMed:18840361, PubMed:18056712, PubMed:30188967). Core component of the CAVIN complex which is essential for recruitment of the complex to the caveolae in presence of calveolin-1 (CAV1) (PubMed:19546242). Essential for normal oligomerization of CAV1 …	Caveolae-associated protein 1 OS=Mus musculus OX=10090 GN=Cavin1 PE=1 SV=1 - [CAVN1_MOUSE]	37.76	17	17	62	392	43.927	5.51611	0.849476	0.925807	1.01995	0.931743	1.07093	1.05723	1.11594	1.08137	0.861633	0.0461226	0.567072
Q05793	Basement membrane-specific heparan sulfate proteoglycan core protein	Hspg2	FUNCTION: Integral component of basement membranes. Component of the glomerular basement membrane (GBM), responsible for the fixed negative electrostatic membrane charge, and which provides a barrier which is both size- and charge-selective. It serves as an attachment substrate for cells. Plays essential roles in vascularization. Critical for normal heart development and for regulating the vascul…	Basement membrane-specific heparan sulfate proteoglycan core protein OS=Mus musculus OX=10090 GN=Hspg2 PE=1 SV=1 - [PGBM_MOUSE]	13.35	39	39	82	3707	398.039	6.31592	0.900656	0.980128	0.978547	0.95311	1.02207	1.06212	1.04273	1.04231	0.914423	0.0358196	0.567072
P61982	14-3-3 protein gamma	Ywhag	FUNCTION: Adapter protein implicated in the regulation of a large spectrum of both general and specialized signaling pathways. Binds to a large number of partners, usually by recognition of a phosphoserine or phosphothreonine motif. Binding generally results in the modulation of the activity of the binding partner.	14-3-3 protein gamma OS=Mus musculus OX=10090 GN=Ywhag PE=1 SV=2 - [1433G_MOUSE]	57.89	9	15	84	247	28.2849	4.89404	0.966472	0.97585	0.978823	0.973715	1.04841	1.01816	1.02775	1.03144	0.944034	0.00395918	0.567072
P97429	Annexin A4	Anxa4	FUNCTION: Calcium/phospholipid-binding protein which promotes membrane fusion and is involved in exocytosis. {ECO:0000250}.	Annexin A4 OS=Mus musculus OX=10090 GN=Anxa4 PE=1 SV=4 - [ANXA4_MOUSE]	50.78	15	16	35	319	35.8931	5.56689	0.921914	0.95327	1.00515	0.960112	1.04656	1.029	1.07914	1.05157	0.913029	0.0321683	0.567072
P08553	Neurofilament medium polypeptide	Nefm	FUNCTION: Neurofilaments usually contain three intermediate filament proteins: NEFL, NEFM, and NEFH which are involved in the maintenance of neuronal caliber. May additionally cooperate with the neuronal intermediate filament proteins PRPH and INA to form neuronal filamentous networks (PubMed:22723690). {ECO:0000269|PubMed:22723690}.	Neurofilament medium polypeptide OS=Mus musculus OX=10090 GN=Nefm PE=1 SV=4 - [NFM_MOUSE]	10.02	7	10	44	848	95.8586	4.76709	0.832782	0.956824	0.919664	0.90309	1.10521	1.12386	1.00684	1.07864	0.837251	0.0273195	0.567072
Q9DBG3	AP-2 complex subunit beta	Ap2b1	FUNCTION: Component of the adaptor protein complex 2 (AP-2). Adaptor protein complexes function in protein transport via transport vesicles in different membrane traffic pathways. Adaptor protein complexes are vesicle coat components and appear to be involved in cargo selection and vesicle formation. AP-2 is involved in clathrin-dependent endocytosis in which cargo proteins are incorporated into …	AP-2 complex subunit beta OS=Mus musculus OX=10090 GN=Ap2b1 PE=1 SV=1 - [AP2B1_MOUSE]	18.25	6	20	46	937	104.516	5.37646	1.07306	1.05584	1.10195	1.07695	1.00806	0.996682	0.985333	0.996693	1.08052	0.0058376	0.567072
Q8CGN5	Perilipin-1	Plin1	FUNCTION: Modulator of adipocyte lipid metabolism. Coats lipid storage droplets to protect them from breakdown by hormone-sensitive lipase (HSL). Its absence may result in leanness (By similarity). Plays a role in unilocular lipid droplet formation by activating CIDEC. Their interaction promotes lipid droplet enlargement and directional net neutral lipid transfer. May modulate lipolysis and trigl…	Perilipin-1 OS=Mus musculus OX=10090 GN=Plin1 PE=1 SV=2 - [PLIN1_MOUSE]	38.49	18	18	38	517	55.5614	7.00537	0.913771	0.93746	0.941996	0.931076	1.03293	1.02677	1.13151	1.06374	0.875288	0.0193432	0.567072
P62830	60S ribosomal protein L23	Rpl23		60S ribosomal protein L23 OS=Mus musculus OX=10090 GN=Rpl23 PE=1 SV=1 - [RL23_MOUSE]	61.43	9	9	30	140	14.8561	10.5063	1.03345	1.03841	1.09629	1.05605	0.97327	1.00606	0.931677	0.970337	1.08833	0.0438669	0.567072
P67778	Prohibitin	Phb	FUNCTION: Regulates mitochondrial respiration activity and in aging (By similarity). In neurons, regulates the protein turnover of OMA1 in a cardiolipin-binding manner (PubMed:31819158). Inhibits DNA synthesis (By similarity). {ECO:0000250|UniProtKB:P35232, ECO:0000250|UniProtKB:P67779, ECO:0000269|PubMed:31819158}.	Prohibitin OS=Mus musculus OX=10090 GN=Phb PE=1 SV=1 - [PHB_MOUSE]	47.43	14	14	31	272	29.8019	5.75732	0.922973	0.970092	0.998779	0.963948	1.06603	1.02437	1.05369	1.04803	0.919773	0.0293524	0.567072
O35658	Complement component 1 Q subcomponent-binding protein, mitochondrial	C1qbp	FUNCTION: Is believed to be a multifunctional and multicompartmental protein involved in inflammation and infection processes, ribosome biogenesis, protein synthesis in mitochondria, regulation of apoptosis, transcriptional regulation and pre-mRNA splicing. At the cell surface is thought to act as an endothelial receptor for plasma proteins of the complement and kallikrein-kinin cascades. Putativ…	Complement component 1 Q subcomponent-binding protein, mitochondrial OS=Mus musculus OX=10090 GN=C1qbp PE=1 SV=1 - [C1QBP_MOUSE]	15.11	3	3	23	278	30.9935	4.91943	0.933305	0.902094	1.00561	0.947002	1.07091	1.06164	1.04145	1.058	0.895087	0.0252781	0.567072
P10493	Nidogen-1	Nid1	FUNCTION: Sulfated glycoprotein widely distributed in basement membranes and tightly associated with laminin. Also binds to collagen IV and perlecan. It probably has a role in cell-extracellular matrix interactions.	Nidogen-1 OS=Mus musculus OX=10090 GN=Nid1 PE=1 SV=2 - [NID1_MOUSE]	17.35	19	20	31	1245	136.45	5.43994	0.937164	0.959606	0.991958	0.96291	1.03938	1.02776	1.03948	1.03554	0.929862	0.0113693	0.567072
P24270	Catalase	Cat	FUNCTION: Occurs in almost all aerobically respiring organisms and serves to protect cells from the toxic effects of hydrogen peroxide. Promotes growth of cells.	Catalase OS=Mus musculus OX=10090 GN=Cat PE=1 SV=4 - [CATA_MOUSE]	34.91	16	16	36	527	59.7577	7.88428	0.886837	0.967144	1.00351	0.952498	1.11632	1.03768	1.08146	1.07849	0.88318	0.0380027	0.567072
P12970	60S ribosomal protein L7a	Rpl7a		60S ribosomal protein L7a OS=Mus musculus OX=10090 GN=Rpl7a PE=1 SV=2 - [RL7A_MOUSE]	40.23	12	13	42	266	29.958	10.5649	1.02921	1.03952	1.0738	1.04751	0.95201	0.994463	0.998066	0.981513	1.06724	0.0299723	0.567072
P01900	H-2 class I histocompatibility antigen, D-D alpha chain	H2-D1	FUNCTION: Involved in the presentation of foreign antigens to the immune system.	H-2 class I histocompatibility antigen, D-D alpha chain OS=Mus musculus OX=10090 GN=H2-D1 PE=1 SV=1 - [HA12_MOUSE]	34.25	5	10	31	365	41.0845	6.65381	0.900403	0.931942	1.004	0.94545	1.05516	1.06485	1.04969	1.05657	0.894831	0.0230252	0.567072
P01897	H-2 class I histocompatibility antigen, L-D alpha chain	H2-L	FUNCTION: Involved in the presentation of foreign antigens to the immune system.	H-2 class I histocompatibility antigen, L-D alpha chain OS=Mus musculus OX=10090 GN=H2-L PE=1 SV=2 - [HA1L_MOUSE]	37.57	8	12	23	362	40.6851	6.25244	0.962599	0.902706	0.957617	0.940974	1.0374	1.02071	1.03578	1.0313	0.912419	0.010525	0.567072
P62751	60S ribosomal protein L23a	Rpl23a	FUNCTION: Component of the ribosome, a large ribonucleoprotein complex responsible for the synthesis of proteins in the cell. Binds a specific region on the 26S rRNA (By similarity). May promote p53/TP53 degradation possibly through the stimulation of MDM2-mediated TP53 polyubiquitination (By similarity). {ECO:0000250, ECO:0000250|UniProtKB:P62750}.	60S ribosomal protein L23a OS=Mus musculus OX=10090 GN=Rpl23a PE=1 SV=1 - [RL23A_MOUSE]	43.59	11	11	36	156	17.6841	10.4478	1.09072	1.00673	1.11583	1.0711	0.923867	0.98457	0.949164	0.952533	1.12447	0.0338281	0.567072
Q8K183	Pyridoxal kinase	Pdxk	FUNCTION: Catalyzes the phosphorylation of the dietary vitamin B6 vitamers pyridoxal (PL), pyridoxine (PN) and pyridoxamine (PM) to form pyridoxal 5'-phosphate (PLP), pyridoxine 5'-phosphate (PNP) and pyridoxamine 5'-phosphate (PMP), respectively (By similarity). PLP is the active form of vitamin B6, and acts as a cofactor for over 140 different enzymatic reactions (By similarity). {ECO:0000250|U…	Pyridoxal kinase OS=Mus musculus OX=10090 GN=Pdxk PE=1 SV=1 - [PDXK_MOUSE]	19.55	5	5	8	312	34.9927	6.29053	0.900925	0.831636	0.992923	0.908495	1.12344	1.0401	1.10337	1.08897	0.834271	0.0272037	0.567072
Q8R146	Acylamino-acid-releasing enzyme	Apeh	FUNCTION: This enzyme catalyzes the hydrolysis of the N-terminal peptide bond of an N-acetylated peptide to generate an N-acetylated amino acid and a peptide with a free N-terminus. It preferentially cleaves off Ac-Ala, Ac-Met and Ac-Ser (By similarity). {ECO:0000250}.	Acylamino-acid-releasing enzyme OS=Mus musculus OX=10090 GN=Apeh PE=1 SV=3 - [APEH_MOUSE]	23.77	15	15	27	732	81.5286	5.59229	1.066	1.01711	1.02432	1.03581	0.998287	0.985935	0.982096	0.988773	1.04757	0.0424197	0.567072
Q60994	Adiponectin	Adipoq	FUNCTION: Important adipokine involved in the control of fat metabolism and insulin sensitivity, with direct anti-diabetic, anti-atherogenic and anti-inflammatory activities. Stimulates AMPK phosphorylation and activation in the liver and the skeletal muscle, enhancing glucose utilization and fatty-acid combustion. Antagonizes TNF-alpha by negatively regulating its expression in various tissues s…	Adiponectin OS=Mus musculus OX=10090 GN=Adipoq PE=1 SV=2 - [ADIPO_MOUSE]	24.7	5	5	10	247	26.7922	5.56689	0.884435	0.931072	0.893676	0.903061	1.13154	1.07765	0.954391	1.05453	0.856365	0.0494259	0.567072
P70398	Probable ubiquitin carboxyl-terminal hydrolase FAF-X	Usp9x	FUNCTION: Deubiquitinase involved both in the processing of ubiquitin precursors and of ubiquitinated proteins. May therefore play an important regulatory role at the level of protein turnover by preventing degradation of proteins through the removal of conjugated ubiquitin. Specifically hydrolyzes 'Lys-48'-, 'Lys-29'- and 'Lys-33'-linked polyubiquitins chains. Essential component of TGF-beta/BMP…	Probable ubiquitin carboxyl-terminal hydrolase FAF-X OS=Mus musculus OX=10090 GN=Usp9x PE=1 SV=2 - [USP9X_MOUSE]	6.84	18	19	24	2559	290.526	5.87158	1.05492	1.04469	0.998874	1.03283	0.990209	0.982213	0.977349	0.983257	1.05042	0.0482683	0.567072
Q9CZ44	NSFL1 cofactor p47	Nsfl1c	FUNCTION: Reduces the ATPase activity of VCP. Necessary for the fragmentation of Golgi stacks during mitosis and for VCP-mediated reassembly of Golgi stacks after mitosis. May play a role in VCP-mediated formation of transitional endoplasmic reticulum (tER). Inhibits the activity of CTSL (in vitro). Together with UBXN2B/p37, regulates the centrosomal levels of kinase AURKA/Aurora A during mitotic…	NSFL1 cofactor p47 OS=Mus musculus OX=10090 GN=Nsfl1c PE=1 SV=1 - [NSF1C_MOUSE]	31.62	12	12	19	370	40.6854	5.14795	0.942748	0.919236	1.00094	0.954309	1.08759	1.03466	1.04229	1.05485	0.904688	0.0267019	0.567072
Q9JMH6	Thioredoxin reductase 1, cytoplasmic	Txnrd1		Thioredoxin reductase 1, cytoplasmic OS=Mus musculus OX=10090 GN=Txnrd1 PE=1 SV=3 - [TRXR1_MOUSE]	24.31	14	14	15	613	67.042	7.44482	1.00138	1.03755	1.02842	1.02245	0.933484	0.987508	0.95285	0.957947	1.06734	0.0281945	0.567072
O55142	60S ribosomal protein L35a	Rpl35a	FUNCTION: Required for the proliferation and viability of hematopoietic cells. Plays a role in 60S ribosomal subunit formation. The protein was found to bind to both initiator and elongator tRNAs and consequently was assigned to the P site or P and A site. {ECO:0000250}.	60S ribosomal protein L35a OS=Mus musculus OX=10090 GN=Rpl35a PE=1 SV=2 - [RL35A_MOUSE]	51.82	7	7	25	110	12.5457	10.8872	1.08572	1.00915	1.07363	1.05617	0.969325	0.994175	0.97676	0.980087	1.07763	0.0377321	0.567072
O08547	Vesicle-trafficking protein SEC22b	Sec22b	FUNCTION: SNARE involved in targeting and fusion of ER-derived transport vesicles with the Golgi complex as well as Golgi-derived retrograde transport vesicles with the ER.	Vesicle-trafficking protein SEC22b OS=Mus musculus OX=10090 GN=Sec22b PE=1 SV=3 - [SC22B_MOUSE]	38.6	7	7	10	215	24.7248	8.51416	0.97674	0.950278	0.979991	0.969003	1.03923	1.02069	1.00328	1.02107	0.94901	0.0205369	0.567072
Q6Q477	Plasma membrane calcium-transporting ATPase 4	Atp2b4	FUNCTION: Calcium/calmodulin-regulated and magnesium-dependent enzyme that catalyzes the hydrolysis of ATP coupled with the transport of calcium out of the cell (By similarity). By regulating sperm cell calcium homeostasis, may play a role in sperm motility (PubMed:15078889). {ECO:0000250|UniProtKB:P23634, ECO:0000269|PubMed:15078889}.	Plasma membrane calcium-transporting ATPase 4 OS=Mus musculus OX=10090 GN=Atp2b4 PE=1 SV=1 - [AT2B4_MOUSE]	11.2	4	12	16	1205	132.984	6.12549	0.944223	0.960858	0.995914	0.966999	1.02599	1.06397	1.01333	1.03443	0.934816	0.0351302	0.567072
P28862	Stromelysin-1	Mmp3	FUNCTION: Can degrade fibronectin, laminin, gelatins of type I, III, IV, and V; collagens III, IV, X, and IX, and cartilage proteoglycans. Activates procollagenase.	Stromelysin-1 OS=Mus musculus OX=10090 GN=Mmp3 PE=2 SV=2 - [MMP3_MOUSE]	22.43	8	12	21	477	53.8109	6.12549	1.07191	1.15785	1.05881	1.09619	0.885186	1.00986	0.940758	0.945269	1.15966	0.0338272	0.567072
Q9R0P3	S-formylglutathione hydrolase	Esd	FUNCTION: Serine hydrolase involved in the detoxification of formaldehyde. {ECO:0000250}.	S-formylglutathione hydrolase OS=Mus musculus OX=10090 GN=Esd PE=1 SV=1 - [ESTD_MOUSE]	15.96	5	5	18	282	31.2993	7.12256	1.06026	1.02427	1.04416	1.0429	0.994566	0.960833	0.936287	0.963896	1.08196	0.0163831	0.567072
P16460	Argininosuccinate synthase	Ass1	FUNCTION: One of the enzymes of the urea cycle, the metabolic pathway transforming neurotoxic amonia produced by protein catabolism into inocuous urea in the liver of ureotelic animals. Catalyzes the formation of arginosuccinate from aspartate, citrulline and ATP and together with ASL it is responsible for the biosynthesis of arginine in most body tissues. {ECO:0000250|UniProtKB:P00966}.	Argininosuccinate synthase OS=Mus musculus OX=10090 GN=Ass1 PE=1 SV=1 - [ASSY_MOUSE]	20.39	10	10	16	412	46.555	8.22119	1.14823	1.05095	1.06207	1.08709	0.913133	0.977849	0.981978	0.957653	1.13516	0.0270647	0.567072
P55937	Golgin subfamily A member 3	Golga3	FUNCTION: Plays an important role in spermatogenesis and/or testis development. Probably identical with the serologically detectable male antigen (SDM). Probably involved in maintaining Golgi structure. {ECO:0000269|PubMed:11835574}.	Golgin subfamily A member 3 OS=Mus musculus OX=10090 GN=Golga3 PE=1 SV=3 - [GOGA3_MOUSE]	5.18	6	6	9	1487	167.118	5.40186	0.949328	0.941726	0.966879	0.952644	1.03547	1.03643	1.04562	1.03917	0.916732	0.000439114	0.567072
Q6P9Q6	FK506-binding protein 15	Fkbp15	FUNCTION: Involved in the transport of early endosomes at the level of transition between microfilament-based and microtubule-based movement (By similarity). May be involved in the cytoskeletal organization of neuronal growth cones. Seems to be inactive as a PPIase. {ECO:0000250, ECO:0000269|PubMed:16756961}.	FK506-binding protein 15 OS=Mus musculus OX=10090 GN=Fkbp15 PE=1 SV=2 - [FKB15_MOUSE]	9.95	11	11	13	1216	132.878	5.07178	0.978269	0.929902	0.981066	0.963079	1.06548	1.00089	1.04107	1.03581	0.929783	0.0442667	0.567072
Q61595	Kinectin	Ktn1	FUNCTION: Receptor for kinesin thus involved in kinesin-driven vesicle motility. Accumulates in integrin-based adhesion complexes (IAC) upon integrin aggregation by fibronectin (By similarity). {ECO:0000250|UniProtKB:Q86UP2}.	Kinectin OS=Mus musculus OX=10090 GN=Ktn1 PE=1 SV=1 - [KTN1_MOUSE]	7.54	11	12	17	1327	152.498	5.85889	0.96347	0.940496	0.994896	0.966287	1.1202	1.0329	1.03538	1.06283	0.909167	0.0420334	0.567072
Q62417	Sorbin and SH3 domain-containing protein 1	Sorbs1	FUNCTION: Plays a role in tyrosine phosphorylation of CBL by linking CBL to the insulin receptor. Required for insulin-stimulated glucose transport. Involved in formation of actin stress fibers and focal adhesions. {ECO:0000269|PubMed:11001060, ECO:0000269|PubMed:9447983, ECO:0000269|PubMed:9461600}.	Sorbin and SH3 domain-containing protein 1 OS=Mus musculus OX=10090 GN=Sorbs1 PE=1 SV=2 - [SRBS1_MOUSE]	7.36	7	7	9	1290	142.982	8.25049	0.882383	0.926544	0.978654	0.929194	1.08487	1.02599	1.08461	1.06516	0.872354	0.0161812	0.567072
Q9WUA2	Phenylalanine--tRNA ligase beta subunit	Farsb		Phenylalanine--tRNA ligase beta subunit OS=Mus musculus OX=10090 GN=Farsb PE=1 SV=2 - [SYFB_MOUSE]	19.02	12	12	19	589	65.6553	7.12256	1.03608	1.01654	1.02478	1.0258	0.986773	1.00931	0.976495	0.990858	1.03527	0.0357498	0.567072
Q64674	Spermidine synthase	Srm	FUNCTION: Catalyzes the production of spermidine from putrescine and decarboxylated S-adenosylmethionine (dcSAM). Has a strong preference for putrescine as substrate, and has very low activity towards 1,3-diaminopropane. Has extremely low activity towards spermidine (By similarity). {ECO:0000250}.	Spermidine synthase OS=Mus musculus OX=10090 GN=Srm PE=1 SV=1 - [SPEE_MOUSE]	25.83	6	6	11	302	33.9728	5.50342	0.953849	0.949758	0.986739	0.963449	1.06947	1.01634	1.04983	1.04522	0.92177	0.0136073	0.567072
O70475	UDP-glucose 6-dehydrogenase	Ugdh	FUNCTION: Catalyzes the formation of UDP-alpha-D-glucuronate, a constituent of complex glycosaminoglycans (PubMed:9737970). Required for the biosynthesis of chondroitin sulfate and heparan sulfate. Required for embryonic development via its role in the biosynthesis of glycosaminoglycans (PubMed:14505572). {ECO:0000269|PubMed:14505572, ECO:0000269|PubMed:9737970}.	UDP-glucose 6-dehydrogenase OS=Mus musculus OX=10090 GN=Ugdh PE=1 SV=1 - [UGDH_MOUSE]	30.43	14	14	24	493	54.7973	7.56201	1.08061	1.02659	1.04855	1.05192	0.962479	1.00399	0.941135	0.9692	1.08535	0.0268866	0.567072
Q3TEA8	Heterochromatin protein 1-binding protein 3	Hp1bp3	FUNCTION: Component of heterochromatin that maintains heterochromatin integrity during G1/S progression and regulates the duration of G1 phase to critically influence cell proliferative capacity. May play a role in hypoxia-induced oncogenesis. {ECO:0000250|UniProtKB:Q5SSJ5, ECO:0000269|PubMed:8978696}.	Heterochromatin protein 1-binding protein 3 OS=Mus musculus OX=10090 GN=Hp1bp3 PE=1 SV=1 - [HP1B3_MOUSE]	16.97	9	9	16	554	60.8291	9.70068	1.07205	1.05947	1.00901	1.04684	0.944061	0.975491	0.989506	0.969686	1.07957	0.0303479	0.567072
P61226	Ras-related protein Rap-2b	Rap2b	FUNCTION: Small GTP-binding protein which cycles between a GDP-bound inactive and a GTP-bound active form. Involved in EGFR and CHRM3 signaling pathways through stimulation of PLCE1. May play a role in cytoskeletal rearrangements and regulate cell spreading through activation of the effector TNIK. May regulate membrane vesiculation in red blood cells. {ECO:0000269|PubMed:19061864}.	Ras-related protein Rap-2b OS=Mus musculus OX=10090 GN=Rap2b PE=1 SV=1 - [RAP2B_MOUSE]	31.15	4	6	10	183	20.4912	4.80518	0.871154	0.886825	0.976007	0.911329	1.0874	1.03218	1.1153	1.07829	0.845159	0.0149191	0.567072
Q8VC30	Triokinase/FMN cyclase	Tkfc	FUNCTION: Catalyzes both the phosphorylation of dihydroxyacetone and of glyceraldehyde, and the splitting of ribonucleoside diphosphate-X compounds among which FAD is the best substrate. Represses IFIH1-mediated cellular antiviral response. {ECO:0000250|UniProtKB:F1RKQ4, ECO:0000250|UniProtKB:Q3LXA3, ECO:0000250|UniProtKB:Q4KLZ6}.	Triokinase/FMN cyclase OS=Mus musculus OX=10090 GN=Tkfc PE=1 SV=1 - [TKFC_MOUSE]	18.51	8	8	10	578	59.6534	6.91748	1.21277	1.06912	1.08584	1.12258	0.890129	0.999012	0.953978	0.947706	1.18452	0.0340546	0.567072
P61750	ADP-ribosylation factor 4	Arf4	FUNCTION: GTP-binding protein that functions as an allosteric activator of the cholera toxin catalytic subunit, an ADP-ribosyltransferase. Involved in protein trafficking; may modulate vesicle budding and uncoating within the Golgi apparatus.	ADP-ribosylation factor 4 OS=Mus musculus OX=10090 GN=Arf4 PE=1 SV=2 - [ARF4_MOUSE]	18.89	2	4	16	180	20.3836	7.13721	1.08242	1.03166	1.01883	1.0443	0.975103	0.995872	0.991779	0.987585	1.05743	0.0499975	0.567072
O35344	Importin subunit alpha-4	Kpna3	FUNCTION: Functions in nuclear protein import as an adapter protein for nuclear receptor KPNB1. Binds specifically and directly to substrates containing either a simple or bipartite NLS motif. Docking of the importin/substrate complex to the nuclear pore complex (NPC) is mediated by KPNB1 through binding to nucleoporin FxFG repeats and the complex is subsequently translocated through the pore by …	Importin subunit alpha-4 OS=Mus musculus OX=10090 GN=Kpna3 PE=1 SV=1 - [IMA4_MOUSE]	9.4	1	5	9	521	57.7368	4.94482	0.907395	0.957615	0.974958	0.946656	1.05506	1.01918	1.11028	1.06151	0.891805	0.0262095	0.567072
Q8K1M6	Dynamin-1-like protein	Dnm1l	FUNCTION: Functions in mitochondrial and peroxisomal division. Mediates membrane fission through oligomerization into membrane-associated tubular structures that wrap around the scission site to constrict and sever the mitochondrial membrane through a GTP hydrolysis-dependent mechanism. The specific recruitment at scission sites is mediated by membrane receptors like MFF, MIEF1 and MIEF2 for mito…	Dynamin-1-like protein OS=Mus musculus OX=10090 GN=Dnm1l PE=1 SV=2 - [DNM1L_MOUSE]	22.51	16	16	19	742	82.6065	7.04932	0.951525	0.964284	0.975287	0.963699	1.06914	1.00082	1.0222	1.03072	0.934973	0.0346896	0.567072
P49817	Caveolin-1	Cav1	FUNCTION: May act as a scaffolding protein within caveolar membranes (By similarity). Forms a stable heterooligomeric complex with CAV2 that targets to lipid rafts and drives caveolae formation. Mediates the recruitment of CAVIN proteins (CAVIN1/2/3/4) to the caveolae (PubMed:19546242). Interacts directly with G-protein alpha subunits and can functionally regulate their activity (By similarity). …	Caveolin-1 OS=Mus musculus OX=10090 GN=Cav1 PE=1 SV=1 - [CAV1_MOUSE]	44.94	6	8	23	178	20.5255	6.02393	0.890031	0.883474	0.951593	0.908366	1.08224	1.05453	1.1102	1.08232	0.839274	0.00298625	0.567072
P58021	Transmembrane 9 superfamily member 2	Tm9sf2	FUNCTION: In the intracellular compartments, may function as a channel or small molecule transporter. {ECO:0000250|UniProtKB:Q99805}.	Transmembrane 9 superfamily member 2 OS=Mus musculus OX=10090 GN=Tm9sf2 PE=1 SV=1 - [TM9S2_MOUSE]	9.06	5	5	6	662	75.2802	7.43018	0.978414	0.945957	0.984555	0.969642	1.00859	1.00589	1.05016	1.02155	0.94919	0.0498351	0.567072
Q9CX56	26S proteasome non-ATPase regulatory subunit 8	Psmd8	FUNCTION: Component of the 26S proteasome, a multiprotein complex involved in the ATP-dependent degradation of ubiquitinated proteins. This complex plays a key role in the maintenance of protein homeostasis by removing misfolded or damaged proteins, which could impair cellular functions, and by removing proteins whose functions are no longer required. Therefore, the proteasome participates in num…	26S proteasome non-ATPase regulatory subunit 8 OS=Mus musculus OX=10090 GN=Psmd8 PE=1 SV=2 - [PSMD8_MOUSE]	16.15	6	6	13	353	39.905	9.5835	1.00327	0.972459	0.991661	0.989129	1.0259	1.01179	1.02554	1.02108	0.96871	0.0342173	0.567072
Q6ZQM8	UDP-glucuronosyltransferase 1-7C	Ugt1a7c	FUNCTION: UDPGT is of major importance in the conjugation and subsequent elimination of potentially toxic xenobiotics and endogenous compounds. This isoform has specificity for phenols.	UDP-glucuronosyltransferase 1-7C OS=Mus musculus OX=10090 GN=Ugt1a7c PE=1 SV=1 - [UD17C_MOUSE]	17.33	10	10	18	531	59.7187	8.35303	1.08724	1.13552	1.05051	1.09109	0.849368	0.950188	0.985215	0.928257	1.17542	0.0267259	0.567072
Q9D880	Mitochondrial import inner membrane translocase subunit TIM50	Timm50	FUNCTION: Essential component of the TIM23 complex, a complex that mediates the translocation of transit peptide-containing proteins across the mitochondrial inner membrane. Has some phosphatase activity in vitro; however such activity may not be relevant in vivo. {ECO:0000250|UniProtKB:Q3ZCQ8}.	Mitochondrial import inner membrane translocase subunit TIM50 OS=Mus musculus OX=10090 GN=Timm50 PE=1 SV=1 - [TIM50_MOUSE]	17.85	5	5	7	353	39.7516	8.1333	0.939887	0.903347	1.0261	0.956444	1.05342	1.06229	1.07704	1.06425	0.898702	0.0436377	0.567072
Q9CR61	NADH dehydrogenase [ubiquinone] 1 beta subcomplex subunit 7	Ndufb7	FUNCTION: Accessory subunit of the mitochondrial membrane respiratory chain NADH dehydrogenase (Complex I), that is believed not to be involved in catalysis. Complex I functions in the transfer of electrons from NADH to the respiratory chain. The immediate electron acceptor for the enzyme is believed to be ubiquinone. {ECO:0000250|UniProtKB:P17568}.	NADH dehydrogenase [ubiquinone] 1 beta subcomplex subunit 7 OS=Mus musculus OX=10090 GN=Ndufb7 PE=1 SV=3 - [NDUB7_MOUSE]	58.39	6	6	14	137	16.3202	8.17725	0.829664	0.952148	0.913519	0.898444	1.09496	1.01073	1.05041	1.05203	0.854006	0.0243476	0.567072
Q9EPU0	Regulator of nonsense transcripts 1	Upf1	FUNCTION: RNA-dependent helicase and ATPase required for nonsense-mediated decay (NMD) of mRNAs containing premature stop codons (PubMed:27149095). Is recruited to mRNAs upon translation termination and undergoes a cycle of phosphorylation and dephosphorylation; its phosphorylation appears to be a key step in NMD. Recruited by release factors to stalled ribosomes together with the SMG1C protein k…	Regulator of nonsense transcripts 1 OS=Mus musculus OX=10090 GN=Upf1 PE=1 SV=2 - [RENT1_MOUSE]	12.54	11	11	12	1124	123.889	6.60986	0.973074	0.97853	0.999952	0.983852	1.05674	1.02255	1.0158	1.0317	0.953626	0.0338786	0.567072
Q61738	Integrin alpha-7	Itga7	FUNCTION: Integrin alpha-7/beta-1 is the primary laminin receptor on skeletal myoblasts and adult myofibers. During myogenic differentiation, it may induce changes in the shape and mobility of myoblasts, and facilitate their localization at laminin-rich sites of secondary fiber formation. Involved in the maintenance of the myofibers cytoarchitecture as well as for their anchorage, viability and f…	Integrin alpha-7 OS=Mus musculus OX=10090 GN=Itga7 PE=1 SV=3 - [ITA7_MOUSE]	7.89	7	8	10	1179	129.248	5.70654	0.877433	1.02643	0.930895	0.944919	1.0671	1.12284	1.0613	1.08374	0.871904	0.0439085	0.567072
Q9Z2W0	Aspartyl aminopeptidase	Dnpep	FUNCTION: Aminopeptidase with specificity towards an acidic amino acid at the N-terminus. Likely to play an important role in intracellular protein and peptide metabolism (By similarity). {ECO:0000250}.	Aspartyl aminopeptidase OS=Mus musculus OX=10090 GN=Dnpep PE=1 SV=2 - [DNPEP_MOUSE]	24.31	9	9	14	473	52.1738	7.25439	0.883432	0.880564	0.984574	0.91619	1.09541	1.01155	1.03075	1.0459	0.875979	0.0381655	0.567072
Q8BJ71	Nuclear pore complex protein Nup93	Nup93	FUNCTION: Plays a role in the nuclear pore complex (NPC) assembly and/or maintenance. May anchor nucleoporins, but not NUP153 and TPR, to the NPC (By similarity). During renal development, regulates podocyte migration and proliferation through SMAD4 signaling (By similarity) (PubMed:26878725). {ECO:0000250|UniProtKB:Q8N1F7, ECO:0000269|PubMed:26878725}.	Nuclear pore complex protein Nup93 OS=Mus musculus OX=10090 GN=Nup93 PE=1 SV=1 - [NUP93_MOUSE]	16	13	13	18	819	93.2225	5.71924	0.986993	0.954803	0.990726	0.977507	1.01604	1.00959	1.02149	1.01571	0.962389	0.0326711	0.567072
Q9EQH2	Endoplasmic reticulum aminopeptidase 1	Erap1	FUNCTION: Aminopeptidase that plays a central role in peptide trimming, a step required for the generation of most HLA class I-binding peptides. Peptide trimming is essential to customize longer precursor peptides to fit them to the correct length required for presentation on MHC class I molecules. Strongly prefers substrates 9-16 residues long. Rapidly degrades 13-mer to a 9-mer and then stops. …	Endoplasmic reticulum aminopeptidase 1 OS=Mus musculus OX=10090 GN=Erap1 PE=1 SV=2 - [ERAP1_MOUSE]	9.78	9	9	14	930	106.531	6.20166	1.01495	1.03383	1.01513	1.0213	1.00388	0.99247	1.0047	1.00035	1.02095	0.0473283	0.567072
Q9QXE7	F-box-like/WD repeat-containing protein TBL1X	Tbl1x	FUNCTION: F-box-like protein involved in the recruitment of the ubiquitin/19S proteasome complex to nuclear receptor-regulated transcription units. Plays an essential role in transcription activation mediated by nuclear receptors. Probably acts as integral component of corepressor complexes that mediates the recruitment of the 19S proteasome complex, leading to the subsequent proteasomal degradat…	F-box-like/WD repeat-containing protein TBL1X OS=Mus musculus OX=10090 GN=Tbl1x PE=1 SV=2 - [TBL1X_MOUSE]	10.63	5	5	6	527	56.7667	5.71924	1.09462	1.04717	1.02248	1.05476	0.901479	0.96617	0.924711	0.930787	1.13319	0.0120038	0.567072
Q9WVH9	Fibulin-5	Fbln5	FUNCTION: Essential for elastic fiber formation, is involved in the assembly of continuous elastin (ELN) polymer and promotes the interaction of microfibrils and ELN (By similarity). Stabilizes and organizes elastic fibers in the skin, lung and vasculature. Promotes adhesion of endothelial cells through interaction of integrins and the RGD motif. Vascular ligand for integrin receptors which may p…	Fibulin-5 OS=Mus musculus OX=10090 GN=Fbln5 PE=1 SV=1 - [FBLN5_MOUSE]	12.05	5	5	11	448	50.1596	4.70361	0.908233	0.864431	1.00594	0.926201	1.06495	1.09178	1.10548	1.0874	0.851754	0.0207081	0.567072
Q91XV3	Brain acid soluble protein 1	Basp1		Brain acid soluble protein 1 OS=Mus musculus OX=10090 GN=Basp1 PE=1 SV=3 - [BASP1_MOUSE]	31.86	5	5	9	226	22.0736	4.51318	0.838454	0.916534	0.956033	0.903674	1.01744	1.05675	1.0651	1.04643	0.863578	0.0190601	0.567072
P61255	60S ribosomal protein L26	Rpl26	FUNCTION: Component of the large ribosomal subunit. {ECO:0000305|PubMed:26100019}.	60S ribosomal protein L26 OS=Mus musculus OX=10090 GN=Rpl26 PE=1 SV=1 - [RL26_MOUSE]	39.31	9	9	25	145	17.2475	10.5503	1.02516	1.05286	1.06613	1.04805	0.987617	1.01539	1.00925	1.00409	1.04378	0.0404618	0.567072
P14873	Microtubule-associated protein 1B	Map1b	FUNCTION: Phosphorylated MAP1B may play a role in the cytoskeletal changes that accompany neurite extension. Possibly MAP1B binds to at least two tubulin subunits in the polymer, and this bridging of subunits might be involved in nucleating microtubule polymerization and in stabilizing microtubules. Acts as a positive cofactor in DAPK1-mediated autophagic vesicle formation and membrane blebbing (…	Microtubule-associated protein 1B OS=Mus musculus OX=10090 GN=Map1b PE=1 SV=2 - [MAP1B_MOUSE]	2.76	5	6	8	2464	270.089	4.83057	0.952184	0.941131	0.997187	0.963501	1.04641	1.0719	1.06405	1.06079	0.908288	0.00653737	0.567072
Q8BK64	Activator of 90 kDa heat shock protein ATPase homolog 1	Ahsa1	FUNCTION: Acts as a co-chaperone of HSP90AA1 (PubMed:29127155). Activates the ATPase activity of HSP90AA1 leading to increase in its chaperone activity (PubMed:29127155). Competes with the inhibitory co-chaperone FNIP1 for binding to HSP90AA1, thereby providing a reciprocal regulatory mechanism for chaperoning of client proteins (By similarity). Competes with the inhibitory co-chaperone TSC1 for …	Activator of 90 kDa heat shock protein ATPase homolog 1 OS=Mus musculus OX=10090 GN=Ahsa1 PE=1 SV=2 - [AHSA1_MOUSE]	27.81	9	9	15	338	38.0932	5.52881	1.05804	1.04513	1.03974	1.04763	0.979856	1.02381	1.00511	1.00292	1.04458	0.0319937	0.567072
O70152	Dolichol-phosphate mannosyltransferase subunit 1	Dpm1	FUNCTION: Transfers mannose from GDP-mannose to dolichol monophosphate to form dolichol phosphate mannose (Dol-P-Man) which is the mannosyl donor in pathways leading to N-glycosylation, glycosyl phosphatidylinositol membrane anchoring, and O-mannosylation of proteins; catalytic subunit of the dolichol-phosphate mannose (DPM) synthase complex. {ECO:0000250}.	Dolichol-phosphate mannosyltransferase subunit 1 OS=Mus musculus OX=10090 GN=Dpm1 PE=1 SV=1 - [DPM1_MOUSE]	20	4	4	7	260	29.1565	9.51025	0.954759	0.885953	0.968794	0.936502	1.07106	1.0447	1.03996	1.0519	0.890292	0.0135074	0.567072
P70698	CTP synthase 1	Ctps1	FUNCTION: This enzyme is involved in the de novo synthesis of CTP, a precursor of DNA, RNA and phospholipids. Catalyzes the ATP-dependent amination of UTP to CTP with either L-glutamine or ammonia as a source of nitrogen. This enzyme and its product, CTP, play a crucial role in the proliferation of activated lymphocytes and therefore in immunity. {ECO:0000250|UniProtKB:P17812}.	CTP synthase 1 OS=Mus musculus OX=10090 GN=Ctps1 PE=1 SV=2 - [PYRG1_MOUSE]	17.09	9	9	11	591	66.6401	6.58057	1.05132	1.08914	1.03583	1.05876	0.903151	0.999548	0.943102	0.9486	1.11613	0.0265805	0.567072
P55264	Adenosine kinase	Adk	FUNCTION: ATP dependent phosphorylation of adenosine and other related nucleoside analogs to monophosphate derivatives. Serves as a potential regulator of concentrations of extracellular adenosine and intracellular adenine nucleotides.	Adenosine kinase OS=Mus musculus OX=10090 GN=Adk PE=1 SV=2 - [ADK_MOUSE]	19.39	8	8	17	361	40.1235	6.21436	1.01737	1.06412	1.0252	1.03556	0.966376	0.976501	0.951619	0.964832	1.07331	0.0119006	0.567072
P14115	60S ribosomal protein L27a	Rpl27a		60S ribosomal protein L27a OS=Mus musculus OX=10090 GN=Rpl27a PE=1 SV=5 - [RL27A_MOUSE]	34.46	5	5	9	148	16.595	11.1216	1.07029	1.031	1.00867	1.03665	0.952261	0.967914	0.959596	0.959924	1.07993	0.0144736	0.567072
P39447	Tight junction protein ZO-1	Tjp1	FUNCTION: Tjp1, TjpP2, and Tjp3 are closely related scaffolding proteins that link tight junction (TJ) transmembrane proteins such as claudins, junctional adhesion molecules, and occludin to the actin cytoskeleton (By similarity). The tight junction acts to limit movement of substances through the paracellular space and as a boundary between the compositionally distinct apical and basolateral pla…	Tight junction protein ZO-1 OS=Mus musculus OX=10090 GN=Tjp1 PE=1 SV=2 - [ZO1_MOUSE]	4.58	7	7	8	1745	194.622	6.63916	0.882468	0.907867	1.00648	0.932272	1.06871	1.05779	1.12642	1.08431	0.859787	0.0248315	0.567072
Q6P5F9	Exportin-1	Xpo1	FUNCTION: Mediates the nuclear export of cellular proteins (cargos) bearing a leucine-rich nuclear export signal (NES) and of RNAs. In the nucleus, in association with RANBP3, binds cooperatively to the NES on its target protein and to the GTPase Ran in its active GTP-bound form. Docking of this complex to the nuclear pore complex (NPC) is mediated through binding to nucleoporins. Upon transit of…	Exportin-1 OS=Mus musculus OX=10090 GN=Xpo1 PE=1 SV=1 - [XPO1_MOUSE]	12.7	13	13	22	1071	123.013	6.07471	1.13949	1.05837	1.02826	1.07537	0.899928	0.999293	0.958929	0.952716	1.12874	0.0494188	0.567072
Q61001	Laminin subunit alpha-5	Lama5	FUNCTION: Binding to cells via a high affinity receptor, laminin is thought to mediate the attachment, migration and organization of cells into tissues during embryonic development by interacting with other extracellular matrix components. Alpha-5 may be the major laminin alpha chain of adult epithelial and/or endothelial basal laminae.	Laminin subunit alpha-5 OS=Mus musculus OX=10090 GN=Lama5 PE=1 SV=4 - [LAMA5_MOUSE]	4.63	14	15	20	3718	403.792	6.72705	0.896604	0.974175	0.990881	0.953887	1.02769	1.07647	1.08281	1.06232	0.897924	0.0328338	0.567072
Q9CQ45	Neudesin	Nenf	FUNCTION: Acts as a neurotrophic factor in postnatal mature neurons, enhancing neuronal survival (PubMed:15605373, PubMed:31536960). Promotes cell proliferation and neurogenesis in undifferentiated neural pro-genitor cells at the embryonic stage and inhibits differentiation of astrocytes (PubMed:16547973). Its neurotrophic activity is exerted via MAPK1/ERK2, MAPK3/ERK1 and AKT1/AKT pathways (PubM…	Neudesin OS=Mus musculus OX=10090 GN=Nenf PE=1 SV=1 - [NENF_MOUSE]	18.13	3	3	6	171	18.8927	5.2749	0.844096	0.939247	0.990521	0.924621	1.10257	1.01221	1.10224	1.07234	0.862245	0.04783	0.567072
P01639	Ig kappa chain V-V region MOPC 41	Gm5571		Ig kappa chain V-V region MOPC 41 OS=Mus musculus OX=10090 GN=Gm5571 PE=1 SV=1 - [KV5A7_MOUSE]	15.38	2	2	3	130	14.302	5.47803	1.02817	1.00494	1.08161	1.03824	0.932017	0.917846	0.939558	0.929807	1.11662	0.0100312	0.567072
O88983	Syntaxin-8	Stx8	FUNCTION: Vesicle trafficking protein that functions in the early secretory pathway, possibly by mediating retrograde transport from cis-Golgi membranes to the ER. {ECO:0000250}.	Syntaxin-8 OS=Mus musculus OX=10090 GN=Stx8 PE=1 SV=1 - [STX8_MOUSE]	19.49	4	4	6	236	26.9081	5.0083	0.890352	0.945136	0.971047	0.935512	1.18781	1.01337	1.0949	1.09869	0.851476	0.0428811	0.567072
Q8VD04	GRIP1-associated protein 1	Gripap1	FUNCTION: Regulates the endosomal recycling back to the neuronal plasma membrane, possibly by connecting early and late recycling endosomal domains and promoting segregation of recycling endosomes from early endosomal membranes. Involved in the localization of recycling endosomes to dendritic spines, thereby playing a role in the maintenance of dendritic spine morphology. Required for the activit…	GRIP1-associated protein 1 OS=Mus musculus OX=10090 GN=Gripap1 PE=1 SV=1 - [GRAP1_MOUSE]	7.57	5	5	6	806	92.6584	5.24951	0.959035	0.915759	0.989236	0.954676	1.06218	1.01824	1.03599	1.0388	0.919014	0.0276458	0.567072
Q60692	Proteasome subunit beta type-6	Psmb6	FUNCTION: Component of the 20S core proteasome complex involved in the proteolytic degradation of most intracellular proteins. This complex plays numerous essential roles within the cell by associating with different regulatory particles. Associated with two 19S regulatory particles, forms the 26S proteasome and thus participates in the ATP-dependent degradation of ubiquitinated proteins. The 26S…	Proteasome subunit beta type-6 OS=Mus musculus OX=10090 GN=Psmb6 PE=1 SV=3 - [PSB6_MOUSE]	23.95	5	5	13	238	25.3625	5.10986	1.00659	1.01004	1.00896	1.00853	1.01735	1.01286	1.01802	1.01608	0.992571	0.0168332	0.567072
Q71RI9	Kynurenine--oxoglutarate transaminase 3	Kyat3	FUNCTION: Catalyzes the irreversible transamination of the L-tryptophan metabolite L-kynurenine to form kynurenic acid (KA). May catalyze the beta-elimination of S-conjugates and Se-conjugates of L-(seleno)cysteine, resulting in the cleavage of the C-S or C-Se bond (By similarity). Has transaminase activity towards L-kynurenine, tryptophan, phenylalanine, serine, cysteine, methionine, histidine, …	Kynurenine--oxoglutarate transaminase 3 OS=Mus musculus OX=10090 GN=Kyat3 PE=1 SV=1 - [KAT3_MOUSE]	19.12	6	7	10	455	51.0932	8.36768	1.12451	1.02967	1.07849	1.07756	0.956008	1.0026	0.976452	0.978352	1.1014	0.0313652	0.567072
Q9R0U0	Serine/arginine-rich splicing factor 10	Srsf10	FUNCTION: Splicing factor that in its dephosphorylated form acts as a general repressor of pre-mRNA splicing. Seems to interfere with the U1 snRNP 5'-splice recognition of SNRNP70. Required for splicing repression in M-phase cells and after heat shock. Also acts as a splicing factor that specifically promotes exon skipping during alternative splicing. Interaction with YTHDC1, a RNA-binding protei…	Serine/arginine-rich splicing factor 10 OS=Mus musculus OX=10090 GN=Srsf10 PE=1 SV=2 - [SRS10_MOUSE]	15.27	4	4	4	262	31.2818	11.2681	1.07681	1.02562	1.06148	1.05463	0.993855	1.00897	1.00639	1.00307	1.0514	0.0314188	0.567072
Q99L04	Dehydrogenase/reductase SDR family member 1	Dhrs1		Dehydrogenase/reductase SDR family member 1 OS=Mus musculus OX=10090 GN=Dhrs1 PE=1 SV=1 - [DHRS1_MOUSE]	25.56	8	8	12	313	33.9834	8.35303	1.1095	1.07062	1.03215	1.07076	0.911954	0.979502	0.982951	0.958136	1.11754	0.0247931	0.567072
Q9EQ06	Estradiol 17-beta-dehydrogenase 11	Hsd17b11	FUNCTION: Can convert androstan-3-alpha,17-beta-diol (3-alpha-diol) to androsterone in vitro, suggesting that it may participate in androgen metabolism during steroidogenesis. May act by metabolizing compounds that stimulate steroid synthesis and/or by generating metabolites that inhibit it. Has no activity toward DHEA (dehydroepiandrosterone), or A-dione (4-androste-3,17-dione), and only a sligh…	Estradiol 17-beta-dehydrogenase 11 OS=Mus musculus OX=10090 GN=Hsd17b11 PE=1 SV=1 - [DHB11_MOUSE]	19.46	6	6	12	298	32.8597	8.66064	1.1174	1.06724	1.00506	1.06324	0.881402	0.941514	0.978691	0.933869	1.13853	0.0399298	0.567072
Q9JIZ9	Phospholipid scramblase 3	Plscr3	FUNCTION: May mediate accelerated ATP-independent bidirectional transbilayer migration of phospholipids upon binding calcium ions that results in a loss of phospholipid asymmetry in the plasma membrane. May play a central role in the initiation of fibrin clot formation, in the activation of mast cells and in the recognition of apoptotic and injured cells by the reticuloendothelial system. Seems t…	Phospholipid scramblase 3 OS=Mus musculus OX=10090 GN=Plscr3 PE=1 SV=1 - [PLS3_MOUSE]	6.76	1	1	3	296	31.782	6.37939	0.928187	0.858675	0.993929	0.92693	1.15182	1.03786	1.08363	1.0911	0.849534	0.032687	0.567072
Q61096	Myeloblastin	Prtn3	FUNCTION: Serine protease that degrades elastin, fibronectin, laminin, vitronectin, and collagen types I, III, and IV (in vitro). By cleaving and activating receptor F2RL1/PAR-2, enhances endothelial cell barrier function and thus vascular integrity during neutrophil transendothelial migration. May play a role in neutrophil transendothelial migration, probably when associated with CD177. {ECO:000…	Myeloblastin OS=Mus musculus OX=10090 GN=Prtn3 PE=1 SV=2 - [PRTN3_MOUSE]	31.5	6	6	15	254	27.6081	7.1958	1.15803	1.03443	0.970321	1.05426	0.878064	0.900018	0.900592	0.892892	1.18073	0.0439772	0.567072
Q9CQW2	ADP-ribosylation factor-like protein 8B	Arl8b	FUNCTION: Plays a role in lysosome motility (PubMed:30174114). In neurons, mediates the anterograde axonal long-range transport of presynaptic lysosome-related vesicles required for presynaptic biogenesis and synaptic function (PubMed:30174114). May play a role in chromosome segregation (By similarity). {ECO:0000250|UniProtKB:Q9NVJ2, ECO:0000269|PubMed:30174114}.	ADP-ribosylation factor-like protein 8B OS=Mus musculus OX=10090 GN=Arl8b PE=1 SV=1 - [ARL8B_MOUSE]	30.65	2	6	12	186	21.5251	8.42627	0.841498	0.940617	0.879395	0.88717	1.07575	1.07793	1.01333	1.05567	0.840386	0.00927139	0.567072
Q9D2R8	28S ribosomal protein S33, mitochondrial	Mrps33		28S ribosomal protein S33, mitochondrial OS=Mus musculus OX=10090 GN=Mrps33 PE=1 SV=1 - [RT33_MOUSE]	11.32	1	1	4	106	12.4516	10.2573	0.94564	1.00576	0.988974	0.980126	1.03818	1.03492	1.07963	1.05091	0.932645	0.0369087	0.567072
Q63850	Nuclear pore glycoprotein p62	Nup62	FUNCTION: Essential component of the nuclear pore complex. The N-terminal is probably involved in nucleocytoplasmic transport. The C-terminal is involved in protein-protein interaction probably via coiled-coil formation, promotes its association with centrosomes and may function in anchorage of p62 to the pore complex. Plays a role in mitotic cell cycle progression by regulating centrosome segreg…	Nuclear pore glycoprotein p62 OS=Mus musculus OX=10090 GN=Nup62 PE=1 SV=2 - [NUP62_MOUSE]	9.89	5	5	6	526	53.2224	5.31299	0.989507	0.973216	1.00556	0.989426	1.04866	1.01505	1.02584	1.02985	0.960748	0.0411594	0.567072
Q99PM3	Transcription initiation factor IIA subunit 1	Gtf2a1	FUNCTION: TFIIA is a component of the transcription machinery of RNA polymerase II and plays an important role in transcriptional activation. TFIIA in a complex with TBP mediates transcriptional activity (By similarity). {ECO:0000250}.	Transcription initiation factor IIA subunit 1 OS=Mus musculus OX=10090 GN=Gtf2a1 PE=1 SV=2 - [TF2AA_MOUSE]	2.91	1	1	1	378	41.5886	4.55127	1.01902	0.993961	0.996675	1.00322	1.05877	1.06826	1.07067	1.0659	0.941196	0.00199519	0.567072
Q9CQ62	2,4-dienoyl-CoA reductase, mitochondrial	Decr1	FUNCTION: Auxiliary enzyme of beta-oxidation. It participates in the metabolism of unsaturated fatty enoyl-CoA esters having double bonds in both even- and odd-numbered positions in mitochondria. Catalyzes the NADP-dependent reduction of 2,4-dienoyl-CoA to yield trans-3-enoyl-CoA. {ECO:0000250|UniProtKB:Q16698}.	2,4-dienoyl-CoA reductase, mitochondrial OS=Mus musculus OX=10090 GN=Decr1 PE=1 SV=1 - [DECR_MOUSE]	12.84	4	4	6	335	36.1907	8.95361	0.873146	0.976916	0.96071	0.936924	1.10717	1.01446	1.09036	1.07067	0.875086	0.0359505	0.567072
Q8BTJ4	Bis(5'-adenosyl)-triphosphatase enpp4	Enpp4	FUNCTION: Hydrolyzes extracellular Ap3A into AMP and ADP, and Ap4A into AMP and ATP. Ap3A and Ap4A are diadenosine polyphosphates thought to induce proliferation of vascular smooth muscle cells. Acts as a procoagulant, mediating platelet aggregation at the site of nascent thrombus via release of ADP from Ap3A and activation of ADP receptors (By similarity). {ECO:0000250}.	Bis(5'-adenosyl)-triphosphatase enpp4 OS=Mus musculus OX=10090 GN=Enpp4 PE=1 SV=1 - [ENPP4_MOUSE]	4.82	2	2	3	456	51.5781	6.72705	0.921699	0.882977	0.937909	0.914195	1.0856	1.04509	1.03503	1.05524	0.866338	0.0032832	0.567072
Q9D5T0	ATPase family AAA domain-containing protein 1	Atad1	FUNCTION: ATPase that plays a critical role in regulating the surface expression of AMPA receptors (AMPAR), thereby regulating synaptic plasticity and learning and memory. Required for NMDA-stimulated AMPAR internalization and inhibition of GRIA1 and GRIA2 recycling back to the plasma membrane; these activities are ATPase-dependent. {ECO:0000269|PubMed:21496646}.	ATPase family AAA domain-containing protein 1 OS=Mus musculus OX=10090 GN=Atad1 PE=1 SV=1 - [ATAD1_MOUSE]	11.36	4	4	8	361	40.718	6.90283	1.04351	1.10794	0.98317	1.04487	0.947408	0.941088	0.876617	0.921704	1.13363	0.0443107	0.567072
P36552	Oxygen-dependent coproporphyrinogen-III oxidase, mitochondrial	Cpox	FUNCTION: Involved in the heme biosynthesis. Catalyzes the aerobic oxidative decarboxylation of propionate groups of rings A and B of coproporphyrinogen-III to yield the vinyl groups in protoporphyrinogen-IX (By similarity). {ECO:0000250}.	Oxygen-dependent coproporphyrinogen-III oxidase, mitochondrial OS=Mus musculus OX=10090 GN=Cpox PE=1 SV=2 - [HEM6_MOUSE]	14	5	5	6	443	49.6828	8.52881	0.90407	0.904804	0.985969	0.931614	1.07883	1.03897	1.03636	1.05139	0.88608	0.0170629	0.567072
O88487	Cytoplasmic dynein 1 intermediate chain 2	Dync1i2	FUNCTION: Acts as one of several non-catalytic accessory components of the cytoplasmic dynein 1 complex that are thought to be involved in linking dynein to cargos and to adapter proteins that regulate dynein function. Cytoplasmic dynein 1 acts as a motor for the intracellular retrograde motility of vesicles and organelles along microtubules. The intermediate chains mediate the binding of dynein …	Cytoplasmic dynein 1 intermediate chain 2 OS=Mus musculus OX=10090 GN=Dync1i2 PE=1 SV=1 - [DC1I2_MOUSE]	7.84	5	5	8	612	68.3517	5.2876	0.979886	0.973576	0.998274	0.983912	1.04379	1.00459	1.06426	1.03755	0.948307	0.0477515	0.567072
P84104	Serine/arginine-rich splicing factor 3	Srsf3	FUNCTION: Splicing factor that specifically promotes exon-inclusion during alternative splicing. Interaction with YTHDC1, a RNA-binding protein that recognizes and binds N6-methyladenosine (m6A)-containing RNAs, promotes recruitment of SRSF3 to its mRNA-binding elements adjacent to m6A sites, leading to exon-inclusion during alternative splicing. Also functions as export adapter involved in mRNA …	Serine/arginine-rich splicing factor 3 OS=Mus musculus OX=10090 GN=Srsf3 PE=1 SV=1 - [SRSF3_MOUSE]	29.88	4	5	9	164	19.3179	11.6489	1.13103	1.02593	1.07042	1.07579	0.942129	0.968993	1.00082	0.970646	1.10833	0.0393182	0.567072
P01786	Ig heavy chain V region MOPC 47A			Ig heavy chain V region MOPC 47A OS=Mus musculus OX=10090 PE=1 SV=1 - [HVM17_MOUSE]	13.68	1	1	3	117	12.9669	8.83643	0.932981	0.903402	0.924588	0.920324	0.980435	1.0549	1.05252	1.02928	0.89414	0.0137461	0.567072
Q8CCK0	Core histone macro-H2A.2	H2afy2	FUNCTION: Variant histone H2A which replaces conventional H2A in a subset of nucleosomes where it represses transcription. Nucleosomes wrap and compact DNA into chromatin, limiting DNA accessibility to the cellular machineries which require DNA as a template. Histones thereby play a central role in transcription regulation, DNA repair, DNA replication and chromosomal stability. DNA accessibility …	Core histone macro-H2A.2 OS=Mus musculus OX=10090 GN=H2afy2 PE=1 SV=3 - [H2AW_MOUSE]	15.59	5	6	10	372	40.0674	9.68604	0.970962	0.993294	0.961659	0.975305	1.02412	1.00052	1.03621	1.02028	0.955917	0.0330008	0.567072
Q9QYE6	Golgin subfamily A member 5	Golga5	FUNCTION: Involved in maintaining Golgi structure. Stimulates the formation of Golgi stacks and ribbons. Involved in intra-Golgi retrograde transport (By similarity). {ECO:0000250}.	Golgin subfamily A member 5 OS=Mus musculus OX=10090 GN=Golga5 PE=1 SV=2 - [GOGA5_MOUSE]	5.76	4	4	4	729	82.3176	6.22705	0.92181	1.00322	0.964379	0.963138	1.07176	1.02758	1.03005	1.04313	0.923317	0.0438918	0.567072
Q99KK9	Probable histidine--tRNA ligase, mitochondrial	Hars2	FUNCTION: Mitochondrial aminoacyl-tRNA synthetase that catalyzes the ATP-dependent ligation of histidine to the 3'-end of its cognate tRNA, via the formation of an aminoacyl-adenylate intermediate (His-AMP). {ECO:0000250|UniProtKB:P49590}.	Probable histidine--tRNA ligase, mitochondrial OS=Mus musculus OX=10090 GN=Hars2 PE=1 SV=1 - [SYHM_MOUSE]	9.5	2	5	8	505	56.9488	8.32373	0.921429	1.00492	0.98966	0.972003	1.06661	1.06825	1.03683	1.05723	0.919386	0.0367408	0.567072
Q91VW5	Golgin subfamily A member 4	Golga4	FUNCTION: Involved in vesicular trafficking at the Golgi apparatus level. May play a role in delivery of transport vesicles containing GPI-linked proteins from the trans-Golgi network through its interaction with MACF1. Involved in endosome-to-Golgi trafficking. {ECO:0000250|UniProtKB:Q13439}.	Golgin subfamily A member 4 OS=Mus musculus OX=10090 GN=Golga4 PE=1 SV=2 - [GOGA4_MOUSE]	1.97	3	5	6	2238	257.406	5.36377	0.89753	0.93258	0.925364	0.918491	1.05026	1.05918	1.13124	1.08023	0.850276	0.00433011	0.567072
Q8BVY0	Ribosomal L1 domain-containing protein 1	Rsl1d1	FUNCTION: Regulates cellular senescence through inhibition of PTEN translation. Acts as a pro-apoptotic regulator in response to DNA damage. {ECO:0000250|UniProtKB:O76021}.	Ribosomal L1 domain-containing protein 1 OS=Mus musculus OX=10090 GN=Rsl1d1 PE=1 SV=1 - [RL1D1_MOUSE]	12.61	4	4	5	452	50.3903	9.979	1.10406	1.00022	1.02135	1.04188	0.962488	0.92932	0.941611	0.944473	1.10313	0.0423901	0.567072
C0HKD8	Microfibrillar-associated protein 1A	Mfap1a	FUNCTION: Involved in pre-mRNA splicing as a component of the spliceosome. {ECO:0000250|UniProtKB:P55081}.	Microfibrillar-associated protein 1A OS=Mus musculus OX=10090 GN=Mfap1a PE=1 SV=1 - [MFA1A_MOUSE]	4.56	1	2	3	439	51.9227	4.98291	0.968403	0.934739	1.00961	0.970916	1.03864	1.02054	1.04781	1.03566	0.937484	0.0485645	0.567072
Q8VHY0	Chondroitin sulfate proteoglycan 4	Cspg4	FUNCTION: Proteoglycan playing a role in cell proliferation and migration which stimulates endothelial cells motility during microvascular morphogenesis. May also inhibit neurite outgrowth and growth cone collapse during axon regeneration. Cell surface receptor for collagen alpha 2(VI) which may confer cells ability to migrate on that substrate. Binds through its extracellular N-terminus growth f…	Chondroitin sulfate proteoglycan 4 OS=Mus musculus OX=10090 GN=Cspg4 PE=1 SV=3 - [CSPG4_MOUSE]	4.68	8	8	9	2327	252.153	5.43994	0.904306	0.977404	0.97574	0.952483	1.04052	1.04979	1.06545	1.05192	0.905471	0.0168054	0.567072
O70309	Integrin beta-5	Itgb5	FUNCTION: Integrin alpha-V/beta-5 (ITGAV:ITGB5) is a receptor for fibronectin. It recognizes the sequence R-G-D in its ligand.	Integrin beta-5 OS=Mus musculus OX=10090 GN=Itgb5 PE=1 SV=2 - [ITB5_MOUSE]	3.13	2	3	5	798	87.8511	6.16357	0.854416	0.924337	0.973491	0.917415	1.01839	1.07592	1.18636	1.09356	0.838926	0.0429556	0.567072
A2AWA9	Rab GTPase-activating protein 1	Rabgap1	FUNCTION: May act as a GTPase-activating protein of RAB6A. May play a role in microtubule nucleation by centrosome. May participate in a RAB6A-mediated pathway involved in the metaphase-anaphase transition (By similarity). {ECO:0000250|UniProtKB:Q9Y3P9}.	Rab GTPase-activating protein 1 OS=Mus musculus OX=10090 GN=Rabgap1 PE=1 SV=1 - [RBGP1_MOUSE]	6.95	7	7	8	1064	120.722	5.24951	0.917378	0.945111	0.991284	0.951258	1.03816	1.00104	1.06148	1.03356	0.920371	0.0416529	0.567072
Q9CQU3	Protein RER1	Rer1	FUNCTION: Involved in the retrieval of endoplasmic reticulum membrane proteins from the early Golgi compartment. {ECO:0000250}.	Protein RER1 OS=Mus musculus OX=10090 GN=Rer1 PE=1 SV=1 - [RER1_MOUSE]	13.27	2	2	5	196	22.9729	9.51025	1.2198	1.04087	1.10018	1.12028	0.953693	0.926199	0.937123	0.939005	1.19305	0.0271317	0.567072
Q9DC29	ATP-binding cassette sub-family B member 6, mitochondrial	Abcb6	FUNCTION: Binds heme and porphyrins and functions in their ATP-dependent uptake into the mitochondria. Plays a crucial role in heme synthesis. {ECO:0000269|PubMed:17006453}.	ATP-binding cassette sub-family B member 6, mitochondrial OS=Mus musculus OX=10090 GN=Abcb6 PE=1 SV=1 - [ABCB6_MOUSE]	4.16	3	3	3	842	93.7112	8.04541	0.907711	0.93341	0.970538	0.93722	1.13349	1.03653	1.04837	1.0728	0.873623	0.01891	0.567072
Q8VD75	Huntingtin-interacting protein 1	Hip1	FUNCTION: Plays a role in clathrin-mediated endocytosis and trafficking (PubMed:11577110). Involved in regulating AMPA receptor trafficking in the central nervous system in an NMDA-dependent manner (PubMed:12839988, PubMed:17329427). Regulates presynaptic nerve terminal activity (PubMed:17928447). Enhances androgen receptor (AR)-mediated transcription (By similarity). May act as a proapoptotic pr…	Huntingtin-interacting protein 1 OS=Mus musculus OX=10090 GN=Hip1 PE=1 SV=2 - [HIP1_MOUSE]	10.59	9	10	11	1029	115.13	5.42725	0.874143	0.932507	0.950096	0.918916	0.994699	1.04176	1.08503	1.0405	0.883152	0.0249167	0.567072
P61971	Nuclear transport factor 2	Nutf2	FUNCTION: Mediates the import of GDP-bound RAN from the cytoplasm into the nucleus which is essential for the function of RAN in cargo receptor-mediated nucleocytoplasmic transport. Thereby, plays indirectly a more general role in cargo receptor-mediated nucleocytoplasmic transport. Interacts with GDP-bound RAN in the cytosol, recruits it to the nuclear pore complex via its interaction with nucle…	Nuclear transport factor 2 OS=Mus musculus OX=10090 GN=Nutf2 PE=1 SV=1 - [NTF2_MOUSE]	17.32	2	2	4	127	14.469	5.37646	1.0267	1.16803	1.08796	1.09423	0.949492	0.992773	0.900736	0.947667	1.15466	0.0398033	0.567072
Q9CXT8	Mitochondrial-processing peptidase subunit beta	Pmpcb	FUNCTION: Catalytic subunit of the essential mitochondrial processing protease (MPP), which cleaves the mitochondrial sequence off newly imported precursors proteins (By similarity). Preferentially, cleaves after an arginine at position P2 (By similarity). Required for PINK1 turnover by coupling PINK1 mitochondrial import and cleavage, which results in subsequent PINK1 proteolysis (By similarity)…	Mitochondrial-processing peptidase subunit beta OS=Mus musculus OX=10090 GN=Pmpcb PE=1 SV=1 - [MPPB_MOUSE]	10.02	4	5	9	489	54.5797	6.99072	0.956832	0.95033	0.957884	0.955015	1.02695	1.0288	1.01976	1.02517	0.93157	4.23244e-05	0.154786
O54941	SWI/SNF-related matrix-associated actin-dependent regulator of chromatin subfamily E member 1	Smarce1	FUNCTION: Involved in transcriptional activation and repression of select genes by chromatin remodeling (alteration of DNA-nucleosome topology). Component of SWI/SNF chromatin remodeling complexes that carry out key enzymatic activities, changing chromatin structure by altering DNA-histone contacts within a nucleosome in an ATP-dependent manner (PubMed:12110891). Belongs to the neural progenitors…	SWI/SNF-related matrix-associated actin-dependent regulator of chromatin subfamily E member 1 OS=Mus musculus OX=10090 GN=Smarce1 PE=1 SV=1 - [SMCE1_MOUSE]	13.87	5	5	6	411	46.6096	4.88135	0.997439	1.00958	1.0198	1.00894	1.0675	1.04976	1.03192	1.04973	0.961142	0.0282781	0.567072
Q80Y14	Glutaredoxin-related protein 5, mitochondrial	Glrx5	FUNCTION: Monothiol glutaredoxin involved in the biogenesis of iron-sulfur clusters (By similarity). Involved in protein lipoylation, acting in the pathway that provides an iron-sulfur cluster to lipoate synthase (By similarity). Required for normal iron homeostasis (By similarity). Required for normal regulation of hemoglobin synthesis by the iron-sulfur protein ACO1 (By similarity). May protect…	Glutaredoxin-related protein 5, mitochondrial OS=Mus musculus OX=10090 GN=Glrx5 PE=1 SV=2 - [GLRX5_MOUSE]	17.11	2	2	5	152	16.2824	6.55127	0.954543	0.834825	0.996344	0.928571	1.14779	1.03624	1.08743	1.09049	0.851519	0.0496034	0.567072
Q6PD26	GPI transamidase component PIG-S	Pigs	FUNCTION: Component of the GPI transamidase complex. Essential for transfer of GPI to proteins, particularly for formation of carbonyl intermediates (By similarity). {ECO:0000250}.	GPI transamidase component PIG-S OS=Mus musculus OX=10090 GN=Pigs PE=1 SV=3 - [PIGS_MOUSE]	12.07	6	7	10	555	61.6715	6.93213	0.948791	0.964318	0.978619	0.963909	1.0536	1.05152	1.03665	1.04726	0.920414	0.00119114	0.567072
Q9WUD1	STIP1 homology and U box-containing protein 1	Stub1	FUNCTION: E3 ubiquitin-protein ligase which targets misfolded chaperone substrates towards proteasomal degradation. Collaborates with ATXN3 in the degradation of misfolded chaperone substrates: ATXN3 restricting the length of ubiquitin chain attached to STUB1/CHIP substrates and preventing further chain extension. Ubiquitinates NOS1 in concert with Hsp70 and Hsp40. Modulates the activity of sever…	STIP1 homology and U box-containing protein 1 OS=Mus musculus OX=10090 GN=Stub1 PE=1 SV=1 - [CHIP_MOUSE]	17.11	5	5	6	304	34.8873	6.01123	0.947611	0.946333	0.956448	0.950131	1.00514	1.03297	1.04308	1.02706	0.925096	0.00284098	0.567072
Q9DAR7	m7GpppX diphosphatase	Dcps	FUNCTION: Decapping scavenger enzyme that catalyzes the cleavage of a residual cap structure following the degradation of mRNAs by the 3'->5' exosome-mediated mRNA decay pathway. Hydrolyzes cap analog structures like 7-methylguanosine nucleoside triphosphate (m7GpppG) with up to 10 nucleotide substrates (small capped oligoribonucleotides) and specifically releases 5'-phosphorylated RNA fragments …	m7GpppX diphosphatase OS=Mus musculus OX=10090 GN=Dcps PE=1 SV=1 - [DCPS_MOUSE]	23.08	6	6	7	338	38.9643	6.48096	1.00246	0.932748	0.972652	0.969287	1.0286	1.07373	1.07344	1.05859	0.915639	0.0237918	0.567072
Q8VED9	Galectin-related protein	Lgalsl	FUNCTION: Does not bind lactose, and may not bind carbohydrates. {ECO:0000250}.	Galectin-related protein OS=Mus musculus OX=10090 GN=Lgalsl PE=1 SV=1 - [LEGL_MOUSE]	22.67	3	3	4	172	18.9436	5.35107	0.861868	0.953598	0.994345	0.936604	1.12029	1.10222	1.04029	1.0876	0.861164	0.0305469	0.567072
Q9D4H8	Cullin-2	Cul2	FUNCTION: Core component of multiple cullin-RING-based ECS (ElonginB/C-CUL2/5-SOCS-box protein) E3 ubiquitin-protein ligase complexes, which mediate the ubiquitination of target proteins. ECS complexes and ARIH1 collaborate in tandem to mediate ubiquitination of target proteins (By similarity). May serve as a rigid scaffold in the complex and may contribute to catalysis through positioning of the…	Cullin-2 OS=Mus musculus OX=10090 GN=Cul2 PE=1 SV=2 - [CUL2_MOUSE]	7.52	7	7	9	745	86.8208	7.00537	1.04882	0.995455	1.03633	1.02687	0.954398	0.991366	0.961807	0.96919	1.05951	0.0427626	0.567072
Q9CRB2	H/ACA ribonucleoprotein complex subunit 2	Nhp2	FUNCTION: Required for ribosome biogenesis and telomere maintenance. Part of the H/ACA small nucleolar ribonucleoprotein (H/ACA snoRNP) complex, which catalyzes pseudouridylation of rRNA. This involves the isomerization of uridine such that the ribose is subsequently attached to C5, instead of the normal N1. Each rRNA can contain up to 100 pseudouridine ('psi') residues, which may serve to stabil…	H/ACA ribonucleoprotein complex subunit 2 OS=Mus musculus OX=10090 GN=Nhp2 PE=1 SV=1 - [NHP2_MOUSE]	18.3	2	2	3	153	17.236	8.41162	0.929907	0.972519	0.976602	0.959676	1.06185	1.05684	1.05219	1.05696	0.90796	0.00305268	0.567072
Q9CZR2	N-acetylated-alpha-linked acidic dipeptidase 2	Naalad2	FUNCTION: Has N-acetylated-alpha-linked-acidic dipeptidase (NAALADase) activity. Also exhibits a dipeptidyl-peptidase IV type activity. Inactivates the peptide neurotransmitter N-acetylaspartylglutamate. {ECO:0000269|PubMed:15086519}.	N-acetylated-alpha-linked acidic dipeptidase 2 OS=Mus musculus OX=10090 GN=Naalad2 PE=1 SV=2 - [NALD2_MOUSE]	3.24	2	2	3	740	82.7493	8.36768	0.883651	0.973757	1.00891	0.955438	1.15814	1.11844	1.07266	1.11641	0.855811	0.0227896	0.567072
Q8C0N2	Glycerol-3-phosphate acyltransferase 3	Gpat3	FUNCTION: Converts glycerol-3-phosphate to 1-acyl-sn-glycerol-3-phosphate (lysophosphatidic acid or LPA) by incorporating an acyl moiety at the sn-1 position of the glycerol backbone (PubMed:17170135). Also converts LPA into 1,2-diacyl-sn-glycerol-3-phosphate (phosphatidic acid or PA) by incorporating an acyl moiety at the sn-2 position of the glycerol backbone (By similarity). {ECO:0000250|UniPr…	Glycerol-3-phosphate acyltransferase 3 OS=Mus musculus OX=10090 GN=Gpat3 PE=1 SV=1 - [GPAT3_MOUSE]	2.74	1	1	2	438	48.9687	8.93896	0.979061	0.913282	0.956241	0.949528	1.0668	1.039	1.08373	1.06318	0.893103	0.0081473	0.567072
Q99KR3	Endoribonuclease LACTB2	Lactb2	FUNCTION: Endoribonuclease; cleaves preferentially 3' to purine-pyrimidine dinucleotide motifs in single-stranded RNA. The cleavage product contains a free 3' -OH group. Has no activity with double-stranded RNA or DNA. Required for normal mitochondrial function and cell viability. {ECO:0000250|UniProtKB:Q53H82}.	Endoribonuclease LACTB2 OS=Mus musculus OX=10090 GN=Lactb2 PE=1 SV=1 - [LACB2_MOUSE]	12.5	3	3	6	288	32.7338	6.32861	1.10163	1.05705	1.0533	1.07066	1.00252	0.941415	0.905245	0.949726	1.12734	0.020157	0.567072
Q9JKK1	Syntaxin-6	Stx6	FUNCTION: Involved in intracellular vesicle trafficking.	Syntaxin-6 OS=Mus musculus OX=10090 GN=Stx6 PE=1 SV=1 - [STX6_MOUSE]	8.24	2	2	2	255	28.9788	4.91943	0.91952	0.893719	0.996778	0.936673	1.14414	1.00382	1.10052	1.08283	0.865024	0.0476077	0.567072
Q8R2Y8	Peptidyl-tRNA hydrolase 2, mitochondrial	Ptrh2	FUNCTION: The natural substrate for this enzyme may be peptidyl-tRNAs which drop off the ribosome during protein synthesis. {ECO:0000250}.	Peptidyl-tRNA hydrolase 2, mitochondrial OS=Mus musculus OX=10090 GN=Ptrh2 PE=1 SV=1 - [PTH2_MOUSE]	13.26	2	2	5	181	19.514	7.41553	0.909901	0.95989	0.987619	0.95247	1.0694	1.05786	1.04979	1.05902	0.899391	0.0104556	0.567072
O88448	Kinesin light chain 2	Klc2	FUNCTION: Kinesin is a microtubule-associated force-producing protein that may play a role in organelle transport. The light chain may function in coupling of cargo to the heavy chain or in the modulation of its ATPase activity.	Kinesin light chain 2 OS=Mus musculus OX=10090 GN=Klc2 PE=1 SV=1 - [KLC2_MOUSE]	7.01	2	5	5	599	66.6214	7.21045	0.977516	0.989614	0.982217	0.983116	1.0575	1.01824	1.03756	1.03777	0.947338	0.00999949	0.567072
Q8K1J6	CCA tRNA nucleotidyltransferase 1, mitochondrial	Trnt1	FUNCTION: Adds and repairs the conserved 3'-CCA sequence necessary for the attachment of amino acids to the 3' terminus of tRNA molecules, using CTP and ATP as substrates. {ECO:0000250|UniProtKB:Q96Q11}.	CCA tRNA nucleotidyltransferase 1, mitochondrial OS=Mus musculus OX=10090 GN=Trnt1 PE=1 SV=1 - [TRNT1_MOUSE]	15.21	6	6	6	434	49.864	8.55811	1.05566	1.04846	1.02985	1.04466	1.01408	0.996692	0.99516	1.00198	1.0426	0.0120789	0.567072
Q9ES46	Beta-parvin	Parvb	FUNCTION: Adapter protein that plays a role in integrin signaling via ILK and in activation of the GTPases CDC42 and RAC1 by guanine exchange factors, such as ARHGEF6. Is involved in the reorganization of the actin cytoskeleton and formation of lamellipodia. Plays a role in cell adhesion, cell spreading, establishment or maintenance of cell polarity, and cell migration (By similarity). {ECO:00002…	Beta-parvin OS=Mus musculus OX=10090 GN=Parvb PE=1 SV=1 - [PARVB_MOUSE]	13.7	4	4	4	365	41.6431	6.32861	0.864925	0.919695	0.94748	0.9107	1.06176	1.03337	1.02715	1.04076	0.875035	0.00798588	0.567072
Q8R0N6	Hydroxyacid-oxoacid transhydrogenase, mitochondrial	Adhfe1	FUNCTION: Catalyzes the cofactor-independent reversible oxidation of gamma-hydroxybutyrate (GHB) to succinic semialdehyde (SSA) coupled to reduction of 2-ketoglutarate (2-KG) to D-2-hydroxyglutarate (D-2-HG). L-3-hydroxybutyrate (L-3-OHB) is also a substrate for HOT when using 2-KG as hydrogen acceptor, resulting in the formation of D-2-HG (By similarity). {ECO:0000250}.	Hydroxyacid-oxoacid transhydrogenase, mitochondrial OS=Mus musculus OX=10090 GN=Adhfe1 PE=1 SV=2 - [HOT_MOUSE]	5.59	2	2	3	465	49.9053	7.57666	0.954643	1.01559	0.988815	0.98635	1.10872	1.10545	1.02436	1.07951	0.9137	0.046631	0.567072
Q99LD9	Translation initiation factor eIF-2B subunit beta	Eif2b2	FUNCTION: Catalyzes the exchange of eukaryotic initiation factor 2-bound GDP for GTP. {ECO:0000250}.	Translation initiation factor eIF-2B subunit beta OS=Mus musculus OX=10090 GN=Eif2b2 PE=1 SV=1 - [EI2BB_MOUSE]	13.39	4	4	4	351	38.8728	6.23975	0.9473	0.916591	1.00353	0.955807	1.0493	1.01587	1.04165	1.03561	0.922942	0.0435247	0.567072
Q99JP6	Homer protein homolog 3	Homer3	FUNCTION: Postsynaptic density scaffolding protein. Binds and cross-links cytoplasmic regions of GRM1, GRM5, ITPR1, DNM3, RYR1, RYR2, SHANK1 and SHANK3. By physically linking GRM1 and GRM5 with ER-associated ITPR1 receptors, it aids the coupling of surface receptors to intracellular calcium release. Isoforms can be differently regulated and may play an important role in maintaining the plasticity…	Homer protein homolog 3 OS=Mus musculus OX=10090 GN=Homer3 PE=1 SV=2 - [HOME3_MOUSE]	5.34	2	2	3	356	39.6701	5.36377	1.21073	1.09602	1.03095	1.11257	0.982176	0.928202	0.941938	0.950772	1.17017	0.0422953	0.567072
Q61112	45 kDa calcium-binding protein	Sdf4	FUNCTION: May regulate calcium-dependent activities in the endoplasmic reticulum lumen or post-ER compartment.	45 kDa calcium-binding protein OS=Mus musculus OX=10090 GN=Sdf4 PE=1 SV=1 - [CAB45_MOUSE]	7.76	3	3	3	361	42.0374	4.95752	0.916663	0.931506	0.985597	0.944589	1.00596	1.02194	1.02918	1.01903	0.92695	0.027855	0.567072
A2AKG8	Focadhesin	Focad	FUNCTION: Potential tumor suppressor in gliomas. {ECO:0000269|PubMed:22427331}.	Focadhesin OS=Mus musculus OX=10090 GN=Focad PE=1 SV=1 - [FOCAD_MOUSE]	2.5	5	5	5	1798	198.822	6.7417	0.890633	0.940552	0.955228	0.928804	1.06455	1.01184	1.04953	1.04197	0.89139	0.0106924	0.567072
P97300	Neuroplastin	Nptn	FUNCTION: Probable homophilic and heterophilic cell adhesion molecule involved in long term potentiation at hippocampal excitatory synapses through activation of p38MAPK. May also regulate neurite outgrowth by activating the FGFR1 signaling pathway. May play a role in synaptic plasticity (By similarity). {ECO:0000250}.	Neuroplastin OS=Mus musculus OX=10090 GN=Nptn PE=1 SV=3 - [NPTN_MOUSE]	11.08	4	4	4	397	44.3454	7.73779	0.896446	0.971456	0.991866	0.953256	1.05139	1.10518	1.06353	1.07337	0.888096	0.0225491	0.567072
P61080	Ubiquitin-conjugating enzyme E2 D1	Ube2d1	FUNCTION: Accepts ubiquitin from the E1 complex and catalyzes its covalent attachment to other proteins. In vitro catalyzes 'Lys-48'-linked polyubiquitination. Mediates the selective degradation of short-lived and abnormal proteins. Functions in the E6/E6-AP-induced ubiquitination of p53/TP53. Mediates ubiquitination of PEX5 and auto-ubiquitination of STUB1, TRAF6 and TRIM63/MURF1. Ubiquitinates …	Ubiquitin-conjugating enzyme E2 D1 OS=Mus musculus OX=10090 GN=Ube2d1 PE=1 SV=1 - [UB2D1_MOUSE]	12.24	2	2	3	147	16.5913	7.41553	1.07994	1.09404	1.04254	1.07218	0.962636	1.00661	0.98494	0.98473	1.0888	0.0118094	0.567072
Q9CYR0	Single-stranded DNA-binding protein, mitochondrial	Ssbp1	FUNCTION: Binds preferentially and cooperatively to pyrimidine rich single-stranded DNA (ss-DNA). In vitro, required to maintain the copy number of mitochondrial DNA (mtDNA) and plays crucial roles during mtDNA replication that stimulate activity of the replisome components POLG and TWNK at the replication fork. Promotes the activity of the gamma complex polymerase POLG, largely by organizing the…	Single-stranded DNA-binding protein, mitochondrial OS=Mus musculus OX=10090 GN=Ssbp1 PE=1 SV=1 - [SSBP_MOUSE]	25	4	4	7	152	17.308	9.92041	0.948938	0.942836	0.975993	0.955922	1.08404	1.00569	1.05691	1.04888	0.911377	0.0208557	0.567072
O70496	H(+)/Cl(-) exchange transporter 7	Clcn7	FUNCTION: Slowly voltage-gated channel mediating the exchange of chloride ions against protons (PubMed:16525474, PubMed:19661288). Functions as antiporter and contributes to the acidification of the lysosome lumen and may be involved in maintaining lysosomal pH (PubMed:16525474, PubMed:19661288). The CLC channel family contains both chloride channels and proton-coupled anion transporters that exc…	H(+)/Cl(-) exchange transporter 7 OS=Mus musculus OX=10090 GN=Clcn7 PE=1 SV=1 - [CLCN7_MOUSE]	5.48	4	4	4	803	88.6562	7.26904	0.930355	0.917093	0.925073	0.924174	1.04246	0.977658	0.979471	0.999864	0.924299	0.0249918	0.567072
Q6PB44	Tyrosine-protein phosphatase non-receptor type 23	Ptpn23	FUNCTION: Plays a role in sorting of endocytic ubiquitinated cargos into multivesicular bodies (MVBs) via its interaction with the ESCRT-I complex (endosomal sorting complex required for transport I), and possibly also other ESCRT complexes. May act as a negative regulator of Ras-mediated mitogenic activity. Plays a role in ciliogenesis (By similarity). {ECO:0000250}.	Tyrosine-protein phosphatase non-receptor type 23 OS=Mus musculus OX=10090 GN=Ptpn23 PE=1 SV=2 - [PTN23_MOUSE]	3.25	5	5	6	1692	185.1	6.80029	0.9785	0.903121	0.976562	0.952728	1.07797	1.01776	1.03579	1.04384	0.912716	0.040678	0.567072
A2AJ88	Patatin-like phospholipase domain-containing protein 7	Pnpla7	FUNCTION: Lysophospholipase which preferentially deacylates unsaturated lysophosphatidylcholine (C18:1), generating glycerophosphocholine (PubMed:18086666, PubMed:28887301). Also can deacylate, to a lesser extent, lysophosphatidylethanolamine (C18:1), lysophosphatidyl-L-serine (C18:1) and lysophosphatidic acid (C16:0) (PubMed:22326266, PubMed:18086666, PubMed:28887301). {ECO:0000269|PubMed:180866…	Patatin-like phospholipase domain-containing protein 7 OS=Mus musculus OX=10090 GN=Pnpla7 PE=1 SV=1 - [PLPL7_MOUSE]	1.78	3	3	4	1352	150.399	6.91748	1.07238	1.09265	1.00552	1.05685	0.979008	0.930449	0.95855	0.956002	1.10549	0.0278219	0.567072
Q9DBM2	Peroxisomal bifunctional enzyme	Ehhadh	FUNCTION: Peroxisomal trifunctional enzyme possessing 2-enoyl-CoA hydratase, 3-hydroxyacyl-CoA dehydrogenase, and delta 3, delta 2-enoyl-CoA isomerase activities. Catalyzes two of the four reactions of the long straight chain fatty acids peroxisomal beta-oxidation pathway. Optimal isomerase for 2,5 double bonds into 3,5 form isomerization in a range of enoyl-CoA species. Also able to isomerize bo…	Peroxisomal bifunctional enzyme OS=Mus musculus OX=10090 GN=Ehhadh PE=1 SV=4 - [ECHP_MOUSE]	5.43	3	3	4	718	78.252	9.12939	0.944941	0.992945	0.964913	0.9676	1.1064	1.03143	1.05025	1.06269	0.910516	0.0229242	0.567072
Q9CQ85	Mitochondrial import inner membrane translocase subunit Tim22	Timm22	FUNCTION: Essential core component of the TIM22 complex, a complex that mediates the import and insertion of multi-pass transmembrane proteins into the mitochondrial inner membrane. In the TIM22 complex, it constitutes the voltage-activated and signal-gated channel. Forms a twin-pore translocase that uses the membrane potential as external driving force in 2 voltage-dependent steps (By similarity…	Mitochondrial import inner membrane translocase subunit Tim22 OS=Mus musculus OX=10090 GN=Timm22 PE=1 SV=1 - [TIM22_MOUSE]	7.73	1	1	1	194	20.101	8.22119	0.927575	0.947288	0.978878	0.951247	0.986522	1.08094	1.06547	1.04431	0.910885	0.0471351	0.567072
Q8R1F5	Putative hydroxypyruvate isomerase	Hyi	FUNCTION: Catalyzes the reversible isomerization between hydroxypyruvate and 2-hydroxy-3-oxopropanoate (also termed tartronate semialdehyde). {ECO:0000250}.	Putative hydroxypyruvate isomerase OS=Mus musculus OX=10090 GN=Hyi PE=1 SV=2 - [HYI_MOUSE]	19.13	5	5	6	277	30.4296	6.43018	0.907699	0.933704	0.978258	0.939887	1.08266	0.993241	1.0381	1.038	0.90548	0.0411149	0.567072
Q3UVL4	Vacuolar protein sorting-associated protein 51 homolog	Vps51	FUNCTION: Acts as component of the GARP complex that is involved in retrograde transport from early and late endosomes to the trans-Golgi network (TGN). The GARP complex is required for the maintenance of protein retrieval from endosomes to the TGN, acid hydrolase sorting, lysosome function, endosomal cholesterol traffic and autophagy. VPS51 participates in retrograde transport of acid hydrolase …	Vacuolar protein sorting-associated protein 51 homolog OS=Mus musculus OX=10090 GN=Vps51 PE=1 SV=2 - [VPS51_MOUSE]	6.01	4	4	5	782	86.1333	6.23975	1.01209	0.980583	1.00265	0.998441	1.04298	1.0268	1.0472	1.03899	0.96097	0.022451	0.567072
Q8K2F8	Protein LSM14 homolog A	Lsm14a	FUNCTION: Essential for formation of P-bodies, cytoplasmic structures that provide storage sites for non-translating mRNAs. {ECO:0000250|UniProtKB:Q8ND56}.	Protein LSM14 homolog A OS=Mus musculus OX=10090 GN=Lsm14a PE=1 SV=1 - [LS14A_MOUSE]	7.14	2	3	4	462	50.5153	9.5249	0.949839	0.942519	0.983746	0.958701	1.07342	1.04483	1.06973	1.06266	0.902172	0.00260496	0.567072
Q8BH24	Transmembrane 9 superfamily member 4	Tm9sf4	FUNCTION: Associates with proteins harboring glycine-rich transmembrane domains and ensures their efficient localization to the cell surface. {ECO:0000250|UniProtKB:Q92544}.	Transmembrane 9 superfamily member 4 OS=Mus musculus OX=10090 GN=Tm9sf4 PE=1 SV=1 - [TM9S4_MOUSE]	10.26	6	6	7	643	74.644	7.2251	1.00037	0.989886	0.995027	0.995095	1.02078	1.04445	1.04882	1.03802	0.95865	0.00962801	0.567072
Q8VCI5	Peroxisomal biogenesis factor 19	Pex19	FUNCTION: Necessary for early peroxisomal biogenesis. Acts both as a cytosolic chaperone and as an import receptor for peroxisomal membrane proteins (PMPs). Binds and stabilizes newly synthesized PMPs in the cytoplasm by interacting with their hydrophobic membrane-spanning domains, and targets them to the peroxisome membrane by binding to the integral membrane protein PEX3. Excludes CDKN2A from t…	Peroxisomal biogenesis factor 19 OS=Mus musculus OX=10090 GN=Pex19 PE=1 SV=1 - [PEX19_MOUSE]	11.71	4	4	4	299	32.7126	4.33545	0.943878	0.998123	0.973298	0.971766	1.07244	1.0187	1.06666	1.0526	0.923206	0.0250835	0.567072
Q9D853	EEF1A lysine methyltransferase 2	Eef1akmt2	FUNCTION: Protein-lysine methyltransferase that selectively catalyzes the trimethylation of EEF1A at 'Lys-318'. {ECO:0000255|HAMAP-Rule:MF_03188}.	EEF1A lysine methyltransferase 2 OS=Mus musculus OX=10090 GN=Eef1akmt2 PE=1 SV=1 - [EFMT2_MOUSE]	6.97	2	2	4	244	26.8475	5.14795	1.06171	1.01286	1.00858	1.02772	0.940666	0.968812	0.973086	0.960854	1.06959	0.0280714	0.567072
O35382	Exocyst complex component 4	Exoc4	FUNCTION: Component of the exocyst complex involved in the docking of exocytic vesicles with fusion sites on the plasma membrane.	Exocyst complex component 4 OS=Mus musculus OX=10090 GN=Exoc4 PE=1 SV=2 - [EXOC4_MOUSE]	3.69	4	4	4	975	110.475	6.49365	1.14597	1.02639	1.04542	1.07259	0.96487	0.963411	0.977079	0.968453	1.10753	0.0493954	0.567072
Q922D4	Serine/threonine-protein phosphatase 6 regulatory subunit 3	Ppp6r3	FUNCTION: Regulatory subunit of protein phosphatase 6 (PP6). May function as a scaffolding PP6 subunit. May have an important role in maintaining immune self-tolerance (By similarity). {ECO:0000250}.	Serine/threonine-protein phosphatase 6 regulatory subunit 3 OS=Mus musculus OX=10090 GN=Ppp6r3 PE=1 SV=1 - [PP6R3_MOUSE]	6.64	5	5	6	844	94.5933	4.57666	0.948439	0.964959	0.97936	0.964253	1.03275	1.02533	1.01182	1.0233	0.942298	0.00550178	0.567072
Q9JK81	UPF0160 protein MYG1, mitochondrial	Myg1	FUNCTION: 3'-5' RNA exonuclease which cleaves in situ on specific transcripts in both nucleus and mitochondrion. Involved in regulating spatially segregated organellar RNA processing, acts as a coordinator of nucleo-mitochondrial crosstalk (PubMed:31081026). In nucleolus, processes pre-ribosomal RNA involved in ribosome assembly and alters cytoplasmic translation. In mitochondrial matrix, process…	UPF0160 protein MYG1, mitochondrial OS=Mus musculus OX=10090 GN=Myg1 PE=1 SV=1 - [MYG1_MOUSE]	15	5	5	8	380	42.6956	7.02002	0.899161	0.892685	0.940663	0.910836	1.01711	0.981106	1.02391	1.00738	0.904168	0.00856491	0.567072
Q9Z0F7	Gamma-synuclein	Sncg	FUNCTION: Plays a role in neurofilament network integrity. May be involved in modulating axonal architecture during development and in the adult. In vitro, increases the susceptibility of neurofilament-H to calcium-dependent proteases. May also function in modulating the keratin network in skin. Activates the MAPK and Elk-1 signal transduction pathway (By similarity). {ECO:0000250}.	Gamma-synuclein OS=Mus musculus OX=10090 GN=Sncg PE=1 SV=1 - [SYUG_MOUSE]	43.09	5	5	6	123	13.1516	4.65283	0.920093	0.954269	0.962484	0.945615	1.0141	1.008	1.01295	1.01169	0.934692	0.00729136	0.567072
E9QAT4	Protein transport protein Sec16A	Sec16a	FUNCTION: Acts as a molecular scaffold that plays a key role in the organization of the endoplasmic reticulum exit sites (ERES), also known as transitional endoplasmic reticulum (tER). SAR1A-GTP-dependent assembly of SEC16A on the ER membrane forms an organized scaffold defining an ERES. Required for secretory cargo traffic from the endoplasmic reticulum to the Golgi apparatus (PubMed:17428803). …	Protein transport protein Sec16A OS=Mus musculus OX=10090 GN=Sec16a PE=1 SV=1 - [SC16A_MOUSE]	2.16	6	6	9	2357	254.045	5.80811	1.1158	1.07203	1.01766	1.0685	0.945302	1.00662	0.964379	0.9721	1.09916	0.0458013	0.567072
Q9CQ10	Charged multivesicular body protein 3	Chmp3	FUNCTION: Probable core component of the endosomal sorting required for transport complex III (ESCRT-III) which is involved in multivesicular bodies (MVBs) formation and sorting of endosomal cargo proteins into MVBs. MVBs contain intraluminal vesicles (ILVs) that are generated by invagination and scission from the limiting membrane of the endosome and mostly are delivered to lysosomes enabling de…	Charged multivesicular body protein 3 OS=Mus musculus OX=10090 GN=Chmp3 PE=1 SV=3 - [CHMP3_MOUSE]	10.71	3	3	6	224	25.2028	5.05908	1.14384	1.02996	1.07841	1.08407	0.825652	0.992974	0.907667	0.908764	1.1929	0.0400733	0.567072
Q99N87	28S ribosomal protein S5, mitochondrial	Mrps5		28S ribosomal protein S5, mitochondrial OS=Mus musculus OX=10090 GN=Mrps5 PE=1 SV=1 - [RT05_MOUSE]	5.56	3	3	3	432	48.1762	10.1401	1.05433	1.0743	1.04063	1.05642	0.938255	1.01196	0.973877	0.974698	1.08384	0.0251336	0.567072
P35762	CD81 antigen	Cd81	FUNCTION: Structural component of specialized membrane microdomains known as tetraspanin-enriched microdomains (TERMs), which act as platforms for receptor clustering and signaling. Essential for trafficking and compartmentalization of CD19 receptor on the cell surface of activated B cells (PubMed:23499492). Upon initial encounter with a microbial pathogen, enables the assembly of CD19-CR2 and B …	CD81 antigen OS=Mus musculus OX=10090 GN=Cd81 PE=1 SV=2 - [CD81_MOUSE]	11.86	2	2	4	236	25.7972	5.8335	0.899914	0.910751	0.975386	0.928684	1.1235	1.07231	1.07877	1.09153	0.850812	0.00466099	0.567072
Q60876	Eukaryotic translation initiation factor 4E-binding protein 1	Eif4ebp1	FUNCTION: Repressor of translation initiation that regulates EIF4E activity by preventing its assembly into the eIF4F complex: hypophosphorylated form competes with EIF4G1/EIF4G3 and strongly binds to EIF4E, leading to repress translation. In contrast, hyperphosphorylated form dissociates from EIF4E, allowing interaction between EIF4G1/EIF4G3 and EIF4E, leading to initiation of translation (By si…	Eukaryotic translation initiation factor 4E-binding protein 1 OS=Mus musculus OX=10090 GN=Eif4ebp1 PE=1 SV=3 - [4EBP1_MOUSE]	10.26	1	1	2	117	12.317	5.14795	0.871845	0.859942	0.936083	0.88929	1.16179	1.03135	0.980398	1.05785	0.840661	0.0459918	0.567072
Q5I012	Putative sodium-coupled neutral amino acid transporter 10	Slc38a10	FUNCTION: Putative sodium-dependent amino acid/proton antiporter. {ECO:0000250}.	Putative sodium-coupled neutral amino acid transporter 10 OS=Mus musculus OX=10090 GN=Slc38a10 PE=1 SV=2 - [S38AA_MOUSE]	2.02	2	2	2	1090	117.12	5.96045	0.870749	0.912664	0.9978	0.927071	1.08189	1.05647	1.02599	1.05478	0.878921	0.0349717	0.567072
Q9D7H3	RNA 3'-terminal phosphate cyclase	RtcA	FUNCTION: Catalyzes the conversion of 3'-phosphate to a 2',3'-cyclic phosphodiester at the end of RNA. The mechanism of action of the enzyme occurs in 3 steps: (A) adenylation of the enzyme by ATP; (B) transfer of adenylate to an RNA-N3'P to produce RNA-N3'PP5'A; (C) and attack of the adjacent 2'-hydroxyl on the 3'-phosphorus in the diester linkage to produce the cyclic end product. The biologica…	RNA 3'-terminal phosphate cyclase OS=Mus musculus OX=10090 GN=RtcA PE=1 SV=2 - [RTCA_MOUSE]	6.83	2	2	2	366	39.2293	7.89893	0.951307	0.94098	1.02201	0.971432	1.06027	1.03983	1.04749	1.0492	0.925881	0.0409975	0.567072
P62743	AP-2 complex subunit sigma	Ap2s1	FUNCTION: Component of the adaptor protein complex 2 (AP-2). Adaptor protein complexes function in protein transport via Transport vesicles in different membrane traffic pathways. Adaptor protein complexes are vesicle coat components and appear to be involved in cargo selection and vesicle formation. AP-2 is involved in clathrin-dependent endocytosis in which cargo proteins are incorporated into …	AP-2 complex subunit sigma OS=Mus musculus OX=10090 GN=Ap2s1 PE=1 SV=1 - [AP2S1_MOUSE]	30.99	4	4	4	142	17.0067	6.17627	0.974985	0.999945	1.00619	0.993707	1.07151	1.04014	1.03278	1.04814	0.948064	0.0232868	0.567072
Q01721	Growth arrest-specific protein 1	Gas1	FUNCTION: Specific growth arrest protein involved in growth suppression. Blocks entry to S phase. Prevents cycling of normal and transformed cells. {ECO:0000269|PubMed:1505026}.	Growth arrest-specific protein 1 OS=Mus musculus OX=10090 GN=Gas1 PE=2 SV=2 - [GAS1_MOUSE]	5.83	2	2	3	343	35.6711	6.03662	0.894132	0.935511	1.01304	0.94756	1.08572	1.05751	1.09453	1.07925	0.877979	0.022784	0.567072
Q9JM14	5'(3')-deoxyribonucleotidase, cytosolic type	Nt5c	FUNCTION: Dephosphorylates the 5' and 2'(3')-phosphates of deoxyribonucleotides, with a preference for dUMP and dTMP, intermediate activity towards dGMP, and low activity towards dCMP and dAMP. {ECO:0000269|PubMed:10681516}.	5'(3')-deoxyribonucleotidase, cytosolic type OS=Mus musculus OX=10090 GN=Nt5c PE=1 SV=1 - [NT5C_MOUSE]	22	3	3	4	200	23.0618	5.49072	0.899217	0.886189	0.97988	0.921762	1.12242	1.04104	1.04424	1.06923	0.862077	0.0203685	0.567072
Q9D071	MMS19 nucleotide excision repair protein homolog	Mms19	FUNCTION: Key component of the cytosolic iron-sulfur protein assembly (CIA) complex, a multiprotein complex that mediates the incorporation of iron-sulfur cluster into apoproteins specifically involved in DNA metabolism and genomic integrity. In the CIA complex, MMS19 acts as an adapter between early-acting CIA components and a subset of cellular target Fe/S proteins such as ERCC2/XPD, FANCJ and …	MMS19 nucleotide excision repair protein homolog OS=Mus musculus OX=10090 GN=Mms19 PE=1 SV=1 - [MMS19_MOUSE]	2.72	3	3	3	1031	113.017	6.21436	0.953659	0.972617	0.962534	0.962937	1.01387	1.04669	1.04239	1.03432	0.930988	0.00361158	0.567072
Q9DB15	39S ribosomal protein L12, mitochondrial	Mrpl12		39S ribosomal protein L12, mitochondrial OS=Mus musculus OX=10090 GN=Mrpl12 PE=1 SV=2 - [RM12_MOUSE]	18.91	4	4	9	201	21.6948	9.29053	0.893564	0.893657	0.983332	0.923517	1.11262	1.0104	1.04198	1.055	0.875373	0.036482	0.567072
P62915	Transcription initiation factor IIB	Gtf2b	FUNCTION: General transcription factor that plays a role in transcription initiation by RNA polymerase II (Pol II). Involved in the pre-initiation complex (PIC) formation and Pol II recruitment at promoter DNA. Together with the TATA box-bound TBP forms the core initiation complex and provides a bridge between TBP and the Pol II-TFIIF complex. Released from the PIC early following the onset of tr…	Transcription initiation factor IIB OS=Mus musculus OX=10090 GN=Gtf2b PE=1 SV=1 - [TF2B_MOUSE]	5.06	2	2	3	316	34.7966	8.35303	1.14303	1.12352	1.04137	1.10264	0.860343	1.00615	0.926493	0.930994	1.18437	0.0306434	0.567072
Q8BV13	COP9 signalosome complex subunit 7b	Cops7b	FUNCTION: Component of the COP9 signalosome complex (CSN), a complex involved in various cellular and developmental processes. The CSN complex is an essential regulator of the ubiquitin (Ubl) conjugation pathway by mediating the deneddylation of the cullin subunits of SCF-type E3 ligase complexes, leading to decrease the Ubl ligase activity of SCF-type complexes such as SCF, CSA or DDB2. The comp…	COP9 signalosome complex subunit 7b OS=Mus musculus OX=10090 GN=Cops7b PE=1 SV=1 - [CSN7B_MOUSE]	6.82	2	2	2	264	29.6704	6.31592	1.21272	1.02128	1.07167	1.10189	0.921277	0.949179	0.902147	0.924201	1.19226	0.0392803	0.567072
Q8K370	Acyl-CoA dehydrogenase family member 10	Acad10	FUNCTION: Acyl-CoA dehydrogenase only active with R- and S-2-methyl-C15-CoA. {ECO:0000250}.	Acyl-CoA dehydrogenase family member 10 OS=Mus musculus OX=10090 GN=Acad10 PE=1 SV=1 - [ACD10_MOUSE]	5.14	5	5	5	1069	118.903	8.23584	0.897767	0.937756	0.980017	0.938513	1.10106	1.00802	1.0669	1.05866	0.88651	0.0291225	0.567072
Q8BZM1	Glomulin	Glmn	FUNCTION: Regulatory component of cullin-RING-based SCF (SKP1-Cullin-F-box protein) E3 ubiquitin-protein ligase complexes. Inhibits E3 ubiquitin ligase activity by binding to the RING domain of RBX1 and inhibiting its interaction with the E2 ubiquitin-conjugating enzyme CDC34. Inhibits RBX1-mediated neddylation of CUL1 (By similarity). Required for normal stability and normal cellular levels of k…	Glomulin OS=Mus musculus OX=10090 GN=Glmn PE=1 SV=1 - [GLMN_MOUSE]	4.7	3	3	4	596	67.7123	5.05908	0.91584	0.988203	0.984275	0.962773	1.06221	1.02792	1.03773	1.04262	0.923415	0.0356045	0.567072
Q9QYC7	Vitamin K-dependent gamma-carboxylase	Ggcx	FUNCTION: Mediates the vitamin K-dependent carboxylation of glutamate residues to calcium-binding gamma-carboxyglutamate (Gla) residues with the concomitant conversion of the reduced hydroquinone form of vitamin K to vitamin K epoxide.	Vitamin K-dependent gamma-carboxylase OS=Mus musculus OX=10090 GN=Ggcx PE=1 SV=1 - [VKGC_MOUSE]	1.85	2	2	3	757	87.1388	8.01611	1.05351	1.09223	1.10926	1.085	0.919703	0.98838	1.00639	0.971491	1.11684	0.0218622	0.567072
Q8BGF3	WD repeat-containing protein 92	Wdr92	FUNCTION: Seems to act as a modulator of apoptosis. {ECO:0000250}.	WD repeat-containing protein 92 OS=Mus musculus OX=10090 GN=Wdr92 PE=1 SV=1 - [WDR92_MOUSE]	5.32	2	2	3	357	39.7652	8.14795	1.14507	1.05394	0.98295	1.06065	0.899356	0.955589	0.906964	0.920636	1.15208	0.0491216	0.567072
O70310	Glycylpeptide N-tetradecanoyltransferase 1	Nmt1	FUNCTION: Adds a myristoyl group to the N-terminal glycine residue of certain cellular and viral proteins. Required for normal embryogenesis. {ECO:0000269|PubMed:15753093}.	Glycylpeptide N-tetradecanoyltransferase 1 OS=Mus musculus OX=10090 GN=Nmt1 PE=1 SV=1 - [NMT1_MOUSE]	19.35	7	7	9	496	56.8519	8.00146	1.02718	1.02286	1.02126	1.02377	0.943657	1.00187	0.962568	0.969364	1.05612	0.0343001	0.567072
Q6A028	Switch-associated protein 70	Swap70	FUNCTION: Phosphatidylinositol 3,4,5-trisphosphate-dependent guanine nucleotide exchange factor (GEF) which, independently of RAS, transduces signals from tyrosine kinase receptors to RAC. It also mediates signaling of membrane ruffling. Regulates the actin cytoskeleton as an effector or adapter protein in response to agonist stimulated phosphatidylinositol (3,4)-bisphosphate production and cell …	Switch-associated protein 70 OS=Mus musculus OX=10090 GN=Swap70 PE=1 SV=2 - [SWP70_MOUSE]	8.72	4	5	7	585	68.9525	6.04932	0.968398	0.926754	0.971431	0.955527	1.10772	1.04384	1.01727	1.05628	0.904619	0.0297395	0.567072
Q61107	Guanylate-binding protein 4	Gbp4	FUNCTION: Binds GTP, GDP and GMP. Hydrolyzes GTP very efficiently; GDP rather than GMP is the major reaction product. Plays a role in erythroid differentiation. {ECO:0000269|PubMed:9659399}.	Guanylate-binding protein 4 OS=Mus musculus OX=10090 GN=Gbp4 PE=1 SV=1 - [GBP4_MOUSE]	9.68	6	6	7	620	70.7567	6.63916	0.907991	0.981867	0.951041	0.946967	1.02678	1.02929	1.00789	1.02132	0.927199	0.0296521	0.567072
Q8BWG9	Calcium release-activated calcium channel protein 1	Orai1	FUNCTION: Ca(2+) release-activated Ca(2+) (CRAC) channel subunit which mediates Ca(2+) influx following depletion of intracellular Ca(2+) stores and channel activation by the Ca(2+) sensor, STIM1. CRAC channels are the main pathway for Ca(2+) influx in T-cells and promote the immune response to pathogens by activating the transcription factor NFAT. {ECO:0000250|UniProtKB:Q96D31}.	Calcium release-activated calcium channel protein 1 OS=Mus musculus OX=10090 GN=Orai1 PE=2 SV=1 - [CRCM1_MOUSE]	8.22	3	3	4	304	33.0408	7.06396	1.04558	1.00119	1.05194	1.0329	0.974711	0.934517	0.862916	0.924048	1.1178	0.0402628	0.567072
Q5SUR0	Phosphoribosylformylglycinamidine synthase	Pfas	FUNCTION: Phosphoribosylformylglycinamidine synthase involved in the purines biosynthetic pathway. Catalyzes the ATP-dependent conversion of formylglycinamide ribonucleotide (FGAR) and glutamine to yield formylglycinamidine ribonucleotide (FGAM) and glutamate (By similarity). {ECO:0000250}.	Phosphoribosylformylglycinamidine synthase OS=Mus musculus OX=10090 GN=Pfas PE=1 SV=1 - [PUR4_MOUSE]	5.31	7	7	7	1337	144.538	5.66846	1.07871	1.05397	1.00861	1.0471	0.937328	0.964108	0.964082	0.955172	1.09624	0.0147679	0.567072
Q8BP56	Protein-glucosylgalactosylhydroxylysine glucosidase	Pgghg	FUNCTION: Catalyzes the hydrolysis of glucose from the disaccharide unit linked to hydroxylysine residues of collagen and collagen-like proteins. {ECO:0000250|UniProtKB:Q32M88}.	Protein-glucosylgalactosylhydroxylysine glucosidase OS=Mus musculus OX=10090 GN=Pgghg PE=1 SV=1 - [PGGHG_MOUSE]	1.88	1	1	2	690	76.44	5.32568	0.931754	0.884968	0.970192	0.928971	1.17262	1.05894	1.01308	1.08155	0.858929	0.0461614	0.567072
Q8C1E7	Transmembrane protein 120A	Tmem120a	FUNCTION: Ion channel involved in sensing mechanical pain (PubMed:32084332). Contributes to mechanosensitive currents in nocireceptors and detecting mechanical pain stimuli (PubMed:32084332). May also be required for efficient adipogenesis (PubMed:26024229). {ECO:0000269|PubMed:26024229, ECO:0000269|PubMed:32084332}.	Transmembrane protein 120A OS=Mus musculus OX=10090 GN=Tmem120a PE=1 SV=1 - [T120A_MOUSE]	4.96	2	2	3	343	40.7248	8.88037	1.05075	1.09603	1.06282	1.06987	0.988271	0.996789	1.01952	1.00153	1.06824	0.0141763	0.567072
Q03958	Prefoldin subunit 6	Pfdn6	FUNCTION: Binds specifically to cytosolic chaperonin (c-CPN) and transfers target proteins to it. Binds to nascent polypeptide chain and promotes folding in an environment in which there are many competing pathways for nonnative proteins (By similarity). {ECO:0000250}.	Prefoldin subunit 6 OS=Mus musculus OX=10090 GN=Pfdn6 PE=1 SV=1 - [PFD6_MOUSE]	34.65	5	5	6	127	14.4457	8.88037	0.966897	0.941442	0.966285	0.958208	1.06373	1.0347	1.01644	1.03829	0.922871	0.00766448	0.567072
P70232	Neural cell adhesion molecule L1-like protein	Chl1	FUNCTION: Extracellular matrix and cell adhesion protein that plays a role in nervous system development and in synaptic plasticity. Both soluble and membranous forms promote neurite outgrowth of cerebellar and hippocampal neurons and suppress neuronal cell death. Plays a role in neuronal positioning of pyramidal neurons as well as in regulation of both the number of interneurons and the efficacy…	Neural cell adhesion molecule L1-like protein OS=Mus musculus OX=10090 GN=Chl1 PE=1 SV=2 - [NCHL1_MOUSE]	3.47	3	3	3	1209	134.99	5.56689	0.875587	0.910963	0.98279	0.923113	1.11047	1.08292	1.03423	1.07588	0.858012	0.0167385	0.567072
Q6P9N1	Hyccin	Fam126a	FUNCTION: Component of a complex required to localize phosphatidylinositol 4-kinase (PI4K) to the plasma membrane. The complex acts as a regulator of phosphatidylinositol 4-phosphate (PtdIns(4)P) synthesis. FAM126A plays a key role in oligodendrocytes formation, a cell type with expanded plasma membrane that requires generation of PtdIns(4)P. Its role in oligodendrocytes formation probably explai…	Hyccin OS=Mus musculus OX=10090 GN=Fam126a PE=1 SV=3 - [HYCCI_MOUSE]	6.14	2	2	2	521	57.2849	7.88428	0.995505	0.976972	0.988125	0.986867	1.02646	1.03863	1.05385	1.03964	0.949236	0.0053001	0.567072
Q5RJG1	Nucleolar protein 10	Nol10		Nucleolar protein 10 OS=Mus musculus OX=10090 GN=Nol10 PE=2 SV=1 - [NOL10_MOUSE]	1.16	1	1	1	687	80.0272	8.19189	1.15487	1.08372	1.08573	1.10811	1.00259	0.957854	0.865617	0.942022	1.17631	0.0235302	0.567072
Q6S5J6	Krev interaction trapped protein 1	Krit1	FUNCTION: Component of the CCM signaling pathway which is a crucial regulator of heart and vessel formation and integrity. Negative regulator of angiogenesis. Inhibits endothelial proliferation, apoptosis, migration, lumen formation and sprouting angiogenesis in primary endothelial cells. Promotes AKT phosphorylation in a NOTCH-dependent and independent manner, and inhibits ERK1/2 phosphorylation…	Krev interaction trapped protein 1 OS=Mus musculus OX=10090 GN=Krit1 PE=1 SV=1 - [KRIT1_MOUSE]	1.63	1	1	2	736	83.9284	8.38232	0.915884	0.945278	0.944873	0.935345	1.01693	1.10363	0.991413	1.03732	0.90169	0.0447183	0.567072
O35682	Myeloid-associated differentiation marker	Myadm		Myeloid-associated differentiation marker OS=Mus musculus OX=10090 GN=Myadm PE=1 SV=2 - [MYADM_MOUSE]	5.63	2	2	2	320	35.2613	8.30908	1.08369	1.05685	1.0404	1.06032	1.02909	0.965216	0.997519	0.997274	1.06321	0.0477411	0.567072
Q8BIG7	Catechol O-methyltransferase domain-containing protein 1	Comtd1	FUNCTION: Putative O-methyltransferase. {ECO:0000305}.	Catechol O-methyltransferase domain-containing protein 1 OS=Mus musculus OX=10090 GN=Comtd1 PE=1 SV=1 - [CMTD1_MOUSE]	9.54	3	3	3	262	28.9425	8.32373	0.886205	0.983181	0.948512	0.939299	1.06715	1.02808	1.05107	1.04877	0.895621	0.0231061	0.567072
Q80Y17	Lethal(2) giant larvae protein homolog 1	Llgl1	FUNCTION: Cortical cytoskeleton protein found in a complex involved in maintaining cell polarity and epithelial integrity. Involved in the regulation of mitotic spindle orientation, proliferation, differentiation and tissue organization of neuroepithelial cells. Involved in axonogenesis through RAB10 activation thereby regulating vesicular membrane trafficking toward the axonal plasma membrane.	Lethal(2) giant larvae protein homolog 1 OS=Mus musculus OX=10090 GN=Llgl1 PE=1 SV=1 - [L2GL1_MOUSE]	1.16	1	1	1	1036	112.547	6.48096	0.944733	0.990401	1.00727	0.9808	1.05524	1.07023	1.01998	1.04848	0.935449	0.0472077	0.567072
Q9D0I4	Syntaxin-17	Stx17	FUNCTION: SNAREs, soluble N-ethylmaleimide-sensitive factor-attachment protein receptors, are essential proteins for fusion of cellular membranes. SNAREs localized on opposing membranes assemble to form a trans-SNARE complex, an extended, parallel four alpha-helical bundle that drives membrane fusion. STX17 is a SNARE of the autophagosome involved in autophagy through the direct control of autoph…	Syntaxin-17 OS=Mus musculus OX=10090 GN=Stx17 PE=1 SV=1 - [STX17_MOUSE]	4.65	1	1	1	301	33.2006	6.7417	0.929714	0.896021	0.994368	0.940034	1.09888	1.03326	1.06852	1.06688	0.881102	0.0213158	0.567072
Q8VBW6	NEDD8-activating enzyme E1 regulatory subunit	Nae1	FUNCTION: Regulatory subunit of the dimeric UBA3-NAE1 E1 enzyme. E1 activates NEDD8 by first adenylating its C-terminal glycine residue with ATP, thereafter linking this residue to the side chain of the catalytic cysteine, yielding a NEDD8-UBA3 thioester and free AMP. E1 finally transfers NEDD8 to the catalytic cysteine of UBE2M. Necessary for cell cycle progression through the S-M checkpoint. Ov…	NEDD8-activating enzyme E1 regulatory subunit OS=Mus musculus OX=10090 GN=Nae1 PE=1 SV=1 - [ULA1_MOUSE]	11.8	5	5	7	534	60.2357	5.51611	0.993092	0.947917	0.962974	0.967994	1.0546	1.03189	0.998295	1.02826	0.941391	0.045899	0.567072
Q99LJ0	CTTNBP2 N-terminal-like protein	Cttnbp2nl	FUNCTION: Regulates lamellipodial actin dynamics in a CTTN-dependent manner. {ECO:0000250|UniProtKB:Q8SX68}.	CTTNBP2 N-terminal-like protein OS=Mus musculus OX=10090 GN=Cttnbp2nl PE=1 SV=1 - [CT2NL_MOUSE]	4.08	3	3	3	638	69.7985	7.7085	0.882101	0.892205	0.983166	0.919157	1.03696	1.03597	1.12437	1.06577	0.862438	0.0280169	0.567072
A6X919	Probable C-mannosyltransferase DPY19L1	Dpy19l1	FUNCTION: Probable C-mannosyltransferase that mediates C-mannosylation of tryptophan residues on target proteins. {ECO:0000250}.	Probable C-mannosyltransferase DPY19L1 OS=Mus musculus OX=10090 GN=Dpy19l1 PE=1 SV=1 - [D19L1_MOUSE]	1.21	1	1	2	746	84.1318	9.15869	1.09116	1.0523	1.05008	1.06452	0.885218	0.980866	0.915662	0.927249	1.14804	0.0117034	0.567072
Q91V04	Translocating chain-associated membrane protein 1	Tram1	FUNCTION: Stimulatory or required for the translocation of secretory proteins across the ER membrane. {ECO:0000250|UniProtKB:Q15629}.	Translocating chain-associated membrane protein 1 OS=Mus musculus OX=10090 GN=Tram1 PE=1 SV=3 - [TRAM1_MOUSE]	8.29	3	3	4	374	43.0118	9.68604	1.10364	1.06608	1.04849	1.07274	0.909058	0.970673	0.953339	0.944357	1.13594	0.00635498	0.567072
Q9WTR1	Transient receptor potential cation channel subfamily V member 2	Trpv2	FUNCTION: Calcium-permeable, non-selective cation channel with an outward rectification. Seems to be regulated, at least in part, by IGF-I, PDGF and neuropeptide head activator. May transduce physical stimuli in mast cells. Activated by temperatures higher than 52 degrees Celsius; is not activated by vanilloids and acidic pH. {ECO:0000269|PubMed:10559903, ECO:0000269|PubMed:11707512}.	Transient receptor potential cation channel subfamily V member 2 OS=Mus musculus OX=10090 GN=Trpv2 PE=1 SV=2 - [TRPV2_MOUSE]	1.19	1	1	2	756	85.9105	6.99072	1.13732	1.08079	1.06904	1.09572	0.844077	1.01343	0.910147	0.92255	1.1877	0.0319478	0.567072
Q9CY73	39S ribosomal protein L44, mitochondrial	Mrpl44	FUNCTION: Component of the 39S subunit of mitochondrial ribosome. May have a function in the assembly/stability of nascent mitochondrial polypeptides exiting the ribosome. {ECO:0000250|UniProtKB:Q9H9J2}.	39S ribosomal protein L44, mitochondrial OS=Mus musculus OX=10090 GN=Mrpl44 PE=1 SV=3 - [RM44_MOUSE]	5.11	2	2	2	333	37.5037	8.51416	1.06661	1.08215	1.0193	1.05602	0.913503	0.981198	0.964403	0.953035	1.10806	0.0206915	0.567072
Q3U821	WD repeat-containing protein 75	Wdr75	FUNCTION: Ribosome biogenesis factor. Involved in nucleolar processing of pre-18S ribosomal RNA. Required for optimal pre-ribosomal RNA transcription by RNA polymerase I. {ECO:0000250|UniProtKB:Q8IWA0}.	WD repeat-containing protein 75 OS=Mus musculus OX=10090 GN=Wdr75 PE=1 SV=1 - [WDR75_MOUSE]	4.58	4	4	4	830	93.9769	6.17627	1.09324	1.1275	1.04803	1.08959	0.910312	1.00013	0.959464	0.956636	1.13898	0.0185909	0.567072
Q64704	Syntaxin-3	Stx3	FUNCTION: Potentially involved in docking of synaptic vesicles at presynaptic active zones.	Syntaxin-3 OS=Mus musculus OX=10090 GN=Stx3 PE=1 SV=1 - [STX3_MOUSE]	3.11	1	1	1	289	33.2224	5.45264	0.884058	0.973377	1.01315	0.956861	1.05524	1.08346	1.06811	1.06894	0.895152	0.0454013	0.567072
Q8BTW3	Exosome complex component MTR3	Exosc6	FUNCTION: Non-catalytic component of the RNA exosome complex which has 3'->5' exoribonuclease activity and participates in a multitude of cellular RNA processing and degradation events. In the nucleus, the RNA exosome complex is involved in proper maturation of stable RNA species such as rRNA, snRNA and snoRNA, in the elimination of RNA processing by-products and non-coding 'pervasive' transcript…	Exosome complex component MTR3 OS=Mus musculus OX=10090 GN=Exosc6 PE=1 SV=1 - [EXOS6_MOUSE]	5.86	2	2	4	273	28.3526	6.11279	1.11099	1.03684	1.10588	1.08457	0.930816	1.00879	0.933851	0.95782	1.13233	0.0222427	0.567072
O35450	FK506-binding protein-like	Fkbpl	FUNCTION: May be involved in response to X-ray. Regulates p21 protein stability by binding to Hsp90 and p21. {ECO:0000250}.	FK506-binding protein-like OS=Mus musculus OX=10090 GN=Fkbpl PE=2 SV=1 - [FKBPL_MOUSE]	9.51	3	3	4	347	38.2776	7.73779	0.986859	0.965145	0.98745	0.979818	1.00992	1.02352	1.03785	1.02377	0.957073	0.0157177	0.567072
A2BE28	Ribosomal biogenesis protein LAS1L	Las1l	FUNCTION: Involved in the biogenesis of the 60S ribosomal subunit. Required for maturation of the 28S rRNA (By similarity). Functions as a component of the Five Friends of Methylated CHTOP (5FMC) complex; the 5FMC complex is recruited to ZNF148 by methylated CHTOP, leading to desumoylation of ZNF148 and subsequent transactivation of ZNF148 target genes. {ECO:0000250, ECO:0000269|PubMed:22872859}.	Ribosomal biogenesis protein LAS1L OS=Mus musculus OX=10090 GN=Las1l PE=1 SV=1 - [LAS1L_MOUSE]	2.06	1	1	1	776	89.359	4.43701	0.848647	0.955307	1.01036	0.938105	1.07921	1.11992	1.05195	1.08369	0.865656	0.0472615	0.567072
Q9CWL8	Beta-catenin-like protein 1	Ctnnbl1	FUNCTION: Component of the PRP19-CDC5L complex that forms an integral part of the spliceosome and is required for activating pre-mRNA splicing. May induce apoptosis (By similarity). Participates in AID/AICDA-mediated Ig class switching recombination (CSR). {ECO:0000250, ECO:0000269|PubMed:20585033}.	Beta-catenin-like protein 1 OS=Mus musculus OX=10090 GN=Ctnnbl1 PE=1 SV=1 - [CTBL1_MOUSE]	5.68	4	4	5	563	64.9391	5.07178	1.11237	1.03856	1.11839	1.08977	0.853117	1.00541	0.954391	0.937638	1.16225	0.0420182	0.567072
P08775	DNA-directed RNA polymerase II subunit RPB1	Polr2a	FUNCTION: DNA-dependent RNA polymerase catalyzes the transcription of DNA into RNA using the four ribonucleoside triphosphates as substrates. Largest and catalytic component of RNA polymerase II which synthesizes mRNA precursors and many functional non-coding RNAs. Forms the polymerase active center together with the second largest subunit. Pol II is the central component of the basal RNA polymer…	DNA-directed RNA polymerase II subunit RPB1 OS=Mus musculus OX=10090 GN=Polr2a PE=1 SV=3 - [RPB1_MOUSE]	4.62	10	10	10	1970	217.039	7.37158	1.06789	1.05655	1.01908	1.04784	0.94396	1.01424	0.961576	0.973259	1.07663	0.0442925	0.567072
Q80YD1	ATP-dependent RNA helicase SUPV3L1, mitochondrial	Supv3l1	FUNCTION: Major helicase player in mitochondrial RNA metabolism. Component of the mitochondrial degradosome (mtEXO) complex, that degrades 3' overhang double-stranded RNA with a 3'-to-5' directionality in an ATP-dependent manner. Involved in the degradation of non-coding mitochondrial transcripts (MT-ncRNA) and tRNA-like molecules (By similarity). ATPase and ATP-dependent multisubstrate helicase,…	ATP-dependent RNA helicase SUPV3L1, mitochondrial OS=Mus musculus OX=10090 GN=Supv3l1 PE=1 SV=1 - [SUV3_MOUSE]	7.96	5	5	5	779	86.9501	7.84033	0.93155	0.987384	0.98647	0.968468	1.08813	1.01479	1.06841	1.05711	0.916149	0.0364466	0.567072
Q8BX80	Cytosolic endo-beta-N-acetylglucosaminidase	Engase	FUNCTION: Endoglycosidase that releases N-glycans from glycoproteins by cleaving the beta-1,4-glycosidic bond in the N,N'-diacetylchitobiose core. Involved in the processing of free oligosaccharides in the cytosol (By similarity). {ECO:0000250}.	Cytosolic endo-beta-N-acetylglucosaminidase OS=Mus musculus OX=10090 GN=Engase PE=1 SV=1 - [ENASE_MOUSE]	5.04	4	4	4	734	82.8928	6.65381	0.896393	0.877038	0.989747	0.921059	1.12775	1.00779	1.05111	1.06222	0.867111	0.0460648	0.567072
P36536	GTP-binding protein SAR1a	Sar1a	FUNCTION: Involved in transport from the endoplasmic reticulum to the Golgi apparatus. Required to maintain SEC16A localization at discrete locations on the ER membrane perhaps by preventing its dissociation. SAR1A-GTP-dependent assembly of SEC16A on the ER membrane forms an organized scaffold defining endoplasmic reticulum exit sites (ERES) (By similarity). {ECO:0000250}.	GTP-binding protein SAR1a OS=Mus musculus OX=10090 GN=Sar1a PE=1 SV=1 - [SAR1A_MOUSE]	8.59	2	3	4	198	22.3565	6.93213	0.926592	0.921549	0.992973	0.947038	1.10402	1.02565	1.0797	1.06979	0.885257	0.0197802	0.567072
Q9CXY9	GPI-anchor transamidase	Pigk	FUNCTION: Mediates GPI anchoring in the endoplasmic reticulum, by replacing a protein's C-terminal GPI attachment signal peptide with a pre-assembled GPI. During this transamidation reaction, the GPI transamidase forms a carbonyl intermediate with the substrate protein (By similarity). {ECO:0000250}.	GPI-anchor transamidase OS=Mus musculus OX=10090 GN=Pigk PE=1 SV=2 - [GPI8_MOUSE]	4.81	2	2	2	395	44.8665	6.53662	0.995497	1.00927	1.02096	1.00857	1.03321	1.0314	1.05368	1.03943	0.970316	0.0396008	0.567072
Q9CR11	YEATS domain-containing protein 4	Yeats4	FUNCTION: Chromatin reader component of the NuA4 histone acetyltransferase (HAT) complex, a complex involved in transcriptional activation of select genes principally by acetylation of nucleosomal histones H4 and H2A (By similarity). Specifically recognizes and binds acylated histone H3, with a preference for histone H3 diacetylated at 'Lys-18' and 'Lys-27' (H3K18ac and H3K27ac) or histone H3 dia…	YEATS domain-containing protein 4 OS=Mus musculus OX=10090 GN=Yeats4 PE=2 SV=1 - [YETS4_MOUSE]	3.52	1	1	1	227	26.5127	8.41162	1.08246	1.10453	1.03978	1.07559	0.890168	0.985355	1.00063	0.958716	1.12191	0.0414123	0.567072
Q8BHC9	Alpha-(1,3)-fucosyltransferase 11	Fut11	FUNCTION: Probable fucosyltransferase. {ECO:0000250}.	Alpha-(1,3)-fucosyltransferase 11 OS=Mus musculus OX=10090 GN=Fut11 PE=1 SV=1 - [FUT11_MOUSE]	1.64	1	1	1	489	55.4974	6.22705	0.866351	0.983788	0.964029	0.938056	1.10611	1.0629	1.09552	1.08818	0.862043	0.0176465	0.567072
Q8CCB4	Vacuolar protein sorting-associated protein 53 homolog	Vps53	FUNCTION: Acts as component of the GARP complex that is involved in retrograde transport from early and late endosomes to the trans-Golgi network (TGN). The GARP complex is required for the maintenance of the cycling of mannose 6-phosphate receptors between the TGN and endosomes, this cycling is necessary for proper lysosomal sorting of acid hydrolases such as CTSD. Acts as component of the EARP …	Vacuolar protein sorting-associated protein 53 homolog OS=Mus musculus OX=10090 GN=Vps53 PE=1 SV=1 - [VPS53_MOUSE]	3.97	3	3	3	832	94.3631	6.60986	0.974249	0.981461	1.0054	0.987036	1.02439	1.03427	1.08903	1.04923	0.940724	0.0487123	0.567072
Q61085	Rhophilin-1	Rhpn1	FUNCTION: Has no enzymatic activity. May serve as a target for Rho, and interact with some cytoskeletal component upon Rho binding or relay a Rho signal to other molecules. {ECO:0000269|PubMed:8571126}.	Rhophilin-1 OS=Mus musculus OX=10090 GN=Rhpn1 PE=1 SV=2 - [RHPN1_MOUSE]	0.93	1	1	1	643	71.274	6.45557	1.10638	1.17416	1.01718	1.09924	0.8645	0.983807	0.912537	0.920281	1.19446	0.0351591	0.567072
Q91WC0	Histone-lysine N-methyltransferase setd3	Setd3	FUNCTION: Protein-histidine N-methyltransferase that specifically mediates methylation of actin at 'His-73' (PubMed:30626964). Histidine methylation of actin is required for smooth muscle contraction of the laboring uterus during delivery (PubMed:30626964). Does not have protein-lysine N-methyltransferase activity and probably only catalyzes histidine methylation of actin (PubMed:30626964). {ECO:…	Histone-lysine N-methyltransferase setd3 OS=Mus musculus OX=10090 GN=Setd3 PE=1 SV=1 - [SETD3_MOUSE]	10.77	7	7	9	594	67.1341	5.60498	0.939056	0.921612	0.978308	0.946325	1.07087	1.03947	1.01743	1.04259	0.907668	0.0135252	0.567072
P60469	Liprin-alpha-3	Ppfia3	FUNCTION: May regulate the disassembly of focal adhesions. May localize receptor-like tyrosine phosphatases type 2A at specific sites on the plasma membrane, possibly regulating their interaction with the extracellular environment and their association with substrates. {ECO:0000250|UniProtKB:O75145}.	Liprin-alpha-3 OS=Mus musculus OX=10090 GN=Ppfia3 PE=1 SV=2 - [LIPA3_MOUSE]	1.34	1	2	2	1194	133.344	5.64307	0.902867	0.999847	0.929844	0.944186	1.05442	1.0464	1.01528	1.0387	0.909008	0.0390606	0.567072
Q9CR29	Coiled-coil domain-containing protein 43	Ccdc43		Coiled-coil domain-containing protein 43 OS=Mus musculus OX=10090 GN=Ccdc43 PE=1 SV=1 - [CCD43_MOUSE]	21.17	3	3	3	222	25.034	4.97021	0.926056	0.957748	1.00993	0.964579	1.0427	1.10538	1.0533	1.06713	0.903903	0.0302936	0.567072
Q64462	Cytochrome P450 4B1	Cyp4b1	FUNCTION: Responsible for mutagenic activation of 3-methoxy-4-aminoazobenzene (3-MeO-AAB); a potent procarcinogen. Also active on 2-aminofluorene and 2-aminoanthracene.	Cytochrome P450 4B1 OS=Mus musculus OX=10090 GN=Cyp4b1 PE=1 SV=1 - [CP4B1_MOUSE]	8.02	4	4	5	511	58.8621	8.44092	0.856698	0.939242	0.961356	0.919099	1.1949	1.05578	1.02398	1.09155	0.842011	0.0483576	0.567072
Q8R502	Volume-regulated anion channel subunit LRRC8C	Lrrc8c	FUNCTION: Non-essential component of the volume-regulated anion channel (VRAC, also named VSOAC channel), an anion channel required to maintain a constant cell volume in response to extracellular or intracellular osmotic changes (PubMed:29769723). The VRAC channel conducts iodide better than chloride and can also conduct organic osmolytes like taurine. Plays a redundant role in the efflux of amin…	Volume-regulated anion channel subunit LRRC8C OS=Mus musculus OX=10090 GN=Lrrc8c PE=1 SV=1 - [LRC8C_MOUSE]	2.24	1	1	1	803	92.312	7.81104	0.881722	0.974734	0.964108	0.940188	1.0684	1.07291	1.10081	1.0807	0.869977	0.0106631	0.567072
Q91YL2	E3 ubiquitin-protein ligase RNF126	Rnf126	FUNCTION: E3 ubiquitin-protein ligase that mediates ubiquitination oF target proteins (By similarity). Depending on the associated E2 ligase, mediates 'Lys-48'- and 'Lys-63'-linked polyubiquitination of substrates (PubMed:23418353). Part of a BAG6-dependent quality control process ensuring that proteins of the secretory pathway that are mislocalized to the cytosol are degraded by the proteasome (…	E3 ubiquitin-protein ligase RNF126 OS=Mus musculus OX=10090 GN=Rnf126 PE=1 SV=1 - [RN126_MOUSE]	3.19	1	1	1	313	34.0593	5.17334	0.934535	0.894636	1.00288	0.944017	1.13042	1.1179	1.10936	1.11923	0.843454	0.00553282	0.567072
Q8BFU3	RING finger protein 214	Rnf214		RING finger protein 214 OS=Mus musculus OX=10090 GN=Rnf214 PE=1 SV=1 - [RN214_MOUSE]	2.25	1	2	7	668	73.5784	6.22705	0.84902	0.919471	1.00517	0.924554	1.0991	1.07771	1.02967	1.06883	0.865019	0.0437271	0.567072
O88811	Signal transducing adapter molecule 2	Stam2	FUNCTION: Involved in intracellular signal transduction mediated by cytokines and growth factors. Upon IL-2 and GM-CSL stimulation, it plays a role in signaling leading to DNA synthesis and MYC induction. May also play a role in T-cell development. Involved in down-regulation of receptor tyrosine kinase via multivesicular body (MVBs) when complexed with HGS (ESCRT-0 complex). The ESCRT-0 complex …	Signal transducing adapter molecule 2 OS=Mus musculus OX=10090 GN=Stam2 PE=1 SV=1 - [STAM2_MOUSE]	6.5	3	3	3	523	57.4185	5.07178	0.904917	0.97476	0.988907	0.956195	1.09586	1.0173	1.0661	1.05975	0.902283	0.0402849	0.567072
Q3UHD6	Sorting nexin-27	Snx27	FUNCTION: Involved in the retrograde transport from endosome to plasma membrane, a trafficking pathway that promotes the recycling of internalized transmembrane proteins. Following internalization, endocytosed transmembrane proteins are delivered to early endosomes and recycled to the plasma membrane instead of being degraded in lysosomes. SNX27 specifically binds and directs sorting of a subset …	Sorting nexin-27 OS=Mus musculus OX=10090 GN=Snx27 PE=1 SV=2 - [SNX27_MOUSE]	8.72	5	5	7	539	60.9503	6.40479	1.08163	1.00733	1.03023	1.03973	0.968491	0.971576	0.979798	0.973289	1.06826	0.0403694	0.567072
P70434	Interferon regulatory factor 7	Irf7	FUNCTION: Key transcriptional regulator of type I interferon (IFN)-dependent immune responses and plays a critical role in the innate immune response against DNA and RNA viruses (PubMed:27129230). Regulates the transcription of type I IFN genes (IFN-alpha and IFN-beta) and IFN-stimulated genes (ISG) by binding to an interferon-stimulated response element (ISRE) in their promoters. Can efficiently…	Interferon regulatory factor 7 OS=Mus musculus OX=10090 GN=Irf7 PE=1 SV=1 - [IRF7_MOUSE]	2.84	1	2	14	457	51.19	5.99854	1.06745	1.07177	1.06688	1.0687	0.868512	1.01506	0.935717	0.939762	1.1372	0.0383149	0.567072
Q8VHI3	GDP-fucose protein O-fucosyltransferase 2	Pofut2	FUNCTION: Catalyzes the reaction that attaches fucose through an O-glycosidic linkage to a conserved serine or threonine residue in the consensus sequence C1-X(2,3)-S/T-C2-X(2)-G of thrombospondin type I repeats (TSRs) where C1 and C2 are the first and second cysteines of the repeat, respectively. O-fucosylates members of several protein families including the ADAMTS superfamily and the thrombosp…	GDP-fucose protein O-fucosyltransferase 2 OS=Mus musculus OX=10090 GN=Pofut2 PE=1 SV=1 - [OFUT2_MOUSE]	10.49	5	5	6	429	49.3981	6.48096	0.934483	0.942147	0.998624	0.958418	1.02302	1.05419	1.039	1.03874	0.922676	0.0221913	0.567072
P15208	Insulin receptor	Insr	FUNCTION: Receptor tyrosine kinase which mediates the pleiotropic actions of insulin. Binding of insulin leads to phosphorylation of several intracellular substrates, including, insulin receptor substrates (IRS1, 2, 3, 4), SHC, GAB1, CBL and other signaling intermediates. Each of these phosphorylated proteins serve as docking proteins for other signaling proteins that contain Src-homology-2 domai…	Insulin receptor OS=Mus musculus OX=10090 GN=Insr PE=1 SV=2 - [INSR_MOUSE]	1.17	2	2	2	1372	155.51	5.94775	0.89443	0.88408	0.940828	0.906446	1.00106	0.975821	0.988221	0.988367	0.917115	0.012326	0.567072
Q99L20	Glutathione S-transferase theta-3	Gstt3	FUNCTION: Conjugation of reduced glutathione to a wide number of exogenous and endogenous hydrophobic electrophiles. Shows high activity towards 4-nitrobenzyl chloride (4-NBC). Also has lower activity towards 1,2-epoxy-3-(p-nitrophenoxy)propane (EPNP), cumene hydroperoxide, 1-chloro-2,4-dinitrobenzene (CDNB), 7-chloro-4-nitrobenzo-2-oxa-1,3-diazole (NBD-Cl), and ethacrynic acid. {ECO:0000269|PubM…	Glutathione S-transferase theta-3 OS=Mus musculus OX=10090 GN=Gstt3 PE=1 SV=1 - [GSTT3_MOUSE]	20.33	4	4	4	241	27.3852	7.73779	0.901911	0.914014	0.943727	0.919884	1.03737	1.03707	0.972987	1.01581	0.905569	0.0179147	0.567072
Q3SXD3	HD domain-containing protein 2	Hddc2	FUNCTION: Catalyzes the dephosphorylation of the nucleoside 5'-monophosphates deoxyadenosine monophosphate (dAMP), deoxycytidine monophosphate (dCMP), deoxyguanosine monophosphate (dGMP) and deoxythymidine monophosphate (dTMP). {ECO:0000250|UniProtKB:P53144}.	HD domain-containing protein 2 OS=Mus musculus OX=10090 GN=Hddc2 PE=1 SV=1 - [HDDC2_MOUSE]	5.53	1	1	1	199	22.7383	5.021	0.868243	0.916889	1.01734	0.934156	1.15871	1.03087	1.10942	1.09966	0.849492	0.0452126	0.567072
Q9Z1N2	Origin recognition complex subunit 1	Orc1	FUNCTION: Component of the origin recognition complex (ORC) that binds origins of replication. DNA-binding is ATP-dependent. The specific DNA sequences that define origins of replication have not been identified yet. ORC is required to assemble the pre-replication complex necessary to initiate DNA replication (By similarity). {ECO:0000250}.	Origin recognition complex subunit 1 OS=Mus musculus OX=10090 GN=Orc1 PE=1 SV=2 - [ORC1_MOUSE]	1.43	1	1	1	840	95.0434	9.1001	0.821924	0.826737	0.89647	0.848377	0.970523	1.04149	0.945982	0.985997	0.860425	0.0212434	0.567072
Q91YP2	Neurolysin, mitochondrial	Nln	FUNCTION: Hydrolyzes oligopeptides such as neurotensin, bradykinin and dynorphin A. {ECO:0000250}.	Neurolysin, mitochondrial OS=Mus musculus OX=10090 GN=Nln PE=1 SV=1 - [NEUL_MOUSE]	8.38	6	6	6	704	80.3775	6.44287	1.06347	1.023	1.02038	1.03561	0.995559	0.984268	0.985498	0.988442	1.04772	0.0306127	0.567072
Q6NZA9	Transcription initiation factor TFIID subunit 9B	Taf9b	FUNCTION: Essential for cell viability. TAF9 and TAF9B are involved in transcriptional activation as well as repression of distinct but overlapping sets of genes. May have a role in gene regulation associated with apoptosis. TAFs are components of the transcription factor IID (TFIID) complex, the TBP-free TAFII complex (TFTC), the PCAF histone acetylase complex and the STAGA transcription coactiv…	Transcription initiation factor TFIID subunit 9B OS=Mus musculus OX=10090 GN=Taf9b PE=1 SV=2 - [TAF9B_MOUSE]	3.21	1	1	1	249	27.1552	9.5835	0.950258	0.970383	0.952559	0.957733	0.986452	1.06395	1.09277	1.04772	0.914109	0.0498415	0.567072
Q9CYA0	Cysteine-rich with EGF-like domain protein 2	Creld2	FUNCTION: Protein disulfide isomerase (Probable). Might play a role in the unfolded protein response (Probable). May regulate transport of alpha4-beta2 neuronal acetylcholine receptor (By similarity). {ECO:0000250|UniProtKB:Q6UXH1, ECO:0000305|PubMed:23956175}.	Cysteine-rich with EGF-like domain protein 2 OS=Mus musculus OX=10090 GN=Creld2 PE=1 SV=1 - [CREL2_MOUSE]	2	1	1	1	350	38.1938	4.57666	0.923626	1.01267	0.995808	0.977366	1.07839	1.10104	1.05136	1.07693	0.907551	0.0320693	0.567072
Q9DCT8	Cysteine-rich protein 2	Crip2		Cysteine-rich protein 2 OS=Mus musculus OX=10090 GN=Crip2 PE=1 SV=1 - [CRIP2_MOUSE]	6.25	2	2	2	208	22.7121	8.63135	1.08379	1.05388	1.02924	1.05564	0.923195	0.993757	0.955869	0.957607	1.10237	0.0190497	0.567072
Q8K1X1	WD repeat-containing protein 11	Wdr11	FUNCTION: Involved in the Hedgehog (Hh) signaling pathway, is essential for normal ciliogenesis (PubMed:29263200). Regulates the proteolytic processing of GLI3 and cooperates with the transcription factor EMX1 in the induction of downstream Hh pathway gene expression and gonadotropin-releasing hormone production (PubMed:29263200). WDR11 complex facilitates the tethering of Adaptor protein-1 compl…	WD repeat-containing protein 11 OS=Mus musculus OX=10090 GN=Wdr11 PE=1 SV=1 - [WDR11_MOUSE]	1.14	2	2	2	1223	135.851	7.10791	1.00776	1.08743	1.09202	1.06241	0.973285	0.992326	0.953764	0.973125	1.09175	0.0390423	0.567072
Q99MU3	Double-stranded RNA-specific adenosine deaminase	Adar	FUNCTION: Catalyzes the hydrolytic deamination of adenosine to inosine in double-stranded RNA (dsRNA) referred to as A-to-I RNA editing. This may affect gene expression and function in a number of ways that include mRNA translation by changing codons and hence the amino acid sequence of proteins; pre-mRNA splicing by altering splice site recognition sequences; RNA stability by changing sequences …	Double-stranded RNA-specific adenosine deaminase OS=Mus musculus OX=10090 GN=Adar PE=1 SV=2 - [DSRAD_MOUSE]	1.78	3	3	3	1178	130.365	8.70459	1.1586	1.14246	1.05737	1.11948	0.864575	0.983414	0.950953	0.932981	1.1999	0.0169983	0.567072
P05622	Platelet-derived growth factor receptor beta	Pdgfrb	FUNCTION: Tyrosine-protein kinase that acts as cell-surface receptor for homodimeric PDGFB and PDGFD and for heterodimers formed by PDGFA and PDGFB, and plays an essential role in the regulation of embryonic development, cell proliferation, survival, differentiation, chemotaxis and migration. Plays an essential role in blood vessel development by promoting proliferation, migration and recruitment…	Platelet-derived growth factor receptor beta OS=Mus musculus OX=10090 GN=Pdgfrb PE=1 SV=2 - [PGFRB_MOUSE]	6.19	6	7	9	1098	122.712	5.12256	0.930838	1.01599	0.97179	0.972871	1.06085	1.02703	1.06473	1.05087	0.925778	0.0462898	0.567072
Q80V94	AP-4 complex subunit epsilon-1	Ap4e1	FUNCTION: Component of the adaptor protein complex 4 (AP-4). Adaptor protein complexes are vesicle coat components involved both in vesicle formation and cargo selection. They control the vesicular transport of proteins in different trafficking pathways. AP-4 forms a non clathrin-associated coat on vesicles departing the trans-Golgi network (TGN) and may be involved in the targeting of proteins f…	AP-4 complex subunit epsilon-1 OS=Mus musculus OX=10090 GN=Ap4e1 PE=1 SV=3 - [AP4E1_MOUSE]	1.25	2	2	2	1122	124.766	5.71924	1.08386	1.10919	0.995034	1.06269	0.897924	0.978417	0.914577	0.930306	1.1423	0.0355038	0.567072
Q9DC63	F-box only protein 3	Fbxo3	FUNCTION: Substrate recognition component of the SCF (SKP1-CUL1-F-box protein)-type E3 ubiquitin ligase complex. Mediates the ubiquitination of HIPK2 and probably that of EP300, leading to rapid degradation by the proteasome. In the presence of PML, HIPK2 ubiquitination still occurs, but degradation is prevented. PML, HIPK2 and FBXO3 may act synergically to activate p53/TP53-dependent transactiva…	F-box only protein 3 OS=Mus musculus OX=10090 GN=Fbxo3 PE=1 SV=1 - [FBX3_MOUSE]	3.54	1	1	1	480	55.1918	5.021	0.924641	0.857501	1.01262	0.931588	1.08217	1.07863	1.05004	1.07028	0.870417	0.0394891	0.567072
Q9D9Z5	DET1- and DDB1-associated protein 1	Dda1	FUNCTION: Functions as a component of numerous distinct DCX (DDB1-CUL4-X-box) E3 ubiquitin-protein ligase complexes which mediate the ubiquitination and subsequent proteasomal degradation of target proteins. In the DCX complexes, acts as a scaffolding subunit required to stabilize the complex. {ECO:0000250|UniProtKB:Q9BW61}.	DET1- and DDB1-associated protein 1 OS=Mus musculus OX=10090 GN=Dda1 PE=1 SV=1 - [DDA1_MOUSE]	6.86	1	1	1	102	11.7459	8.67529	1.05554	1.10034	1.00523	1.0537	0.976894	0.943997	0.925385	0.948759	1.11061	0.0285707	0.567072
O35448	Lysosomal thioesterase PPT2	Ppt2	FUNCTION: Removes thioester-linked fatty acyl groups from various substrates including S-palmitoyl-CoA. Has the highest S-thioesterase activity for the acyl groups palmitic and myristic acid followed by other short- and long-chain acyl substrates. However, because of structural constraints, is unable to remove palmitate from peptides or proteins (By similarity). {ECO:0000250}.	Lysosomal thioesterase PPT2 OS=Mus musculus OX=10090 GN=Ppt2 PE=1 SV=1 - [PPT2_MOUSE]	3.97	1	1	1	302	34.3441	6.39209	0.901491	0.973489	0.96192	0.945634	1.01268	1.10054	1.06821	1.06048	0.891706	0.0278618	0.567072
Q9DBB5	Eukaryotic translation initiation factor 4E type 3	Eif4e3	FUNCTION: Recognizes and binds the 7-methylguanosine-containing mRNA cap during an early step in the initiation of protein synthesis. May act as an inhibitor of EIF4E1 activity. {ECO:0000269|PubMed:15153109}.	Eukaryotic translation initiation factor 4E type 3 OS=Mus musculus OX=10090 GN=Eif4e3 PE=1 SV=1 - [IF4E3_MOUSE]	7.25	1	1	1	207	22.8217	6.52197	1.00145	1.06972	1.0904	1.05386	0.893852	0.931253	0.895556	0.906887	1.16206	0.00759736	0.567072
Q9Z1M0	P2X purinoceptor 7	P2rx7	FUNCTION: Receptor for ATP that acts as a ligand-gated ion channel. Responsible for ATP-dependent lysis of macrophages through the formation of membrane pores permeable to large molecules. Could function in both fast synaptic transmission and the ATP-mediated lysis of antigen-presenting cells. In the absence of its natural ligand, ATP, functions as a scavenger receptor in the recognition and engu…	P2X purinoceptor 7 OS=Mus musculus OX=10090 GN=P2rx7 PE=1 SV=2 - [P2RX7_MOUSE]	3.36	2	2	2	595	68.3439	8.22119	0.939483	0.902165	0.895475	0.912374	0.974284	1.01374	1.07227	1.0201	0.894399	0.0270141	0.567072
Q8R149	BUD13 homolog	Bud13	FUNCTION: Involved in pre-mRNA splicing as component of the activated spliceosome. {ECO:0000250|UniProtKB:Q9BRD0}.	BUD13 homolog OS=Mus musculus OX=10090 GN=Bud13 PE=1 SV=1 - [BUD13_MOUSE]	1.41	1	1	1	637	72.0955	9.94971	0.90239	0.826486	0.94787	0.892249	1.00504	1.00058	1.01047	1.00536	0.88749	0.0333943	0.567072
Q99J31	Oligophrenin-1	Ophn1	FUNCTION: Stimulates GTP hydrolysis of members of the Rho family. Its action on RHOA activity and signaling is implicated in growth and stabilization of dendritic spines, and therefore in synaptic function. Critical for the stabilization of AMPA receptors at postsynaptic sites. Critical for the regulation of synaptic vesicle endocytosis at presynaptic terminals (By similarity). Required for the l…	Oligophrenin-1 OS=Mus musculus OX=10090 GN=Ophn1 PE=1 SV=1 - [OPHN1_MOUSE]	2.49	2	2	2	802	91.9268	7.95752	0.884776	0.905188	1.00297	0.930979	1.06183	1.03525	1.07794	1.05834	0.879658	0.0298066	0.567072
O35930	Platelet glycoprotein Ib alpha chain	Gp1ba	FUNCTION: GP-Ib, a surface membrane protein of platelets, participates in the formation of platelet plugs by binding to the A1 domain of vWF, which is already bound to the subendothelium. {ECO:0000250}.	Platelet glycoprotein Ib alpha chain OS=Mus musculus OX=10090 GN=Gp1ba PE=1 SV=2 - [GP1BA_MOUSE]	1.36	1	1	1	734	80.0055	5.87158	0.977191	0.964526	0.989466	0.977061	1.03867	1.00647	1.00791	1.01768	0.960085	0.0332062	0.567072
Q61160	FAS-associated death domain protein	Fadd	FUNCTION: Apoptotic adaptor molecule that recruits caspase-8 or caspase-10 to the activated Fas (CD95) or TNFR-1 receptors. The resulting aggregate called the death-inducing signaling complex (DISC) performs caspase-8 proteolytic activation. Active caspase-8 initiates the subsequent cascade of caspases mediating apoptosis (By similarity). Involved in interferon-mediated antiviral immune response,…	FAS-associated death domain protein OS=Mus musculus OX=10090 GN=Fadd PE=1 SV=1 - [FADD_MOUSE]	4.88	2	2	2	205	22.946	6.03662	1.09516	1.07145	1.02259	1.06306	0.922417	0.997621	0.991106	0.970381	1.09551	0.0449802	0.567072
Q811W2	Cytochrome P450 26B1	Cyp26b1	FUNCTION: Involved in the metabolism of retinoic acid (RA), rendering this classical morphogen inactive through oxidation (By similarity). Involved in the specific inactivation of all-trans-retinoic acid (all-trans-RA), with a preference for the following substrates: all-trans-RA > 9-cis-RA > 13-cis-RA (By similarity). Generates several hydroxylated forms of RA, including 4-OH-RA, 4-oxo-RA, and 1…	Cytochrome P450 26B1 OS=Mus musculus OX=10090 GN=Cyp26b1 PE=1 SV=1 - [CP26B_MOUSE]	1.76	1	1	1	512	57.3392	8.45557	0.954537	0.88916	0.972632	0.938777	1.04219	1.10581	1.05249	1.06683	0.879968	0.0163022	0.567072
O70281	Protein-tyrosine sulfotransferase 1	Tpst1	FUNCTION: Catalyzes the O-sulfation of tyrosine residues within acidic motifs of polypeptides, using 3'-phosphoadenylyl sulfate (PAPS) as cosubstrate. {ECO:0000269|PubMed:9501187}.	Protein-tyrosine sulfotransferase 1 OS=Mus musculus OX=10090 GN=Tpst1 PE=1 SV=1 - [TPST1_MOUSE]	12.97	4	4	4	370	42.1049	9.08545	0.921562	0.990871	0.977701	0.963378	1.05263	1.03692	1.02813	1.03923	0.927014	0.0277338	0.567072
Q9ESE1	Lipopolysaccharide-responsive and beige-like anchor protein	Lrba	FUNCTION: May be involved in coupling signal transduction and vesicle trafficking to enable polarized secretion and/or membrane deposition of immune effector molecules. {ECO:0000269|PubMed:11254716}.	Lipopolysaccharide-responsive and beige-like anchor protein OS=Mus musculus OX=10090 GN=Lrba PE=1 SV=1 - [LRBA_MOUSE]	1.72	5	5	5	2856	316.863	5.69385	1.00478	0.945903	0.970749	0.973811	1.06835	1.02733	1.03136	1.04235	0.93425	0.0332224	0.567072
Q91X96	Guanine nucleotide exchange factor MSS4	Rabif	FUNCTION: Guanine-nucleotide-releasing protein that acts on members of the SEC4/YPT1/RAB subfamily. Stimulates GDP release from both YPT1, RAB3A and RAB10, but is less active on these proteins than on the SEC4 protein. Might play a general role in vesicular transport (By similarity). {ECO:0000250|UniProtKB:P47224}.	Guanine nucleotide exchange factor MSS4 OS=Mus musculus OX=10090 GN=Rabif PE=1 SV=1 - [MSS4_MOUSE]	6.5	1	1	1	123	13.9058	5.51611	1.05256	1.12184	0.996222	1.05687	0.956099	0.937838	0.89754	0.930492	1.13582	0.0348143	0.567072
Q9CQ80	Vacuolar protein-sorting-associated protein 25	Vps25	FUNCTION: Component of the ESCRT-II complex (endosomal sorting complex required for transport II), which is required for multivesicular body (MVB) formation and sorting of endosomal cargo proteins into MVBs. The MVB pathway mediates delivery of transmembrane proteins into the lumen of the lysosome for degradation. The ESCRT-II complex is probably involved in the recruitment of the ESCRT-III compl…	Vacuolar protein-sorting-associated protein 25 OS=Mus musculus OX=10090 GN=Vps25 PE=1 SV=1 - [VPS25_MOUSE]	15.34	3	3	3	176	20.7345	6.34131	0.965657	0.978725	0.961916	0.968766	0.998768	1.04558	1.06484	1.0364	0.934745	0.028929	0.567072
Q9CWU6	Ubiquinol-cytochrome-c reductase complex assembly factor 1	Uqcc1	FUNCTION: Required for the assembly of the ubiquinol-cytochrome c reductase complex (mitochondrial respiratory chain complex III or cytochrome b-c1 complex). Involved in cytochrome b translation and/or stability. {ECO:0000250|UniProtKB:Q9NVA1}.	Ubiquinol-cytochrome-c reductase complex assembly factor 1 OS=Mus musculus OX=10090 GN=Uqcc1 PE=1 SV=1 - [UQCC1_MOUSE]	5.08	2	2	2	295	34.2773	8.48486	1.0658	1.10204	1.00677	1.0582	0.960894	0.98598	0.914597	0.953824	1.10943	0.0398158	0.567072
Q9D1P2	Histone acetyltransferase KAT8	Kat8	FUNCTION: Histone acetyltransferase which may be involved in transcriptional activation. May influence the function of ATM. As part of the MSL complex it is involved in acetylation of nucleosomal histone H4 producing specifically H4K16ac. As part of the NSL complex it may be involved in acetylation of nucleosomal histone H4 on several lysine residues. That activity is less specific than the one o…	Histone acetyltransferase KAT8 OS=Mus musculus OX=10090 GN=Kat8 PE=1 SV=1 - [KAT8_MOUSE]	1.53	1	1	4	458	52.5408	8.38232	0.939471	0.907659	0.99709	0.948073	1.05582	1.025	1.06823	1.04969	0.903196	0.0252374	0.567072
Q9Z2L6	Multiple inositol polyphosphate phosphatase 1	Minpp1	FUNCTION: Acts as a 2,3-bisphosphoglycerate 3-phosphatase, by mediating the dephosphorylation of 2,3-bisphosphoglycerate (2,3-BPG) to produce phospho-D-glycerate without formation of 3-phosphoglycerate (By similarity). Acts as a phosphoinositide 5- and phosphoinositide 6-phosphatase and regulates cellular levels of inositol pentakisphosphate (InsP5) and inositol hexakisphosphate (InsP6). May play…	Multiple inositol polyphosphate phosphatase 1 OS=Mus musculus OX=10090 GN=Minpp1 PE=1 SV=3 - [MINP1_MOUSE]	1.25	1	1	1	481	54.5028	7.48877	1.08429	1.17752	1.0639	1.10857	0.936058	0.992153	0.894897	0.941036	1.17804	0.0202987	0.567072
E9Q7E2	AT-rich interactive domain-containing protein 2	Arid2	FUNCTION: Involved in transcriptional activation and repression of select genes by chromatin remodeling (alteration of DNA-nucleosome topology). Required for the stability of the SWI/SNF chromatin remodeling complex SWI/SNF-B (PBAF). May be involved in targeting the complex to different genes. May be involved in regulating transcriptional activation of cardiac genes. {ECO:0000250|UniProtKB:Q68CP9…	AT-rich interactive domain-containing protein 2 OS=Mus musculus OX=10090 GN=Arid2 PE=1 SV=1 - [ARID2_MOUSE]	1.42	3	3	3	1828	195.866	7.47412	1.13207	1.06115	1.06072	1.08465	0.970871	0.985812	0.972315	0.976332	1.11094	0.0110028	0.567072
P28741	Kinesin-like protein KIF3A	Kif3a	FUNCTION: Microtubule-based anterograde translocator for membranous organelles. Plus end-directed microtubule sliding activity in vitro. Plays a role in primary cilia formation (PubMed:21670265). Plays a role in centriole cohesion and subdistal appendage organization and function. Regulates the formation of the subdistal appendage via recruitment of DCTN1 to the centriole. Also required for cilia…	Kinesin-like protein KIF3A OS=Mus musculus OX=10090 GN=Kif3a PE=1 SV=2 - [KIF3A_MOUSE]	3.14	3	3	3	701	80.12	6.53662	1.0416	1.08507	1.05109	1.05925	1.01016	0.976923	0.903368	0.963482	1.0994	0.0487981	0.567072
Q8BIA4	F-box/WD repeat-containing protein 8	Fbxw8	FUNCTION: Substrate-recognition component of a Cul7-RING ubiquitin-protein ligase complex, which mediates the ubiquitination and subsequent proteasomal degradation of target proteins. The Cul7-RING(FBXW8) complex mediates ubiquitination and consequent degradation of GORASP1, acting as a component of the ubiquitin ligase pathway that regulates Golgi morphogenesis and dendrite patterning in brain. …	F-box/WD repeat-containing protein 8 OS=Mus musculus OX=10090 GN=Fbxw8 PE=1 SV=2 - [FBXW8_MOUSE]	2.34	1	1	2	598	67.9132	6.16357	0.890698	0.841127	1.02096	0.917596	1.08208	1.10915	1.07063	1.08729	0.843933	0.0364045	0.567072
Q8C522	Endonuclease domain-containing 1 protein	Endod1	FUNCTION: May act as a DNase and a RNase. {ECO:0000305}.	Endonuclease domain-containing 1 protein OS=Mus musculus OX=10090 GN=Endod1 PE=1 SV=2 - [ENDD1_MOUSE]	4.59	2	2	2	501	55.2267	6.16357	0.918867	0.982525	0.989877	0.963756	1.03621	1.02574	1.05508	1.03901	0.927569	0.0355383	0.567072
P40223	Granulocyte colony-stimulating factor receptor	Csf3r	FUNCTION: Receptor for granulocyte colony-stimulating factor (CSF3). In addition it may function in some adhesion or recognition events at the cell surface.	Granulocyte colony-stimulating factor receptor OS=Mus musculus OX=10090 GN=Csf3r PE=1 SV=2 - [CSF3R_MOUSE]	1.31	1	1	1	837	93.3195	5.47803	1.1037	1.09716	1.06028	1.08704	0.887551	0.951122	0.936703	0.925125	1.17502	0.00233138	0.567072
Q8BWM0	Prostaglandin E synthase 2	Ptges2	FUNCTION: Isomerase that catalyzes the conversion of PGH2 into the more stable prostaglandin E2 (PGE2) (By similarity). May also have transactivation activity toward IFN-gamma (IFNG), possibly via an interaction with CEBPB; however, the relevance of transcription activation activity remains unclear. {ECO:0000250|UniProtKB:Q9H7Z7, ECO:0000303|PubMed:12050152}.	Prostaglandin E synthase 2 OS=Mus musculus OX=10090 GN=Ptges2 PE=1 SV=3 - [PGES2_MOUSE]	10.42	4	4	5	384	43.2962	8.99756	0.972185	0.979078	0.956956	0.969407	1.07248	1.01541	1.0174	1.0351	0.936537	0.029497	0.567072
Q6PDY2	2-aminoethanethiol dioxygenase	Ado		2-aminoethanethiol dioxygenase OS=Mus musculus OX=10090 GN=Ado PE=1 SV=2 - [AEDO_MOUSE]	10.94	3	3	4	256	28.3543	5.97314	0.964234	0.950438	1.00444	0.973038	1.04769	1.04047	1.01937	1.03584	0.939369	0.0264566	0.567072
Q8BUE4	Apoptosis-inducing factor 2	Aifm2	FUNCTION: A NAD(P)H-dependent oxidoreductase involved in cellular oxidative stress response. At the plasma membrane, catalyzes reduction of coenzyme Q/ubiquinone-10 to ubiquinol-10, a lipophilic radical-trapping antioxidant that prevents lipid oxidative damage and consequently ferroptosis. Cooperates with GPX4 to suppress phospholipid peroxidation and ferroptosis. This anti-ferroptotic function i…	Apoptosis-inducing factor 2 OS=Mus musculus OX=10090 GN=Aifm2 PE=1 SV=1 - [AIFM2_MOUSE]	5.9	2	2	2	373	40.6091	8.98291	0.960458	0.932172	0.984903	0.959178	1.0857	1.02629	1.0861	1.06603	0.899768	0.0129795	0.567072
Q9CQE6	Histone chaperone ASF1A	Asf1a	FUNCTION: Histone chaperone that facilitates histone deposition and histone exchange and removal during nucleosome assembly and disassembly. Cooperates with chromatin assembly factor 1 (CAF-1) to promote replication-dependent chromatin assembly and with HIRA to promote replication-independent chromatin assembly. Required for the formation of senescence-associated heterochromatin foci (SAHF) and e…	Histone chaperone ASF1A OS=Mus musculus OX=10090 GN=Asf1a PE=1 SV=1 - [ASF1A_MOUSE]	7.35	1	1	1	204	22.9281	4.41162	0.963551	0.905439	0.994923	0.954637	1.07658	1.06743	1.02343	1.05581	0.904175	0.0307426	0.567072
Q8QZV7	Integrator complex subunit 13	IntS13	FUNCTION: Crucial regulator of the mitotic cell cycle and development. At prophase, required for dynein anchoring to the nuclear envelope important for proper centrosome-nucleus coupling. At G2/M phase, may be required for proper spindle formation and execution of cytokinesis. Probable component of the Integrator (INT) complex, a complex involved in the small nuclear RNAs (snRNA) U1 and U2 transc…	Integrator complex subunit 13 OS=Mus musculus OX=10090 GN=IntS13 PE=1 SV=2 - [INT13_MOUSE]	1.23	1	1	1	732	82.7277	6.91748	0.968495	0.97585	0.940794	0.961713	1.05223	1.04312	1.04954	1.0483	0.917405	0.00141289	0.567072
Q99J83	Autophagy protein 5	Atg5	FUNCTION: Involved in autophagic vesicle formation. Conjugation with ATG12, through a ubiquitin-like conjugating system involving ATG7 as an E1-like activating enzyme and ATG10 as an E2-like conjugating enzyme, is essential for its function. The ATG12-ATG5 conjugate acts as an E3-like enzyme which is required for lipidation of ATG8 family proteins and their association to the vesicle membranes. I…	Autophagy protein 5 OS=Mus musculus OX=10090 GN=Atg5 PE=1 SV=1 - [ATG5_MOUSE]	2.18	1	1	1	275	32.3813	5.90967	1.01384	0.99236	1.03366	1.01329	0.963493	0.975362	0.971889	0.970248	1.04436	0.0257835	0.567072
Q68FE2	Autophagy-related protein 9A	Atg9a	FUNCTION: Involved in autophagy and cytoplasm to vacuole transport (Cvt) vesicle formation. Plays a key role in the organization of the preautophagosomal structure/phagophore assembly site (PAS), the nucleating site for formation of the sequestering vesicle. Cycles between a juxta-nuclear trans-Golgi network compartment and late endosomes. Nutrient starvation induces accumulation on autophagosome…	Autophagy-related protein 9A OS=Mus musculus OX=10090 GN=Atg9a PE=1 SV=1 - [ATG9A_MOUSE]	2.36	2	2	2	551	63.0966	8.11865	1.06574	1.06896	0.984718	1.0398	0.959545	0.944716	0.892663	0.932308	1.1153	0.0347919	0.567072
O70305	Ataxin-2	Atxn2	FUNCTION: Involved in EGFR trafficking, acting as negative regulator of endocytic EGFR internalization at the plasma membrane. {ECO:0000269|PubMed:18602463}.	Ataxin-2 OS=Mus musculus OX=10090 GN=Atxn2 PE=1 SV=1 - [ATX2_MOUSE]	1.32	1	2	2	1285	136.4	9.5542	0.975741	0.963896	0.935544	0.958394	1.0293	1.02743	1.08732	1.04801	0.914487	0.017578	0.567072
Q8K3W0	BRISC and BRCA1-A complex member 2	Babam2	FUNCTION: Component of the BRCA1-A complex, a complex that specifically recognizes 'Lys-63'-linked ubiquitinated histones H2A and H2AX at DNA lesions sites, leading to target the BRCA1-BARD1 heterodimer to sites of DNA damage at double-strand breaks (DSBs). The BRCA1-A complex also possesses deubiquitinase activity that specifically removes 'Lys-63'-linked ubiquitin on histones H2A and H2AX. In t…	BRISC and BRCA1-A complex member 2 OS=Mus musculus OX=10090 GN=Babam2 PE=1 SV=2 - [BABA2_MOUSE]	7.57	3	3	3	383	43.5168	5.93506	1.06935	1.02444	1.0257	1.03983	0.951045	0.913832	0.877183	0.91402	1.13764	0.00833363	0.567072
Q9ES30	Complement C1q tumor necrosis factor-related protein 3	C1qtnf3		Complement C1q tumor necrosis factor-related protein 3 OS=Mus musculus OX=10090 GN=C1qtnf3 PE=2 SV=1 - [C1QT3_MOUSE]	2.85	1	1	2	246	26.8108	6.7417	0.906352	0.906336	0.970757	0.927815	1.08908	1.02118	1.04277	1.05101	0.882785	0.013744	0.567072
Q8BM88	Cathepsin O	Ctso	FUNCTION: Proteolytic enzyme possibly involved in normal cellular protein degradation and turnover. {ECO:0000250}.	Cathepsin O OS=Mus musculus OX=10090 GN=Ctso PE=2 SV=1 - [CATO_MOUSE]	5.45	2	2	3	312	34.7009	7.79639	1.06412	1.03079	1.04197	1.04563	0.945164	0.986874	0.970581	0.96754	1.08071	0.00745377	0.567072
Q6P8K8	Carboxypeptidase A4	Cpa4	FUNCTION: Metalloprotease that could be involved in the histone hyperacetylation pathway. Releases a C-terminal amino acid, with preference for -Phe, -Leu, -Ile, -Met, -Tyr and -Val. {ECO:0000250}.	Carboxypeptidase A4 OS=Mus musculus OX=10090 GN=Cpa4 PE=2 SV=2 - [CBPA4_MOUSE]	3.1	1	1	1	420	47.3088	6.60986	1.11678	1.09954	1.02282	1.07971	0.964445	0.989681	0.985866	0.979997	1.10175	0.0290551	0.567072
Q8BGU5	Cyclin-Y	Ccny	FUNCTION: Positive regulatory subunit of the cyclin-dependent kinase CDK14/PFTK1. Acts as a cell-cycle regulator of Wnt signaling pathway during G2/M phase by recruiting CDK14/PFTK1 to the plasma membrane and promoting phosphorylation of LRP6, leading to the activation of the Wnt signaling pathway (By similarity). Recruits CDK16 to the plasma membrane (By similarity). Positive regulatory subunit …	Cyclin-Y OS=Mus musculus OX=10090 GN=Ccny PE=1 SV=1 - [CCNY_MOUSE]	4.99	1	1	2	341	39.37	7.1958	0.791444	0.917159	0.913376	0.873993	1.04614	1.03393	0.96256	1.01421	0.861746	0.0453915	0.567072
Q9Z265	Serine/threonine-protein kinase Chk2	Chek2	FUNCTION: Serine/threonine-protein kinase which is required for checkpoint-mediated cell cycle arrest, activation of DNA repair and apoptosis in response to the presence of DNA double-strand breaks. May also negatively regulate cell cycle progression during unperturbed cell cycles. Following activation, phosphorylates numerous effectors preferentially at the consensus sequence [L-X-R-X-X-S/T]. Re…	Serine/threonine-protein kinase Chk2 OS=Mus musculus OX=10090 GN=Chek2 PE=1 SV=1 - [CHK2_MOUSE]	1.28	1	1	1	546	61.0495	6.26514	1.16234	1.03151	1.10616	1.1	0.908673	1.01895	0.957258	0.961627	1.1439	0.0491459	0.567072
Q80W49	Beta/gamma crystallin domain-containing protein 3	Crybg3		Beta/gamma crystallin domain-containing protein 3 OS=Mus musculus OX=10090 GN=Crybg3 PE=1 SV=2 - [CRBG3_MOUSE]	0.7	1	1	1	1005	114.19	5.66846	1.13965	1.12041	0.994014	1.08469	0.887125	0.950559	0.943927	0.927204	1.16985	0.0343473	0.567072
Q9D735	Telomerase RNA component interacting RNase	Trir	FUNCTION: Exoribonuclease that is part of the telomerase RNA 3' end processing complex and which has the ability to all four unpaired RNA nucleotides from 5' end or 3' end with higher efficiency for purine bases (By similarity). {ECO:0000250|UniProtKB:Q9BQ61}.	Telomerase RNA component interacting RNase OS=Mus musculus OX=10090 GN=Trir PE=1 SV=1 - [TRIR_MOUSE]	3.47	1	1	1	173	18.3653	9.67139	1.13651	1.10749	1.00733	1.08378	0.865088	0.999416	0.921364	0.928623	1.16708	0.0483059	0.567072
A2A4P0	ATP-dependent RNA helicase DHX8	Dhx8	FUNCTION: Involved in pre-mRNA splicing as component of the spliceosome. Facilitates nuclear export of spliced mRNA by releasing the RNA from the spliceosome. {ECO:0000250|UniProtKB:Q14562}.	ATP-dependent RNA helicase DHX8 OS=Mus musculus OX=10090 GN=Dhx8 PE=2 SV=1 - [DHX8_MOUSE]	1.61	2	2	2	1244	142.482	8.11865	1.07085	1.09628	1.04221	1.06978	0.935907	0.957453	0.939809	0.94439	1.13277	0.0017868	0.567072
Q922G2	Protein FAM76A	Fam76a		Protein FAM76A OS=Mus musculus OX=10090 GN=Fam76a PE=2 SV=1 - [FA76A_MOUSE]	2.28	1	1	1	307	35.0726	9.18799	1.07994	1.06902	1.0301	1.05969	0.960891	0.958577	0.935234	0.951567	1.11362	0.00327327	0.567072
Q61017	Guanine nucleotide-binding protein G(I)/G(S)/G(O) subunit gamma-T2	Gngt2	FUNCTION: Guanine nucleotide-binding proteins (G proteins) are involved as a modulator or transducer in various transmembrane signaling systems. The beta and gamma chains are required for the GTPase activity, for replacement of GDP by GTP, and for G protein-effector interaction.	Guanine nucleotide-binding protein G(I)/G(S)/G(O) subunit gamma-T2 OS=Mus musculus OX=10090 GN=Gngt2 PE=3 SV=2 - [GBGT2_MOUSE]	20.29	1	1	1	69	7.79711	5.51611	0.903775	0.915214	1.00127	0.940086	1.04977	1.07176	1.06335	1.06162	0.885516	0.0180374	0.567072
Q9ERL9	Guanylate cyclase soluble subunit alpha-1	Gucy1a1		Guanylate cyclase soluble subunit alpha-1 OS=Mus musculus OX=10090 GN=Gucy1a1 PE=1 SV=2 - [GCYA1_MOUSE]	1.01	1	1	1	691	77.5376	7.1665	0.949279	0.934245	0.966671	0.950065	1.01986	1.08705	1.04495	1.05062	0.904291	0.00982362	0.567072
Q6P5E6	ADP-ribosylation factor-binding protein GGA2	Gga2	FUNCTION: Plays a role in protein sorting and trafficking between the trans-Golgi network (TGN) and endosomes. Mediates the ARF-dependent recruitment of clathrin to the TGN and binds ubiquitinated proteins and membrane cargo molecules with a cytosolic acidic cluster-dileucine (DXXLL) motif. Mediates export of the GPCR receptor ADRA2B to the cell surface. Regulates retrograde transport of phosphor…	ADP-ribosylation factor-binding protein GGA2 OS=Mus musculus OX=10090 GN=Gga2 PE=1 SV=1 - [GGA2_MOUSE]	2.65	1	1	1	603	66.0074	7.29834	0.927158	0.927039	0.993411	0.949203	1.04525	1.07005	0.999147	1.03815	0.914324	0.042718	0.567072
Q99J23	GH3 domain-containing protein	Ghdc		GH3 domain-containing protein OS=Mus musculus OX=10090 GN=Ghdc PE=2 SV=2 - [GHDC_MOUSE]	2.82	2	2	2	532	58.4707	7.56201	0.944185	0.99252	0.958981	0.965229	1.05088	1.05821	1.07331	1.0608	0.909906	0.00372533	0.567072
Q8R0J8	Probable gluconokinase	Idnk		Probable gluconokinase OS=Mus musculus OX=10090 GN=Idnk PE=1 SV=2 - [GNTK_MOUSE]	5.43	1	1	1	184	19.9685	6.32861	1.0667	1.14284	1.06975	1.09309	1.03956	0.976849	0.945781	0.987397	1.10705	0.0466233	0.567072
P42867	UDP-N-acetylglucosamine--dolichyl-phosphate N-acetylglucosaminephosphotransferase	Dpagt1	FUNCTION: Catalyzes the initial step of dolichol-linked oligosaccharide biosynthesis in N-linked protein glycosylation pathway: transfers GlcNAc-1-P from UDP-GlcNAc onto the carrier lipid dolichyl phosphate (P-dolichol), yielding GlcNAc-P-P-dolichol. {ECO:0000250|UniProtKB:Q9H3H5}.	UDP-N-acetylglucosamine--dolichyl-phosphate N-acetylglucosaminephosphotransferase OS=Mus musculus OX=10090 GN=Dpagt1 PE=1 SV=2 - [GPT_MOUSE]	1.71	1	1	1	410	46.3815	7.86963	1.10178	0.975259	1.02321	1.03342	0.933485	0.916809	0.928778	0.926357	1.11557	0.0451497	0.567072
Q3U1G5	Interferon-stimulated 20 kDa exonuclease-like 2	Isg20l2	FUNCTION: 3'-> 5'-exoribonuclease involved in ribosome biogenesis in the processing of the 12S pre-rRNA. Displays a strong specificity for a 3'-end containing a free hydroxyl group. {ECO:0000250}.	Interferon-stimulated 20 kDa exonuclease-like 2 OS=Mus musculus OX=10090 GN=Isg20l2 PE=1 SV=2 - [I20L2_MOUSE]	3.8	2	2	2	368	40.9939	10.0083	1.04189	1.11706	1.02625	1.06173	0.970281	0.942975	0.977953	0.963736	1.10169	0.0307901	0.567072
Q3V1M1	Immunoglobulin superfamily member 10	Igsf10	FUNCTION: Involved in the control of early migration of neurons expressing gonadotropin-releasing hormone (GNRH neurons) (PubMed:27137492). May be involved in the maintenance of osteochondroprogenitor cells pool (By similarity). {ECO:0000250|UniProtKB:Q6WRH9, ECO:0000269|PubMed:27137492}.	Immunoglobulin superfamily member 10 OS=Mus musculus OX=10090 GN=Igsf10 PE=2 SV=2 - [IGS10_MOUSE]	0.42	1	1	1	2594	285.419	9.29053	0.94546	0.929994	0.984392	0.953282	1.0343	1.0311	1.06785	1.04442	0.91274	0.0103664	0.567072
Q69ZQ2	Pre-mRNA-splicing factor ISY1 homolog	Isy1	FUNCTION: Component of the spliceosome C complex required for the selective processing of microRNAs (miRNAs) during embryonic stem cell differentiation (PubMed:26255770, PubMed:29804889). Required for the biogenesis of all miRNAs from the pri-miR-17-92 primary transcript except miR-92a (PubMed:26255770). Only required for the biogenesis of miR-290 and miR-96 from the pri-miR-290-295 and pri-miR-9…	Pre-mRNA-splicing factor ISY1 homolog OS=Mus musculus OX=10090 GN=Isy1 PE=1 SV=2 - [ISY1_MOUSE]	5.96	2	2	2	285	32.9689	5.17334	1.16581	1.09561	1.04506	1.10216	0.946217	1.00413	0.907326	0.952556	1.15706	0.0290682	0.567072
Q5SYL3	Protein KIAA0100	Kiaa0100	FUNCTION: May be involved in membrane trafficking. {ECO:0000250|UniProtKB:K7VLR4}.	Protein KIAA0100 OS=Mus musculus OX=10090 GN=Kiaa0100 PE=1 SV=1 - [K0100_MOUSE]	0.58	1	2	2	2234	254.308	7.34229	1.10097	1.07477	1.01121	1.06232	0.98182	0.963135	0.986715	0.977224	1.08708	0.0368278	0.567072
P41230	Lysine-specific demethylase 5C	Kdm5c	FUNCTION: Histone demethylase that specifically demethylates 'Lys-4' of histone H3, thereby playing a central role in histone code. Does not demethylate histone H3 'Lys-9', H3 'Lys-27', H3 'Lys-36', H3 'Lys-79' or H4 'Lys-20'. Demethylates trimethylated and dimethylated but not monomethylated H3 'Lys-4'. Participates in transcriptional repression of neuronal genes by recruiting histone deacetylas…	Lysine-specific demethylase 5C OS=Mus musculus OX=10090 GN=Kdm5c PE=1 SV=4 - [KDM5C_MOUSE]	1.03	1	2	3	1554	175.201	5.43994	0.897261	0.937971	0.997272	0.944168	1.17499	1.08487	1.0324	1.09742	0.860353	0.0391989	0.567072
Q8BGA5	KRR1 small subunit processome component homolog	Krr1	FUNCTION: Required for 40S ribosome biogenesis. Involved in nucleolar processing of pre-18S ribosomal RNA and ribosome assembly (By similarity). {ECO:0000250}.	KRR1 small subunit processome component homolog OS=Mus musculus OX=10090 GN=Krr1 PE=2 SV=1 - [KRR1_MOUSE]	6.84	3	3	3	380	43.5106	9.78857	1.13537	1.04031	1.04923	1.07497	0.906071	1.01486	0.927246	0.949392	1.13227	0.0493692	0.567072
Q8C8H8	Kyphoscoliosis peptidase	Ky	FUNCTION: Probable cytoskeleton-associated protease required for normal muscle growth. Involved in function, maturation and stabilization of the neuromuscular junction. May act by cleaving muscle-specific proteins such as FLNC. {ECO:0000269|PubMed:11136708, ECO:0000269|PubMed:15385448}.	Kyphoscoliosis peptidase OS=Mus musculus OX=10090 GN=Ky PE=1 SV=1 - [KY_MOUSE]	1.66	1	1	1	661	75.0426	7.59131	0.89168	0.862318	1.03124	0.928412	1.11869	1.04679	1.09415	1.08654	0.854464	0.0481785	0.567072
Q62073	Mitogen-activated protein kinase kinase kinase 7	Map3k7	FUNCTION: Serine/threonine kinase which acts as an essential component of the MAP kinase signal transduction pathway. Plays an important role in the cascades of cellular responses evoked by changes in the environment. Mediates signal transduction of TRAF6, various cytokines including interleukin-1 (IL-1), transforming growth factor-beta (TGFB), TGFB-related factors like BMP2 and BMP4, toll-like r…	Mitogen-activated protein kinase kinase kinase 7 OS=Mus musculus OX=10090 GN=Map3k7 PE=1 SV=1 - [M3K7_MOUSE]	2.76	2	2	3	579	64.1867	6.66846	1.07529	1.13377	1.06266	1.09058	0.932959	0.979788	0.909789	0.940846	1.15915	0.00759227	0.567072
Q8BGT6	MICAL-like protein 1	Micall1	FUNCTION: Probable lipid-binding protein with higher affinity for phosphatidic acid, a lipid enriched in recycling endosome membranes. On endosome membranes, may act as a downstream effector of Rab proteins recruiting cytosolic proteins to regulate membrane tubulation. May be involved in a late step of receptor-mediated endocytosis regulating for instance endocytosed-EGF receptor trafficking. Alt…	MICAL-like protein 1 OS=Mus musculus OX=10090 GN=Micall1 PE=1 SV=3 - [MILK1_MOUSE]	0.92	1	1	1	870	94.0212	6.68311	1.03704	1.06636	1.14016	1.08119	0.86177	0.944156	0.978858	0.928261	1.16474	0.0299174	0.567072
O08601	Microsomal triglyceride transfer protein large subunit	Mttp	FUNCTION: Catalyzes the transport of triglyceride, cholesteryl ester, and phospholipid between phospholipid surfaces. Required for the secretion of plasma lipoproteins that contain apolipoprotein B. May be involved in regulating cholesteryl ester biosynthesis in cells that produce lipoproteins. Loads phospholipid into the C1D1 antigen-binding groove. Isoform 2 is critical for the development of n…	Microsomal triglyceride transfer protein large subunit OS=Mus musculus OX=10090 GN=Mttp PE=1 SV=2 - [MTP_MOUSE]	1.45	1	1	1	894	99.0366	7.62061	1.13764	1.13756	1.11305	1.12942	0.934606	1.03876	0.9595	0.977624	1.15527	0.00946596	0.567072
Q91X91	Nicotinate-nucleotide pyrophosphorylase [carboxylating]	Qprt	FUNCTION: Involved in the catabolism of quinolinic acid (QA). {ECO:0000250|UniProtKB:Q15274}.	Nicotinate-nucleotide pyrophosphorylase [carboxylating] OS=Mus musculus OX=10090 GN=Qprt PE=1 SV=1 - [NADC_MOUSE]	5.35	2	2	2	299	31.5102	6.7124	1.15837	1.15153	1.04647	1.11879	0.883627	0.978706	0.98069	0.947674	1.18056	0.0240279	0.567072
Q8BG17	Nucleolar protein 12	Nol12	FUNCTION: May bind to 28S rRNA. In vitro binds single-stranded nucleic acids. {ECO:0000269|PubMed:16430885}.	Nucleolar protein 12 OS=Mus musculus OX=10090 GN=Nol12 PE=1 SV=1 - [NOL12_MOUSE]	3.69	1	1	1	217	25.3406	10.1255	1.07072	1.04594	1.09303	1.06989	0.958051	0.933051	0.89797	0.929691	1.15081	0.00316384	0.567072
O35375	Neuropilin-2	Nrp2	FUNCTION: High affinity receptor for semaphorins 3C, 3F, VEGF-165 and VEGF-145 isoforms of VEGF, and the PLGF-2 isoform of PGF.	Neuropilin-2 OS=Mus musculus OX=10090 GN=Nrp2 PE=1 SV=2 - [NRP2_MOUSE]	1.83	2	2	2	931	104.565	5.23682	0.906502	0.888087	0.945504	0.913364	1.14293	1.05629	1.03231	1.07717	0.847926	0.0121163	0.567072
Q9JJY3	Sphingomyelin phosphodiesterase 3	Smpd3	FUNCTION: Catalyzes the hydrolysis of sphingomyelin to form ceramide and phosphocholine. Ceramide mediates numerous cellular functions, such as apoptosis and growth arrest, and is capable of regulating these 2 cellular events independently. Also hydrolyzes sphingosylphosphocholine. Regulates the cell cycle by acting as a growth suppressor in confluent cells. Acts as a regulator of postnatal devel…	Sphingomyelin phosphodiesterase 3 OS=Mus musculus OX=10090 GN=Smpd3 PE=1 SV=1 - [NSMA2_MOUSE]	1.37	1	1	1	655	71.152	5.88428	0.939714	0.892769	1.01547	0.949317	1.05061	1.044	1.07397	1.05619	0.898811	0.044216	0.567072
P03888	NADH-ubiquinone oxidoreductase chain 1	Mtnd1	FUNCTION: Core subunit of the mitochondrial membrane respiratory chain NADH dehydrogenase (Complex I) that is believed to belong to the minimal assembly required for catalysis. Complex I functions in the transfer of electrons from NADH to the respiratory chain. The immediate electron acceptor for the enzyme is believed to be ubiquinone (By similarity). {ECO:0000250}.	NADH-ubiquinone oxidoreductase chain 1 OS=Mus musculus OX=10090 GN=Mtnd1 PE=1 SV=3 - [NU1M_MOUSE]	2.52	1	1	1	318	36.035	6.93213	0.839088	0.958668	0.965737	0.921164	1.10939	1.014	1.06285	1.06208	0.867321	0.0464526	0.567072
Q8BGA9	Mitochondrial inner membrane protein OXA1L	Oxa1l	FUNCTION: Required for the insertion of integral membrane proteins into the mitochondrial inner membrane. Essential for the activity and assembly of cytochrome oxidase. Required for the correct biogenesis of ATP synthase and complex I in mitochondria (By similarity). {ECO:0000250}.	Mitochondrial inner membrane protein OXA1L OS=Mus musculus OX=10090 GN=Oxa1l PE=1 SV=1 - [OXA1L_MOUSE]	2.08	1	1	1	433	48.1886	9.61279	0.937066	0.961702	0.939746	0.946171	1.04073	1.04983	1.04686	1.04581	0.904728	0.000269647	0.524014
Q8C7K6	Prenylcysteine oxidase-like	Pcyox1l	FUNCTION: Probable oxidoreductase. {ECO:0000250}.	Prenylcysteine oxidase-like OS=Mus musculus OX=10090 GN=Pcyox1l PE=1 SV=1 - [PCYXL_MOUSE]	3.23	2	2	3	495	54.8402	7.6499	1.16708	1.08492	1.04066	1.09755	0.979735	1.00203	0.954946	0.978905	1.12121	0.0396523	0.567072
Q8K4R4	Cytoplasmic phosphatidylinositol transfer protein 1	Pitpnc1	FUNCTION: Phosphatidylinositol transfer proteins mediate the monomeric transport of lipids by shielding a lipid from the aqueous environment and binding the lipid in a hydrophobic cavity. Able to transfer phosphatidylinositol in vitro. Isoform 2 specifically binds to phosphatidylinositol but not to other phospholipids and may play a role in the phosphoinositide-mediated signaling in the neural de…	Cytoplasmic phosphatidylinositol transfer protein 1 OS=Mus musculus OX=10090 GN=Pitpnc1 PE=1 SV=1 - [PITC1_MOUSE]	4.22	2	2	2	332	38.3592	6.31592	1.15152	1.11454	1.02259	1.09622	0.906004	0.995395	0.983653	0.961684	1.13989	0.0472215	0.567072
Q7TSI1	Pleckstrin homology domain-containing family M member 1	Plekhm1	FUNCTION: Proposed to act as a multivalent adapter protein that regulates Rab7-dependent and HOPS complex-dependent fusion events in the endolysosomal system and couples autophagic and the endocytic trafficking pathways. Required for late stages of endolysosomal maturation, facilitating both endocytosis-mediated degradation of growth factor receptors and autophagosome clearance. Seems to be invol…	Pleckstrin homology domain-containing family M member 1 OS=Mus musculus OX=10090 GN=Plekhm1 PE=1 SV=1 - [PKHM1_MOUSE]	0.65	1	1	1	1074	118.459	6.65381	1.07793	1.00701	1.04833	1.04442	0.912871	0.988099	0.943413	0.948128	1.10156	0.0326012	0.567072
P70206	Plexin-A1	Plxna1	FUNCTION: Coreceptor for SEMA3A, SEMA3C, SEMA3F and SEMA6D. Necessary for signaling by class 3 semaphorins and subsequent remodeling of the cytoskeleton. Plays a role in axon guidance, invasive growth and cell migration. Class 3 semaphorins bind to a complex composed of a neuropilin and a plexin. The plexin modulates the affinity of the complex for specific semaphorins, and its cytoplasmic domain…	Plexin-A1 OS=Mus musculus OX=10090 GN=Plxna1 PE=1 SV=1 - [PLXA1_MOUSE]	0.84	2	2	2	1894	210.965	6.90283	1.1687	1.08635	0.997582	1.08421	0.938854	0.931156	0.847622	0.905877	1.19686	0.0359784	0.567072
Q9DC48	Pre-mRNA-processing factor 17	Cdc40	FUNCTION: Required for pre-mRNA splicing as component of the activated spliceosome. {ECO:0000250|UniProtKB:O60508}.	Pre-mRNA-processing factor 17 OS=Mus musculus OX=10090 GN=Cdc40 PE=2 SV=1 - [PRP17_MOUSE]	1.21	1	1	1	579	65.4195	7.06396	1.13787	1.13338	1.00429	1.09185	0.894155	0.92605	0.977748	0.932651	1.17069	0.0336399	0.567072
Q922U1	U4/U6 small nuclear ribonucleoprotein Prp3	Prpf3	FUNCTION: Plays role in pre-mRNA splicing as component of the U4/U6-U5 tri-snRNP complex that is involved in spliceosome assembly, and as component of the precatalytic spliceosome (spliceosome B complex). {ECO:0000250|UniProtKB:O43395}.	U4/U6 small nuclear ribonucleoprotein Prp3 OS=Mus musculus OX=10090 GN=Prpf3 PE=1 SV=1 - [PRPF3_MOUSE]	1.32	1	1	1	683	77.4069	9.49561	0.92252	0.95645	0.981372	0.953448	1.03369	0.998339	1.00991	1.01398	0.940301	0.0387892	0.567072
Q9Z2X2	26S proteasome non-ATPase regulatory subunit 10	Psmd10	FUNCTION: Acts as a chaperone during the assembly of the 26S proteasome, specifically of the PA700/19S regulatory complex (RC). In the initial step of the base subcomplex assembly is part of an intermediate PSMD10:PSMC4:PSMC5:PAAF1 module which probably assembles with a PSMD5:PSMC2:PSMC1:PSMD2 module (By similarity). Independently of the proteasome, regulates EGF-induced AKT activation through in…	26S proteasome non-ATPase regulatory subunit 10 OS=Mus musculus OX=10090 GN=Psmd10 PE=1 SV=3 - [PSD10_MOUSE]	3.03	1	1	1	231	25.0677	6.06201	1.1232	1.08386	1.04801	1.08502	0.917162	0.966485	0.950524	0.944723	1.14851	0.00580723	0.567072
Q9JK23	Proteasome assembly chaperone 1	Psmg1	FUNCTION: Chaperone protein which promotes assembly of the 20S proteasome as part of a heterodimer with PSMG2. The PSMG1-PSMG2 heterodimer binds to the PSMA5 and PSMA7 proteasome subunits, promotes assembly of the proteasome alpha subunits into the heteroheptameric alpha ring and prevents alpha ring dimerization (By similarity). {ECO:0000250|UniProtKB:O95456}.	Proteasome assembly chaperone 1 OS=Mus musculus OX=10090 GN=Psmg1 PE=1 SV=1 - [PSMG1_MOUSE]	2.42	1	1	1	289	33.0826	6.3667	1.09564	1.14082	1.07494	1.1038	0.875232	0.981287	0.904338	0.920285	1.19941	0.00780937	0.567072
Q8VC70	RNA-binding motif, single-stranded-interacting protein 2	Rbms2		RNA-binding motif, single-stranded-interacting protein 2 OS=Mus musculus OX=10090 GN=Rbms2 PE=1 SV=1 - [RBMS2_MOUSE]	5.48	1	2	2	383	40.6982	9.0708	0.959915	0.93985	1.00807	0.96928	1.03076	1.07306	1.0529	1.05224	0.92116	0.0247021	0.567072
Q6GYP7	Ral GTPase-activating protein subunit alpha-1	Ralgapa1	FUNCTION: Catalytic subunit of the heterodimeric RalGAP1 complex which acts as a GTPase activator for the Ras-like small GTPases RALA and RALB (By similarity). May interact with the HLH region of TCF3/isoform E12. {ECO:0000250}.	Ral GTPase-activating protein subunit alpha-1 OS=Mus musculus OX=10090 GN=Ralgapa1 PE=1 SV=1 - [RGPA1_MOUSE]	0.34	1	1	1	2035	229.244	6.1001	1.10486	1.06322	1.09292	1.087	0.922899	0.961629	0.939449	0.941326	1.15476	0.000952882	0.567072
P70426	GTP-binding protein Rit1	Rit1	FUNCTION: Plays a crucial role in coupling NGF stimulation to the activation of both EPHB2 and MAPK14 signaling pathways and in NGF-dependent neuronal differentiation. Involved in ELK1 transactivation through the Ras-MAPK signaling cascade that mediates a wide variety of cellular functions, including cell proliferation, survival, and differentiation (By similarity). {ECO:0000250}.	GTP-binding protein Rit1 OS=Mus musculus OX=10090 GN=Rit1 PE=1 SV=1 - [RIT1_MOUSE]	3.65	1	1	1	219	25.1529	9.20264	0.957572	0.9323	0.903649	0.931174	1.06011	1.02319	0.980352	1.02121	0.911829	0.0317591	0.567072
Q9DCU6	39S ribosomal protein L4, mitochondrial	Mrpl4		39S ribosomal protein L4, mitochondrial OS=Mus musculus OX=10090 GN=Mrpl4 PE=1 SV=1 - [RM04_MOUSE]	5.44	1	1	1	294	33.0525	9.81787	0.817865	0.94977	0.988336	0.918657	1.06828	1.04251	1.13231	1.08104	0.849794	0.0490873	0.567072
Q99N89	39S ribosomal protein L43, mitochondrial	Mrpl43		39S ribosomal protein L43, mitochondrial OS=Mus musculus OX=10090 GN=Mrpl43 PE=1 SV=1 - [RM43_MOUSE]	3.83	1	1	1	183	20.1904	9.5249	0.894249	0.904831	1.00546	0.934848	1.08777	1.01797	1.11541	1.07371	0.870667	0.0386742	0.567072
Q8R1Z9	RING finger protein 121	Rnf121		RING finger protein 121 OS=Mus musculus OX=10090 GN=Rnf121 PE=1 SV=1 - [RN121_MOUSE]	2.75	1	1	1	327	37.9613	7.06396	1.08751	1.1641	1.03985	1.09715	0.971957	0.976362	0.963629	0.970649	1.13033	0.0254243	0.567072
Q62191	E3 ubiquitin-protein ligase TRIM21	Trim21	FUNCTION: E3 ubiquitin-protein ligase whose activity is dependent on E2 enzymes, UBE2D1, UBE2D2, UBE2E1 and UBE2E2. Forms a ubiquitin ligase complex in cooperation with the E2 UBE2D2 that is used not only for the ubiquitination of USP4 and IKBKB but also for its self-ubiquitination. Component of cullin-RING-based SCF (SKP1-CUL1-F-box protein) E3 ubiquitin-protein ligase complexes such as SCF(SKP2…	E3 ubiquitin-protein ligase TRIM21 OS=Mus musculus OX=10090 GN=Trim21 PE=1 SV=1 - [RO52_MOUSE]	4.89	2	2	3	470	54.1399	7.07861	0.832339	0.873634	0.897195	0.867723	1.08357	0.9783	1.02904	1.0303	0.842202	0.0105078	0.567072
P56183	Ribosomal RNA processing protein 1 homolog A	Rrp1	FUNCTION: Plays a critical role in the generation of 28S rRNA. {ECO:0000250|UniProtKB:P56182}.	Ribosomal RNA processing protein 1 homolog A OS=Mus musculus OX=10090 GN=Rrp1 PE=1 SV=2 - [RRP1_MOUSE]	3.44	2	2	2	494	54.7434	5.17334	1.07469	1.06401	1.08507	1.07459	0.91545	1.00954	0.930582	0.951857	1.12894	0.0146245	0.567072
Q99N85	28S ribosomal protein S18a, mitochondrial	Mrps18a		28S ribosomal protein S18a, mitochondrial OS=Mus musculus OX=10090 GN=Mrps18a PE=2 SV=1 - [RT18A_MOUSE]	9.18	2	2	2	196	22.3069	10.1841	1.00742	1.03993	1.09391	1.04709	0.966331	0.954787	0.910714	0.943944	1.10927	0.0274187	0.567072
Q02614	SAP30-binding protein	Sap30bp	FUNCTION: Induces cell death. May act as a transcriptional corepressor of a gene related to cell survival (By similarity). May be involved in the regulation of beta-2-microglobulin genes. {ECO:0000250}.	SAP30-binding protein OS=Mus musculus OX=10090 GN=Sap30bp PE=1 SV=2 - [S30BP_MOUSE]	3.25	2	2	3	308	33.8116	4.86865	1.09181	1.13907	0.998286	1.07639	0.949669	0.967572	0.866881	0.928041	1.15985	0.0454993	0.567072
O88822	Lathosterol oxidase	Sc5d	FUNCTION: Catalyzes a dehydrogenation to introduce C5-6 double bond into lathosterol in cholesterol biosynthesis. {ECO:0000250|UniProtKB:O75845}.	Lathosterol oxidase OS=Mus musculus OX=10090 GN=Sc5d PE=2 SV=2 - [SC5D_MOUSE]	2.34	1	1	1	299	35.0399	8.74854	0.931915	0.983604	0.925368	0.946962	1.104	1.04126	1.0228	1.05602	0.896728	0.0237753	0.567072
Q91Y74	CMP-N-acetylneuraminate-beta-galactosamide-alpha-2,3-sialyltransferase 4	St3gal4	FUNCTION: Catalyzes the formation of the NeuAc-alpha-2,3-Gal-beta-1,4-GlcNAc-, and NeuAc-alpha-2,3-Gal-beta-1,3-GlcNAc- sequences found in terminal carbohydrate groups of glycoproteins and glycolipids. {ECO:0000269|PubMed:9184827}.	CMP-N-acetylneuraminate-beta-galactosamide-alpha-2,3-sialyltransferase 4 OS=Mus musculus OX=10090 GN=St3gal4 PE=1 SV=1 - [SIA4C_MOUSE]	2.4	1	1	1	333	38.0341	9.36377	0.99345	0.957766	0.980114	0.97711	1.01217	1.03	1.00842	1.01687	0.960904	0.0323638	0.567072
Q8CIF6	SID1 transmembrane family member 2	Sidt2	FUNCTION: Mediates the translocation of RNA and DNA across the lysosomal membrane during RNA and DNA autophagy (RDA), a process in which RNA and DNA is directly imported into lysosomes in an ATP-dependent manner, and degraded (PubMed:27046251, PubMed:27846365, PubMed:28724756). Involved in the uptake of single-stranded oligonucleotides by living cells, a process called gymnosis (PubMed:28277980).…	SID1 transmembrane family member 2 OS=Mus musculus OX=10090 GN=Sidt2 PE=1 SV=1 - [SIDT2_MOUSE]	2.04	2	2	2	832	94.4403	7.21045	1.11756	1.09724	1.05442	1.08974	1.02404	0.929983	0.88807	0.947365	1.15028	0.0324686	0.567072
Q60520	Paired amphipathic helix protein Sin3a	Sin3a	FUNCTION: Acts as a transcriptional repressor. Corepressor for REST. Interacts with MXI1 to repress MYC responsive genes and antagonize MYC oncogenic activities. Also interacts with MXD1-MAX heterodimers to repress transcription by tethering SIN3A to DNA. Acts cooperatively with OGT to repress transcription in parallel with histone deacetylation. Involved in the control of the circadian rhythms. …	Paired amphipathic helix protein Sin3a OS=Mus musculus OX=10090 GN=Sin3a PE=1 SV=3 - [SIN3A_MOUSE]	1.49	2	2	2	1274	144.998	7.25439	0.936757	0.95978	0.998814	0.965117	1.07276	1.02256	1.04027	1.0452	0.923384	0.0264618	0.567072
Q8BKJ9	NAD-dependent protein deacetylase sirtuin-7	Sirt7	FUNCTION: NAD-dependent protein-lysine deacylase that can act both as a deacetylase or deacylase (desuccinylase, depropionylase and deglutarylase), depending on the context (PubMed:25200183, PubMed:30026585, PubMed:31075303). Specifically mediates deacetylation of histone H3 at 'Lys-18' (H3K18Ac) (By similarity). In contrast to other histone deacetylases, displays strong preference for a specific…	NAD-dependent protein deacetylase sirtuin-7 OS=Mus musculus OX=10090 GN=Sirt7 PE=1 SV=2 - [SIR7_MOUSE]	2.24	1	1	1	402	45.1175	9.5835	0.954262	0.94787	0.928841	0.943658	1.024	0.981099	1.04827	1.01779	0.927165	0.0244839	0.567072
Q9JIW5	Mothers against decapentaplegic homolog 9	Smad9	FUNCTION: Transcriptional modulator activated by BMP (bone morphogenetic proteins) type 1 receptor kinase. SMAD9 is a receptor-regulated SMAD (R-SMAD). Has been shown to be activated by activin type I receptor-like kinases (ALK-2, ALK-3, ALK-6) which stimulate heteromerization between SMAD9 and SMAD4. May play a role in osteoblast differentiation and maturation.	Mothers against decapentaplegic homolog 9 OS=Mus musculus OX=10090 GN=Smad9 PE=1 SV=2 - [SMAD9_MOUSE]	6.28	1	3	4	430	48.605	8.1626	1.08964	1.14331	1.07055	1.10117	0.963338	0.986177	0.91932	0.956278	1.15151	0.00780237	0.567072
Q9JIA7	Sphingosine kinase 2	Sphk2	FUNCTION: Catalyzes the phosphorylation of sphingosine to form sphingosine-1-phosphate (SPP), a lipid mediator with both intra- and extracellular functions. Also acts on D-erythro-dihydrosphingosine, D-erythro-sphingosine and L-threo-dihydrosphingosine. Binds phosphoinositides (PubMed:16118219, PubMed:10751414). In contrast to prosurvival SPHK1, has a positive effect on intracellular ceramide lev…	Sphingosine kinase 2 OS=Mus musculus OX=10090 GN=Sphk2 PE=1 SV=2 - [SPHK2_MOUSE]	2.76	1	1	1	617	65.5769	6.56592	0.9486	0.932173	0.967767	0.949513	1.07859	1.07071	0.981081	1.04346	0.909964	0.0462207	0.567072
Q3TFQ1	SPRY domain-containing protein 7	Spryd7		SPRY domain-containing protein 7 OS=Mus musculus OX=10090 GN=Spryd7 PE=1 SV=2 - [SPRY7_MOUSE]	9.18	2	2	2	196	21.6666	6.69775	1.06015	1.13237	1.19965	1.13072	1.04275	0.918906	0.875651	0.94577	1.19556	0.0451018	0.567072
Q69ZS6	Synaptic vesicle glycoprotein 2C	Sv2c	FUNCTION: Plays a role in the control of regulated secretion in neural and endocrine cells, enhancing selectively low-frequency neurotransmission. Positively regulates vesicle fusion by maintaining the readily releasable pool of secretory vesicles. {ECO:0000250|UniProtKB:Q9Z2I6}.; FUNCTION: (Microbial infection) Receptor for C.botulinum neurotoxin type A (BoNT/A, botA); the toxin binds Sv2c via e…	Synaptic vesicle glycoprotein 2C OS=Mus musculus OX=10090 GN=Sv2c PE=1 SV=2 - [SV2C_MOUSE]	1.38	1	1	1	727	82.2376	5.10986	1.01665	1.00086	0.999615	1.00571	1.04451	1.07765	1.13486	1.08567	0.926342	0.0412518	0.567072
Q9D198	Pre-mRNA-splicing factor SYF2	Syf2	FUNCTION: Involved in pre-mRNA splicing as component of the spliceosome. {ECO:0000250|UniProtKB:O95926}.	Pre-mRNA-splicing factor SYF2 OS=Mus musculus OX=10090 GN=Syf2 PE=2 SV=1 - [SYF2_MOUSE]	4.55	1	1	1	242	28.6948	8.66064	0.852313	0.862628	0.945406	0.886782	1.10869	1.0127	1.03247	1.05128	0.843523	0.0166571	0.567072
Q9CYK1	Tryptophan--tRNA ligase, mitochondrial	Wars2	FUNCTION: Mitochondrial aminoacyl-tRNA synthetase that activate and transfer the amino acids to their corresponding tRNAs during the translation of mitochondrial genes and protein synthesis. {ECO:0000250|UniProtKB:Q9UGM6}.	Tryptophan--tRNA ligase, mitochondrial OS=Mus musculus OX=10090 GN=Wars2 PE=1 SV=2 - [SYWM_MOUSE]	4.72	2	2	3	360	40.1273	8.82178	1.0502	1.1449	1.04591	1.08034	0.95025	0.98198	1.00318	0.978471	1.10411	0.046532	0.567072
Q80UV9	Transcription initiation factor TFIID subunit 1	Taf1	FUNCTION: Largest component and core scaffold of the TFIID basal transcription factor complex (PubMed:10438527). Contains novel N- and C-terminal Ser/Thr kinase domains which can autophosphorylate or transphosphorylate other transcription factors. Phosphorylates TP53 on 'Thr-55' which leads to MDM2-mediated degradation of TP53. Phosphorylates GTF2A1 and GTF2F1 on Ser residues. Possesses DNA-bindi…	Transcription initiation factor TFIID subunit 1 OS=Mus musculus OX=10090 GN=Taf1 PE=1 SV=2 - [TAF1_MOUSE]	0.37	1	1	1	1891	214.285	5.10986	1.01375	1.04008	1.0298	1.02787	0.938544	1.00418	0.929952	0.957557	1.07343	0.0463297	0.567072
Q5SRX1	TOM1-like protein 2	Tom1l2	FUNCTION: Probable role in protein transport. May regulate growth factor-induced mitogenic signaling (By similarity). {ECO:0000250}.	TOM1-like protein 2 OS=Mus musculus OX=10090 GN=Tom1l2 PE=1 SV=1 - [TM1L2_MOUSE]	2.76	2	2	2	507	55.6279	4.81787	0.878172	0.870883	0.929343	0.892799	1.06461	0.993236	1.03981	1.03255	0.864652	0.00740165	0.567072
A1Y9I9	Transmembrane O-methyltransferase homolog	Tomt	FUNCTION: Catalyzes the O-methylation, and thereby the inactivation, of catecholamine neurotransmitters and catechol hormones (PubMed:18794526). Required for auditory function (PubMed:18794526, PubMed:28504928). Component of the cochlear hair cell's mechanotransduction (MET) machinery. Involved in the assembly of the asymmetric tip-link MET complex. Required for transportation of TMC1 and TMC2 pr…	Transmembrane O-methyltransferase homolog OS=Mus musculus OX=10090 GN=Tomt PE=1 SV=1 - [TOMT_MOUSE]	2.71	1	1	1	258	28.8273	8.73389	1.07193	1.00178	1.01895	1.03089	0.985067	0.933828	0.942511	0.953802	1.08082	0.0431921	0.567072
Q8C8T8	Pre-rRNA-processing protein TSR2 homolog	Tsr2	FUNCTION: May be involved in 20S pre-rRNA processing. {ECO:0000305}.	Pre-rRNA-processing protein TSR2 homolog OS=Mus musculus OX=10090 GN=Tsr2 PE=1 SV=1 - [TSR2_MOUSE]	13.61	2	2	2	191	20.878	4.23389	0.954724	0.999082	0.955375	0.969727	1.03375	1.06467	1.01304	1.03715	0.934988	0.0325099	0.567072
Q8CC21	Tetratricopeptide repeat protein 19, mitochondrial	Ttc19	FUNCTION: Required for the preservation of the structural and functional integrity of mitochondrial respiratory complex III by allowing the physiological turnover of the Rieske protein UQCRFS1 (PubMed:21278747, PubMed:28673544). Involved in the clearance of UQCRFS1 N-terminal fragments, which are produced upon incorporation into the complex III and whose presence is detrimental for its catalytic …	Tetratricopeptide repeat protein 19, mitochondrial OS=Mus musculus OX=10090 GN=Ttc19 PE=1 SV=1 - [TTC19_MOUSE]	2.74	1	1	1	365	41.2082	6.21436	1.08564	1.13849	1.01959	1.08124	0.934473	0.978902	0.968076	0.960484	1.12573	0.030723	0.567072
Q3UE37	Ubiquitin-conjugating enzyme E2 Z	Ube2z	FUNCTION: Catalyzes the covalent attachment of ubiquitin to other proteins. Specific substrate for UBA6, not charged with ubiquitin by UBE1. May be involved in apoptosis regulation. {ECO:0000255|PROSITE-ProRule:PRU00388}.	Ubiquitin-conjugating enzyme E2 Z OS=Mus musculus OX=10090 GN=Ube2z PE=1 SV=2 - [UBE2Z_MOUSE]	2.81	1	1	1	356	38.3436	5.61768	0.919594	0.858799	0.925712	0.901368	1.03421	0.964753	1.04287	1.01394	0.888973	0.0261544	0.567072
Q6ZQB6	Inositol hexakisphosphate and diphosphoinositol-pentakisphosphate kinase 2	Ppip5k2	FUNCTION: Bifunctional inositol kinase that acts in concert with the IP6K kinases IP6K1, IP6K2 and IP6K3 to synthesize the diphosphate group-containing inositol pyrophosphates diphosphoinositol pentakisphosphate, PP-InsP5, and bis-diphosphoinositol tetrakisphosphate, (PP)2-InsP4 (PubMed:17690096). PP-InsP5 and (PP)2-InsP4, also respectively called InsP7 and InsP8, regulate a variety of cellular p…	Inositol hexakisphosphate and diphosphoinositol-pentakisphosphate kinase 2 OS=Mus musculus OX=10090 GN=Ppip5k2 PE=1 SV=3 - [VIP2_MOUSE]	2.13	3	3	3	1129	128.345	7.94287	1.03502	1.07091	1.01632	1.04075	0.923808	0.989535	0.949363	0.954235	1.09066	0.0256453	0.567072
Q5H8C4	Vacuolar protein sorting-associated protein 13A	Vps13a	FUNCTION: Required for the formation or stabilization of ER-mitochondria contact sites which enable transfer of lipids between the ER and mitochondria (By similarity). Negatively regulates lipid droplet size and motility (By similarity). Required for efficient lysosomal protein degradation (By similarity). {ECO:0000250|UniProtKB:Q96RL7}.	Vacuolar protein sorting-associated protein 13A OS=Mus musculus OX=10090 GN=Vps13a PE=1 SV=1 - [VP13A_MOUSE]	1.55	6	6	6	3166	359.173	6.18896	1.1058	1.128	1.0098	1.0812	0.951187	0.942459	0.867646	0.920431	1.17467	0.0231981	0.567072
Q91WL8	WW domain-containing oxidoreductase	Wwox	FUNCTION: Putative oxidoreductase. Acts as a tumor suppressor and plays a role in apoptosis. May function synergistically with p53/TP53 to control genotoxic stress-induced cell death. Plays a role in TGFB1 signaling and TGFB1-mediated cell death. Inhibits Wnt signaling, probably by sequestering DVL2 in the cytoplasm (By similarity). May also play a role in tumor necrosis factor (TNF)-mediated cel…	WW domain-containing oxidoreductase OS=Mus musculus OX=10090 GN=Wwox PE=1 SV=1 - [WWOX_MOUSE]	3.62	1	1	1	414	46.4832	7.02002	1.10976	1.08305	1.08251	1.09177	0.908503	0.98626	1.01489	0.969885	1.12567	0.0210202	0.567072
Q9JHG6	Calcipressin-1	Rcan1	FUNCTION: Inhibits calcineurin-dependent transcriptional responses by binding to the catalytic domain of calcineurin A. Could play a role during central nervous system development (PubMed:11231093). {ECO:0000269|PubMed:11231093}.	Calcipressin-1 OS=Mus musculus OX=10090 GN=Rcan1 PE=1 SV=2 - [RCAN1_MOUSE]	3.19	1	1	1	251	28.1191	5.41455	1.09006	1.02223	1.07054	1.06094	0.944762	1.01023	0.986894	0.98063	1.0819	0.0446562	0.567072
E9Q4N7	AT-rich interactive domain-containing protein 1B	Arid1b	FUNCTION: Involved in transcriptional activation and repression of select genes by chromatin remodeling (alteration of DNA-nucleosome topology). Component of SWI/SNF chromatin remodeling complexes that carry out key enzymatic activities, changing chromatin structure by altering DNA-histone contacts within a nucleosome in an ATP-dependent manner. Belongs to the neural progenitors-specific chromati…	AT-rich interactive domain-containing protein 1B OS=Mus musculus OX=10090 GN=Arid1b PE=1 SV=1 - [ARI1B_MOUSE]	0.98	2	2	2	2244	237.645	6.72705	1.0582	1.02627	1.0259	1.03679	1.00256	0.972734	0.959864	0.978387	1.05969	0.0243463	0.567072
A2ASS6	Titin	Ttn	FUNCTION: Key component in the assembly and functioning of vertebrate striated muscles. By providing connections at the level of individual microfilaments, it contributes to the fine balance of forces between the two halves of the sarcomere. The size and extensibility of the cross-links are the main determinants of sarcomere extensibility properties of muscle. In non-muscle cells, seems to play a…	Titin OS=Mus musculus OX=10090 GN=Ttn PE=1 SV=1 - [TITIN_MOUSE]	45.75	1471	1481	3956	35213	3904.05	6.20166	0.808761	1.12573	0.943122	0.959203	1.12692	0.986553	0.920351	1.01128	0.948508	0.661201	0.822621
Q5SX39	Myosin-4	Myh4	FUNCTION: Muscle contraction.	Myosin-4 OS=Mus musculus OX=10090 GN=Myh4 PE=2 SV=1 - [MYH4_MOUSE]	68.8	45	186	2824	1939	222.72	5.74463	0.874726	1.19511	1.04394	1.03793	1.31067	1.17215	0.720151	1.06766	0.972153	0.8895	0.944415
Q5SX40	Myosin-1	Myh1	FUNCTION: Muscle contraction.	Myosin-1 OS=Mus musculus OX=10090 GN=Myh1 PE=1 SV=1 - [MYH1_MOUSE]	67.2	40	184	2560	1942	223.203	5.75732	0.59945	0.867915	0.768528	0.745298	0.936682	0.768604	1.28167	0.995652	0.748552	0.21513	0.572276
P13542	Myosin-8	Myh8	FUNCTION: Muscle contraction.	Myosin-8 OS=Mus musculus OX=10090 GN=Myh8 PE=2 SV=2 - [MYH8_MOUSE]	54.62	15	137	1586	1937	222.569	5.8335	0.727212	1.14504	0.92125	0.931169	0.934273	0.886498	1.08648	0.969084	0.960875	0.792661	0.89474
P07724	Serum albumin	Alb	FUNCTION: Binds water, Ca(2+), Na(+), K(+), fatty acids, hormones, bilirubin and drugs. Its main function is the regulation of the colloidal osmotic pressure of blood. Major zinc transporter in plasma, typically binds about 80% of all plasma zinc (By similarity). Major calcium and magnesium transporter in plasma, binds approximately 45% of circulating calcium and magnesium in plasma (By similarit…	Serum albumin OS=Mus musculus OX=10090 GN=Alb PE=1 SV=3 - [ALBU_MOUSE]	73.03	49	50	1946	608	68.6477	6.07471	0.805708	0.979425	0.93847	0.907868	1.11914	1.08192	0.953758	1.0516	0.863317	0.118493	0.567072
P68134	Actin, alpha skeletal muscle	Acta1	FUNCTION: Actins are highly conserved proteins that are involved in various types of cell motility and are ubiquitously expressed in all eukaryotic cells.	Actin, alpha skeletal muscle OS=Mus musculus OX=10090 GN=Acta1 PE=1 SV=1 - [ACTS_MOUSE]	76.92	3	24	1064	377	42.0239	5.38916	0.84915	1.04949	0.944911	0.947851	1.1464	1.022	0.982983	1.05046	0.902319	0.24827	0.580388
P60710	Actin, cytoplasmic 1	Actb	FUNCTION: Actin is a highly conserved protein that polymerizes to produce filaments that form cross-linked networks in the cytoplasm of cells (By similarity). Actin exists in both monomeric (G-actin) and polymeric (F-actin) forms, both forms playing key functions, such as cell motility and contraction (By similarity). In addition to their role in the cytoplasmic cytoskeleton, G- and F-actin also …	Actin, cytoplasmic 1 OS=Mus musculus OX=10090 GN=Actb PE=1 SV=1 - [ACTB_MOUSE]	77.07	2	25	1007	375	41.7097	5.47803	1.37574	0.859962	1.032	1.08924	0.896585	0.910612	0.945532	0.917576	1.18708	0.322771	0.614351
P63260	Actin, cytoplasmic 2	Actg1	FUNCTION: Actins are highly conserved proteins that are involved in various types of cell motility and are ubiquitously expressed in all eukaryotic cells. {ECO:0000250|UniProtKB:P63261}.	Actin, cytoplasmic 2 OS=Mus musculus OX=10090 GN=Actg1 PE=1 SV=1 - [ACTG_MOUSE]	76.8	1	24	977	375	41.7658	5.47803	1.22674	0.790257	1.07933	1.03211	0.974857	0.998878	0.989778	0.987838	1.04482	0.747583	0.873429
P68033	Actin, alpha cardiac muscle 1	Actc1	FUNCTION: Actins are highly conserved proteins that are involved in various types of cell motility and are ubiquitously expressed in all eukaryotic cells.	Actin, alpha cardiac muscle 1 OS=Mus musculus OX=10090 GN=Actc1 PE=1 SV=1 - [ACTC_MOUSE]	76.92	2	24	962	377	41.9919	5.38916	0.922684	1.02033	1.01596	0.986322	1.0517	1.06258	1.03106	1.04844	0.940748	0.134284	0.567072
P11087	Collagen alpha-1(I) chain	Col1a1	FUNCTION: Type I collagen is a member of group I collagen (fibrillar forming collagen).	Collagen alpha-1(I) chain OS=Mus musculus OX=10090 GN=Col1a1 PE=1 SV=4 - [CO1A1_MOUSE]	27.87	39	40	859	1453	137.948	5.84619	0.915847	1.04923	1.10872	1.0246	0.919246	1.0606	1.02918	1.00301	1.02153	0.777209	0.888213
P13541	Myosin-3	Myh3	FUNCTION: Muscle contraction.	Myosin-3 OS=Mus musculus OX=10090 GN=Myh3 PE=2 SV=2 - [MYH3_MOUSE]	27.68	5	75	1070	1940	223.652	5.80811	0.804425	1.43782	0.891334	1.04453	0.989789	1.03014	0.857532	0.959155	1.08901	0.698434	0.844611
Q91Z83	Myosin-7	Myh7	FUNCTION: Myosins are actin-based motor molecules with ATPase activity essential for muscle contraction. Forms regular bipolar thick filaments that, together with actin thin filaments, constitute the fundamental contractile unit of skeletal and cardiac muscle. {ECO:0000250|UniProtKB:P12883}.	Myosin-7 OS=Mus musculus OX=10090 GN=Myh7 PE=2 SV=1 - [MYH7_MOUSE]	21.45	3	58	845	1935	222.741	5.75732	0.539179	1.22857	0.897047	0.888266	0.874121	0.65314	1.08268	0.869979	1.02102	0.941592	0.972106
Q02566	Myosin-6	Myh6	FUNCTION: Muscle contraction.	Myosin-6 OS=Mus musculus OX=10090 GN=Myh6 PE=1 SV=2 - [MYH6_MOUSE]	20.02	1	55	792	1938	223.426	5.73193	0.893688	1.06104	0.970064	0.974931	1.10908	1.04039	0.832031	0.993831	0.980983	0.854007	0.927335
Q8R429	Sarcoplasmic/endoplasmic reticulum calcium ATPase 1	Atp2a1	FUNCTION: Key regulator of striated muscle performance by acting as the major Ca(2+) ATPase responsible for the reuptake of cytosolic Ca(2+) into the sarcoplasmic reticulum (PubMed:21697544, PubMed:22961106, PubMed:25640239, PubMed:26816378). Catalyzes the hydrolysis of ATP coupled with the translocation of calcium from the cytosol to the sarcoplasmic reticulum lumen. Contributes to calcium seque…	Sarcoplasmic/endoplasmic reticulum calcium ATPase 1 OS=Mus musculus OX=10090 GN=Atp2a1 PE=1 SV=1 - [AT2A1_MOUSE]	51.41	30	54	435	994	109.355	5.22412	0.845299	1.04902	0.962569	0.952296	1.19975	1.02938	0.906664	1.04527	0.911056	0.419712	0.673767
P07759	Serine protease inhibitor A3K	Serpina3k	FUNCTION: Contrapsin inhibits trypsin-like proteases. {ECO:0000269|PubMed:6214866, ECO:0000269|PubMed:6224776}.	Serine protease inhibitor A3K OS=Mus musculus OX=10090 GN=Serpina3k PE=1 SV=2 - [SPA3K_MOUSE]	44.02	12	19	341	418	46.85	5.16064	0.825272	1.02439	1.00116	0.950271	1.10217	1.16978	0.936256	1.0694	0.888603	0.272124	0.592495
Q9QXS1	Plectin	Plec	FUNCTION: Interlinks intermediate filaments with microtubules and microfilaments and anchors intermediate filaments to desmosomes or hemidesmosomes. May be involved not only in the cross-linking and stabilization of cytoskeletal intermediate filaments network, but also in the regulation of their dynamics.	Plectin OS=Mus musculus OX=10090 GN=Plec PE=1 SV=3 - [PLEC_MOUSE]	53.29	239	246	574	4691	533.861	5.96045	0.887545	0.994498	0.981916	0.954653	1.05422	1.00814	1.03563	1.03266	0.924458	0.0981433	0.567072
Q01149	Collagen alpha-2(I) chain	Col1a2	FUNCTION: Type I collagen is a member of group I collagen (fibrillar forming collagen).	Collagen alpha-2(I) chain OS=Mus musculus OX=10090 GN=Col1a2 PE=1 SV=2 - [CO1A2_MOUSE]	31.49	36	36	444	1372	129.478	9.18799	0.90974	1.03067	1.08472	1.00837	0.939599	1.05515	1.02969	1.00815	1.00022	0.997293	0.998492
Q921I1	Serotransferrin	Tf	FUNCTION: Transferrins are iron binding transport proteins which can bind two Fe(3+) ions in association with the binding of an anion, usually bicarbonate. It is responsible for the transport of iron from sites of absorption and heme degradation to those of storage and utilization. Serum transferrin may also have a further role in stimulating cell proliferation.	Serotransferrin OS=Mus musculus OX=10090 GN=Tf PE=1 SV=1 - [TRFE_MOUSE]	60.11	46	48	489	697	76.6737	7.18115	1.03327	1.01009	0.963919	1.00243	1.02118	1.01223	0.875631	0.969681	1.03377	0.558122	0.762204
Q8VDD5	Myosin-9	Myh9	FUNCTION: During cell spreading, plays an important role in cytoskeleton reorganization, focal contacts formation (in the margins but not the central part of spreading cells), and lamellipodial retraction; this function is mechanically antagonized by MYH10 (By similarity). Cellular myosin that appears to play a role in cytokinesis, cell shape, and specialized functions such as secretion and cappi…	Myosin-9 OS=Mus musculus OX=10090 GN=Myh9 PE=1 SV=4 - [MYH9_MOUSE]	55.87	97	117	398	1960	226.232	5.65576	1.29268	0.908269	0.991127	1.06402	0.837868	0.959256	1.0133	0.936808	1.1358	0.375871	0.647555
Q8VHX6	Filamin-C	Flnc	FUNCTION: Muscle-specific filamin, which plays a central role in muscle cells, probably by functioning as a large actin-cross-linking protein. May be involved in reorganizing the actin cytoskeleton in response to signaling events, and may also display structural functions at the Z lines in muscle cells. Critical for normal myogenesis and for maintaining the structural integrity of the muscle fibe…	Filamin-C OS=Mus musculus OX=10090 GN=Flnc PE=1 SV=3 - [FLNC_MOUSE]	54.11	105	123	402	2726	290.937	5.94775	0.774083	1.25904	0.93991	0.991011	0.985394	0.968843	0.931966	0.962068	1.03008	0.849669	0.925382
P26039	Talin-1	Tln1	FUNCTION: Probably involved in connections of major cytoskeletal structures to the plasma membrane. High molecular weight cytoskeletal protein concentrated at regions of cell-substratum contact and, in lymphocytes, at cell-cell contacts.	Talin-1 OS=Mus musculus OX=10090 GN=Tln1 PE=1 SV=2 - [TLN1_MOUSE]	48.6	88	106	259	2541	269.653	6.17627	1.21629	0.980676	1.011	1.06932	0.848103	0.964838	0.972319	0.92842	1.15177	0.169652	0.567072
P07310	Creatine kinase M-type	Ckm	FUNCTION: Reversibly catalyzes the transfer of phosphate between ATP and various phosphogens (e.g. creatine phosphate). Creatine kinase isoenzymes play a central role in energy transduction in tissues with large, fluctuating energy demands, such as skeletal muscle, heart, brain and spermatozoa.	Creatine kinase M-type OS=Mus musculus OX=10090 GN=Ckm PE=1 SV=1 - [KCRM_MOUSE]	69.82	25	27	507	381	43.0178	7.06396	0.843397	1.12589	1.00646	0.991915	1.12701	1.05133	0.878894	1.01908	0.973343	0.817049	0.908178
Q8BFZ3	Beta-actin-like protein 2	Actbl2	FUNCTION: Actins are highly conserved proteins that are involved in various types of cell motility and are ubiquitously expressed in all eukaryotic cells. {ECO:0000250}.	Beta-actin-like protein 2 OS=Mus musculus OX=10090 GN=Actbl2 PE=1 SV=1 - [ACTBL_MOUSE]	28.46	1	10	420	376	41.977	5.49072	0.867818	1.06049	0.934653	0.95432	1.12878	1.03775	0.942498	1.03634	0.920855	0.352285	0.635302
P01027	Complement C3	C3	FUNCTION: C3 plays a central role in the activation of the complement system. Its processing by C3 convertase is the central reaction in both classical and alternative complement pathways. After activation C3b can bind covalently, via its reactive thioester, to cell surface carbohydrates or immune aggregates.; FUNCTION: Derived from proteolytic degradation of complement C3, C3a anaphylatoxin is a…	Complement C3 OS=Mus musculus OX=10090 GN=C3 PE=1 SV=3 - [CO3_MOUSE]	52.32	86	86	321	1663	186.366	6.72705	1.48556	0.928432	0.945036	1.11967	0.905693	0.890741	0.730315	0.84225	1.32939	0.220844	0.572276
P97457	Myosin regulatory light chain 2, skeletal muscle isoform	Mylpf		Myosin regulatory light chain 2, skeletal muscle isoform OS=Mus musculus OX=10090 GN=Mylpf PE=1 SV=3 - [MLRS_MOUSE]	82.25	18	18	336	169	18.9433	4.91943	0.820967	1.15554	0.93368	0.970062	1.09151	1.00949	0.905513	1.00217	0.967961	0.788682	0.893921
Q8BTM8	Filamin-A	Flna	FUNCTION: Actin binding protein that promotes orthogonal branching of actin filaments and links actin filaments to membrane glycoproteins. Anchors various transmembrane proteins to the actin cytoskeleton and serves as a scaffold for a wide range of cytoplasmic signaling proteins (By similarity). Interaction with FLNB may allow neuroblast migration from the ventricular zone into the cortical plate…	Filamin-A OS=Mus musculus OX=10090 GN=Flna PE=1 SV=5 - [FLNA_MOUSE]	50.06	96	109	301	2647	281.046	6.03662	1.27455	0.932768	1.01227	1.0732	0.857576	0.954494	0.970777	0.927616	1.15694	0.253111	0.584626
P02088	Hemoglobin subunit beta-1	Hbb-b1	FUNCTION: Involved in oxygen transport from the lung to the various peripheral tissues.	Hemoglobin subunit beta-1 OS=Mus musculus OX=10090 GN=Hbb-b1 PE=1 SV=2 - [HBB1_MOUSE]	78.23	4	11	235	147	15.8301	7.6499	0.709561	1.15035	1.3821	1.08067	0.758464	1.01529	0.991175	0.921644	1.17255	0.497871	0.723026
O55143	Sarcoplasmic/endoplasmic reticulum calcium ATPase 2	Atp2a2	FUNCTION: This magnesium-dependent enzyme catalyzes the hydrolysis of ATP coupled with the translocation of calcium from the cytosol to the sarcoplasmic reticulum lumen. Isoform SERCA2A is involved in the regulation of the contraction/relaxation cycle. Acts as a regulator of TNFSF11-mediated Ca(2+) signaling pathways via its interaction with TMEM64 which is critical for the TNFSF11-induced CREB1 …	Sarcoplasmic/endoplasmic reticulum calcium ATPase 2 OS=Mus musculus OX=10090 GN=Atp2a2 PE=1 SV=2 - [AT2A2_MOUSE]	34.67	19	38	224	1044	114.784	5.33838	1.01988	0.984519	1.0351	1.01317	0.984138	1.03011	1.04584	1.02003	0.993273	0.787571	0.893296
P05064	Fructose-bisphosphate aldolase A	Aldoa	FUNCTION: Plays a key role in glycolysis and gluconeogenesis. In addition, may also function as scaffolding protein (By similarity). {ECO:0000250}.	Fructose-bisphosphate aldolase A OS=Mus musculus OX=10090 GN=Aldoa PE=1 SV=2 - [ALDOA_MOUSE]	73.63	22	28	304	364	39.3313	8.08936	0.876843	1.07592	0.975304	0.976021	1.09181	1.00587	0.928557	1.00874	0.967561	0.682525	0.835152
E9PV24	Fibrinogen alpha chain	Fga	FUNCTION: Cleaved by the protease thrombin to yield monomers which, together with fibrinogen beta (FGB) and fibrinogen gamma (FGG), polymerize to form an insoluble fibrin matrix. Fibrin has a major function in hemostasis as one of the primary components of blood clots (PubMed:7649481). In addition, functions during the early stages of wound repair to stabilize the lesion and guide cell migration …	Fibrinogen alpha chain OS=Mus musculus OX=10090 GN=Fga PE=1 SV=1 - [FIBA_MOUSE]	36.25	33	33	327	789	87.3753	6.11279	0.977506	1.33215	0.892214	1.06729	0.66021	1.10517	1.00997	0.925116	1.15368	0.497798	0.723026
Q9JI91	Alpha-actinin-2	Actn2	FUNCTION: F-actin cross-linking protein which is thought to anchor actin to a variety of intracellular structures. This is a bundling protein (By similarity). {ECO:0000250}.	Alpha-actinin-2 OS=Mus musculus OX=10090 GN=Actn2 PE=1 SV=2 - [ACTN2_MOUSE]	65.1	37	52	229	894	103.768	5.45264	0.736628	1.06405	0.88814	0.896271	1.07181	0.891581	1.02864	0.997342	0.89866	0.406652	0.665839
Q91X72	Hemopexin	Hpx	FUNCTION: Binds heme and transports it to the liver for breakdown and iron recovery, after which the free hemopexin returns to the circulation.	Hemopexin OS=Mus musculus OX=10090 GN=Hpx PE=1 SV=2 - [HEMO_MOUSE]	45.65	23	23	240	460	51.2852	7.79639	1.14113	1.01952	0.972969	1.04454	1.01271	0.938645	0.821951	0.924434	1.12992	0.183638	0.567072
P16858	Glyceraldehyde-3-phosphate dehydrogenase	Gapdh	FUNCTION: Has both glyceraldehyde-3-phosphate dehydrogenase and nitrosylase activities, thereby playing a role in glycolysis and nuclear functions, respectively. Glyceraldehyde-3-phosphate dehydrogenase is a key enzyme in glycolysis that catalyzes the first step of the pathway by converting D-glyceraldehyde 3-phosphate (G3P) into 3-phospho-D-glyceroyl phosphate. Modulates the organization and ass…	Glyceraldehyde-3-phosphate dehydrogenase OS=Mus musculus OX=10090 GN=Gapdh PE=1 SV=2 - [G3P_MOUSE]	53.15	18	18	226	333	35.7872	8.25049	0.929399	1.08541	0.964043	0.992952	1.04706	1.01916	0.96951	1.01191	0.981264	0.736064	0.865851
P21550	Beta-enolase	Eno3	FUNCTION: Appears to have a function in striated muscle development and regeneration.	Beta-enolase OS=Mus musculus OX=10090 GN=Eno3 PE=1 SV=3 - [ENOB_MOUSE]	63.82	19	25	232	434	46.9953	7.18115	0.808038	1.10856	0.981628	0.966074	1.0633	1.03176	0.945186	1.01341	0.953286	0.640945	0.810918
Q61838	Pregnancy zone protein	Pzp	FUNCTION: Is able to inhibit all four classes of proteinases by a unique 'trapping' mechanism. This protein has a peptide stretch, called the 'bait region' which contains specific cleavage sites for different proteinases. When a proteinase cleaves the bait region, a conformational change is induced in the protein which traps the proteinase. The entrapped enzyme remains active against low molecula…	Pregnancy zone protein OS=Mus musculus OX=10090 GN=Pzp PE=1 SV=3 - [PZP_MOUSE]	41.07	48	50	259	1495	165.748	6.68311	0.948593	1.05126	0.899918	0.966591	0.880337	0.998178	0.865877	0.914797	1.05662	0.445031	0.693168
P52480	Pyruvate kinase PKM	Pkm	FUNCTION: Glycolytic enzyme that catalyzes the transfer of a phosphoryl group from phosphoenolpyruvate (PEP) to ADP, generating ATP (By similarity). Stimulates POU5F1-mediated transcriptional activation (By similarity). Promotes in a STAT1-dependent manner, the expression of the immune checkpoint protein CD274 in ARNTL/BMAL1-deficient macrophages (PubMed:29996098). {ECO:0000250|UniProtKB:P14618, …	Pyruvate kinase PKM OS=Mus musculus OX=10090 GN=Pkm PE=1 SV=4 - [KPYM_MOUSE]	67.61	34	36	260	531	57.808	7.47412	1.04504	1.01009	1.02671	1.02728	1.01427	0.979063	0.92374	0.972359	1.05648	0.123453	0.567072
P20152	Vimentin	Vim	FUNCTION: Vimentins are class-III intermediate filaments found in various non-epithelial cells, especially mesenchymal cells. Vimentin is attached to the nucleus, endoplasmic reticulum, and mitochondria, either laterally or terminally.; FUNCTION: Involved with LARP6 in the stabilization of type I collagen mRNAs for CO1A1 and CO1A2. {ECO:0000250}.	Vimentin OS=Mus musculus OX=10090 GN=Vim PE=1 SV=3 - [VIME_MOUSE]	68.88	31	40	289	466	53.6551	5.12256	0.982884	0.977354	1.00871	0.989651	0.861617	1.05739	1.10724	1.00875	0.981067	0.812961	0.905706
P05977	Myosin light chain 1/3, skeletal muscle isoform	Myl1	FUNCTION: Non-regulatory myosin light chain required for proper formation and/or maintenance of myofibers, and thus appropriate muscle function. {ECO:0000250|UniProtKB:P05976}.	Myosin light chain 1/3, skeletal muscle isoform OS=Mus musculus OX=10090 GN=Myl1 PE=1 SV=2 - [MYL1_MOUSE]	78.19	14	17	271	188	20.5814	5.03369	0.783483	1.15342	0.909603	0.948836	1.14732	1.00037	0.93897	1.02889	0.922199	0.556586	0.761545
Q8K0E8	Fibrinogen beta chain	Fgb	FUNCTION: Cleaved by the protease thrombin to yield monomers which, together with fibrinogen alpha (FGA) and fibrinogen gamma (FGG), polymerize to form an insoluble fibrin matrix. Fibrin has a major function in hemostasis as one of the primary components of blood clots. In addition, functions during the early stages of wound repair to stabilize the lesion and guide cell migration during re-epithe…	Fibrinogen beta chain OS=Mus musculus OX=10090 GN=Fgb PE=1 SV=1 - [FIBB_MOUSE]	62.16	29	30	270	481	54.7177	7.07861	1.02406	1.32808	0.919144	1.09043	0.652905	1.12127	0.99895	0.924375	1.17964	0.423124	0.676983
P11276	Fibronectin	Fn1	FUNCTION: Fibronectins bind cell surfaces and various compounds including collagen, fibrin, heparin, DNA, and actin. Fibronectins are involved in cell adhesion, cell motility, opsonization, wound healing, and maintenance of cell shape healing, and maintenance of cell shape. Involved in osteoblast compaction through the fibronectin fibrillogenesis cell-mediated matrix assembly process, essential f…	Fibronectin OS=Mus musculus OX=10090 GN=Fn1 PE=1 SV=4 - [FINC_MOUSE]	34.03	66	66	195	2477	272.368	5.59229	1.00877	1.21507	0.889182	1.03767	0.748791	1.03692	0.97119	0.918968	1.12917	0.409776	0.667316
P10853	Histone H2B type 1-F/J/L	Hist1h2bf	FUNCTION: Core component of nucleosome. Nucleosomes wrap and compact DNA into chromatin, limiting DNA accessibility to the cellular machineries which require DNA as a template. Histones thereby play a central role in transcription regulation, DNA repair, DNA replication and chromosomal stability. DNA accessibility is regulated via a complex set of post-translational modifications of histones, als…	Histone H2B type 1-F/J/L OS=Mus musculus OX=10090 GN=Hist1h2bf PE=1 SV=2 - [H2B1F_MOUSE]	68.25	1	11	244	126	13.9276	10.3159	1.38412	0.984671	0.959515	1.10943	0.899884	0.878942	0.971807	0.916878	1.21001	0.242066	0.578914
P10854	Histone H2B type 1-M	Hist1h2bm	FUNCTION: Core component of nucleosome. Nucleosomes wrap and compact DNA into chromatin, limiting DNA accessibility to the cellular machineries which require DNA as a template. Histones thereby play a central role in transcription regulation, DNA repair, DNA replication and chromosomal stability. DNA accessibility is regulated via a complex set of post-translational modifications of histones, als…	Histone H2B type 1-M OS=Mus musculus OX=10090 GN=Hist1h2bm PE=1 SV=2 - [H2B1M_MOUSE]	68.25	1	11	242	126	13.9276	10.3159	1.08244	0.969194	0.962256	1.00463	0.901746	0.989346	1.03042	0.973837	1.03162	0.601505	0.787155
P43277	Histone H1.3	Hist1h1d	FUNCTION: Histone H1 protein binds to linker DNA between nucleosomes forming the macromolecular structure known as the chromatin fiber. Histones H1 are necessary for the condensation of nucleosome chains into higher-order structured fibers. Acts also as a regulator of individual gene transcription through chromatin remodeling, nucleosome spacing and DNA methylation (By similarity). {ECO:0000250, …	Histone H1.3 OS=Mus musculus OX=10090 GN=Hist1h1d PE=1 SV=2 - [H13_MOUSE]	54.3	3	17	171	221	22.0861	11.0337	1.49195	0.987699	1.02175	1.16713	0.784927	0.931538	0.905952	0.874139	1.33518	0.157756	0.567072
P15864	Histone H1.2	Hist1h1c	FUNCTION: Histone H1 protein binds to linker DNA between nucleosomes forming the macromolecular structure known as the chromatin fiber. Histones H1 are necessary for the condensation of nucleosome chains into higher-order structured fibers. Acts also as a regulator of individual gene transcription through chromatin remodeling, nucleosome spacing and DNA methylation (By similarity). {ECO:0000250, …	Histone H1.2 OS=Mus musculus OX=10090 GN=Hist1h1c PE=1 SV=2 - [H12_MOUSE]	54.25	5	16	174	212	21.2537	11.0044	1.64168	0.969611	1.00839	1.20656	0.655859	0.842105	0.839335	0.7791	1.54866	0.132038	0.567072
P17182	Alpha-enolase	Eno1	FUNCTION: Glycolytic enzyme the catalyzes the conversion of 2-phosphoglycerate to phosphoenolpyruvate. In addition to glycolysis, involved in various processes such as growth control, hypoxia tolerance and allergic responses. May also function in the intravascular and pericellular fibrinolytic system due to its ability to serve as a receptor and activator of plasminogen on the cell surface of sev…	Alpha-enolase OS=Mus musculus OX=10090 GN=Eno1 PE=1 SV=3 - [ENOA_MOUSE]	58.99	17	22	167	434	47.1112	6.80029	1.21736	0.911274	1.00465	1.04443	1.01734	0.940363	0.950545	0.969416	1.07738	0.468381	0.705915
P32848	Parvalbumin alpha	Pvalb	FUNCTION: In muscle, parvalbumin is thought to be involved in relaxation after contraction. It binds two calcium ions.	Parvalbumin alpha OS=Mus musculus OX=10090 GN=Pvalb PE=1 SV=3 - [PRVA_MOUSE]	84.55	17	17	193	110	11.9231	5.18604	0.862597	1.10456	1.05699	1.00805	1.1096	1.12889	0.809136	1.01588	0.992294	0.953897	0.977354
P43274	Histone H1.4	Hist1h1e	FUNCTION: Histone H1 protein binds to linker DNA between nucleosomes forming the macromolecular structure known as the chromatin fiber. Histones H1 are necessary for the condensation of nucleosome chains into higher-order structured fibers. Acts also as a regulator of individual gene transcription through chromatin remodeling, nucleosome spacing and DNA methylation. {ECO:0000269|PubMed:12808097, …	Histone H1.4 OS=Mus musculus OX=10090 GN=Hist1h1e PE=1 SV=2 - [H14_MOUSE]	52.05	7	16	144	219	21.964	11.1069	1.39617	1.08907	1.0211	1.16878	0.766805	0.917625	0.886683	0.857038	1.36375	0.0660643	0.567072
P58771	Tropomyosin alpha-1 chain	Tpm1	FUNCTION: Binds to actin filaments in muscle and non-muscle cells. Plays a central role, in association with the troponin complex, in the calcium dependent regulation of vertebrate striated muscle contraction. Smooth muscle contraction is regulated by interaction with caldesmon. In non-muscle cells is implicated in stabilizing cytoskeleton actin filaments. {ECO:0000250|UniProtKB:P09493}.	Tropomyosin alpha-1 chain OS=Mus musculus OX=10090 GN=Tpm1 PE=1 SV=1 - [TPM1_MOUSE]	84.15	15	44	355	284	32.6607	4.7417	0.784326	1.07998	0.942528	0.935611	1.17448	0.992874	0.931032	1.0328	0.905902	0.436011	0.684975
P58774	Tropomyosin beta chain	Tpm2	FUNCTION: Binds to actin filaments in muscle and non-muscle cells. Plays a central role, in association with the troponin complex, in the calcium dependent regulation of vertebrate striated muscle contraction. Smooth muscle contraction is regulated by interaction with caldesmon. In non-muscle cells is implicated in stabilizing cytoskeleton actin filaments. The non-muscle isoform may have a role i…	Tropomyosin beta chain OS=Mus musculus OX=10090 GN=Tpm2 PE=1 SV=1 - [TPM2_MOUSE]	82.04	20	40	316	284	32.8166	4.70361	0.771681	1.12571	0.952287	0.949892	1.1938	0.990755	0.906938	1.0305	0.921781	0.577286	0.772764
Q03265	ATP synthase subunit alpha, mitochondrial	Atp5f1a	FUNCTION: Mitochondrial membrane ATP synthase (F(1)F(0) ATP synthase or Complex V) produces ATP from ADP in the presence of a proton gradient across the membrane which is generated by electron transport complexes of the respiratory chain. F-type ATPases consist of two structural domains, F(1) - containing the extramembraneous catalytic core, and F(0) - containing the membrane proton channel, link…	ATP synthase subunit alpha, mitochondrial OS=Mus musculus OX=10090 GN=Atp5f1a PE=1 SV=1 - [ATPA_MOUSE]	52.44	29	29	157	553	59.7156	9.18799	0.819908	1.02724	0.95159	0.932914	1.08493	0.979071	1.03953	1.03451	0.90179	0.208884	0.571074
Q68FD5	Clathrin heavy chain 1	Cltc	FUNCTION: Clathrin is the major protein of the polyhedral coat of coated pits and vesicles. Two different adapter protein complexes link the clathrin lattice either to the plasma membrane or to the trans-Golgi network. Acts as component of the TACC3/ch-TOG/clathrin complex proposed to contribute to stabilization of kinetochore fibers of the mitotic spindle by acting as inter-microtubule bridge. T…	Clathrin heavy chain 1 OS=Mus musculus OX=10090 GN=Cltc PE=1 SV=3 - [CLH1_MOUSE]	36.6	53	53	154	1675	191.435	5.69385	0.979074	0.96976	1.03443	0.99442	1.05486	0.973479	1.00992	1.01275	0.981898	0.586122	0.779269
P63017	Heat shock cognate 71 kDa protein	Hspa8	FUNCTION: Molecular chaperone implicated in a wide variety of cellular processes, including protection of the proteome from stress, folding and transport of newly synthesized polypeptides, activation of proteolysis of misfolded proteins and the formation and dissociation of protein complexes. Plays a pivotal role in the protein quality control system, ensuring the correct folding of proteins, the…	Heat shock cognate 71 kDa protein OS=Mus musculus OX=10090 GN=Hspa8 PE=1 SV=1 - [HSP7C_MOUSE]	56.81	23	37	203	646	70.8272	5.51611	1.05328	1.02452	1.01806	1.03196	0.949502	1.01292	0.99743	0.986617	1.04595	0.107719	0.567072
P07758	Alpha-1-antitrypsin 1-1	Serpina1a	FUNCTION: Inhibitor of serine proteases. Its primary target is elastase, but it also has a moderate affinity for plasmin and thrombin. {ECO:0000269|PubMed:11961105, ECO:0000269|PubMed:8619829}.	Alpha-1-antitrypsin 1-1 OS=Mus musculus OX=10090 GN=Serpina1a PE=1 SV=4 - [A1AT1_MOUSE]	37.53	4	14	236	413	45.9735	5.71924	0.898891	1.15383	0.99141	1.01471	1.00413	1.11212	0.790967	0.969073	1.04709	0.723539	0.858061
P16546	Spectrin alpha chain, non-erythrocytic 1	Sptan1	FUNCTION: Fodrin, which seems to be involved in secretion, interacts with calmodulin in a calcium-dependent manner and is thus candidate for the calcium-dependent movement of the cytoskeleton at the membrane.	Spectrin alpha chain, non-erythrocytic 1 OS=Mus musculus OX=10090 GN=Sptan1 PE=1 SV=4 - [SPTN1_MOUSE]	43.45	97	99	174	2472	284.422	5.32568	0.962261	0.954772	1.00985	0.975628	1.08409	1.00287	1.01874	1.03523	0.942422	0.120114	0.567072
P01942	Hemoglobin subunit alpha	Hba	FUNCTION: Involved in oxygen transport from the lung to the various peripheral tissues.	Hemoglobin subunit alpha OS=Mus musculus OX=10090 GN=Hba PE=1 SV=2 - [HBA_MOUSE]	50.7	8	8	242	142	15.0758	8.22119	0.8087	1.17646	1.29025	1.0918	0.727574	1.02759	0.994471	0.916545	1.19122	0.369803	0.643265
O88990	Alpha-actinin-3	Actn3	FUNCTION: F-actin cross-linking protein which is thought to anchor actin to a variety of intracellular structures. This is a bundling protein (By similarity). {ECO:0000250}.	Alpha-actinin-3 OS=Mus musculus OX=10090 GN=Actn3 PE=2 SV=1 - [ACTN3_MOUSE]	59.22	36	46	158	900	102.978	5.45264	0.870202	1.10723	0.992363	0.98993	1.26569	1.07581	0.816752	1.05275	0.940328	0.691145	0.839628
P08071	Lactotransferrin	Ltf	FUNCTION: Transferrins are iron binding transport proteins which can bind two Fe(3+) ions in association with the binding of an anion, usually bicarbonate.; FUNCTION: Lactotransferrin is a major iron-binding and multifunctional protein found in exocrine fluids such as breast milk and mucosal secretions. Has antimicrobial activity. Antimicrobial properties may include bacteriostasis, which is rela…	Lactotransferrin OS=Mus musculus OX=10090 GN=Ltf PE=1 SV=4 - [TRFL_MOUSE]	62.52	43	44	183	707	77.788	8.52881	2.18058	0.89626	0.918043	1.33163	0.603851	0.738502	0.761947	0.701433	1.89844	0.214343	0.572261
P10107	Annexin A1	Anxa1	FUNCTION: Plays important roles in the innate immune response as effector of glucocorticoid-mediated responses and regulator of the inflammatory process. Has anti-inflammatory activity (PubMed:12475898). Plays a role in glucocorticoid-mediated down-regulation of the early phase of the inflammatory response (PubMed:12475898). Promotes resolution of inflammation and wound healing (PubMed:25664854).…	Annexin A1 OS=Mus musculus OX=10090 GN=Anxa1 PE=1 SV=2 - [ANXA1_MOUSE]	77.75	24	26	140	346	38.71	7.37158	2.03018	0.851021	0.923938	1.26838	0.684944	0.759642	0.81366	0.752749	1.685	0.249753	0.581781
Q9WUB3	Glycogen phosphorylase, muscle form	Pygm	FUNCTION: Phosphorylase is an important allosteric enzyme in carbohydrate metabolism. Enzymes from different sources differ in their regulatory mechanisms and in their natural substrates. However, all known phosphorylases share catalytic and structural properties.	Glycogen phosphorylase, muscle form OS=Mus musculus OX=10090 GN=Pygm PE=1 SV=3 - [PYGM_MOUSE]	52.85	43	51	209	842	97.2247	7.10791	0.815166	1.16054	0.979589	0.985097	1.14493	1.0408	0.890259	1.02533	0.960764	0.762134	0.880151
Q61781	Keratin, type I cytoskeletal 14	Krt14	FUNCTION: The nonhelical tail domain is involved in promoting KRT5-KRT14 filaments to self-organize into large bundles and enhances the mechanical properties involved in resilience of keratin intermediate filaments in vitro. {ECO:0000250}.	Keratin, type I cytoskeletal 14 OS=Mus musculus OX=10090 GN=Krt14 PE=1 SV=2 - [K1C14_MOUSE]	63.64	12	33	130	484	52.8339	5.17334	0.8107	0.3989	0.678333	0.629311	2.48304	0.944623	1.23652	1.55473	0.404772	0.130266	0.567072
Q62234	Myomesin-1	Myom1	FUNCTION: May link the intermediate filament cytoskeleton to the M-disk of the myofibrils in striated muscle. May also contact myosin filaments. Also binds beta-integrins.	Myomesin-1 OS=Mus musculus OX=10090 GN=Myom1 PE=1 SV=2 - [MYOM1_MOUSE]	42.41	65	65	184	1667	185.349	6.16357	0.804906	1.12943	0.947642	0.960661	1.13886	1.0031	0.907868	1.01661	0.944967	0.653091	0.818293
P56480	ATP synthase subunit beta, mitochondrial	Atp5f1b	FUNCTION: Mitochondrial membrane ATP synthase (F(1)F(0) ATP synthase or Complex V) produces ATP from ADP in the presence of a proton gradient across the membrane which is generated by electron transport complexes of the respiratory chain. F-type ATPases consist of two structural domains, F(1) - containing the extramembraneous catalytic core, and F(0) - containing the membrane proton channel, link…	ATP synthase subunit beta, mitochondrial OS=Mus musculus OX=10090 GN=Atp5f1b PE=1 SV=2 - [ATPB_MOUSE]	40.83	17	17	123	529	56.2655	5.33838	0.834665	0.983681	0.95251	0.923619	1.10582	0.98983	1.02818	1.04128	0.887005	0.106931	0.567072
P22599	Alpha-1-antitrypsin 1-2	Serpina1b	FUNCTION: Inhibitor of serine proteases. Its primary target is elastase, but it also has a moderate affinity for plasmin and thrombin. {ECO:0000269|PubMed:11961105, ECO:0000269|PubMed:8619829}.	Alpha-1-antitrypsin 1-2 OS=Mus musculus OX=10090 GN=Serpina1b PE=1 SV=2 - [A1AT2_MOUSE]	41.89	4	14	200	413	45.9455	5.5415	0.837257	1.06659	0.974329	0.959393	1.05073	1.05583	0.881529	0.996031	0.963216	0.698065	0.84434
Q60854	Serpin B6	Serpinb6	FUNCTION: Inhibitor of cathepsin G, kallikrein-8 and thrombin. May play an important role in the inner ear in the protection against leakage of lysosomal content during stress. May be involved in the regulation of serine proteinases present in the brain or extravasated from the blood. {ECO:0000269|PubMed:17761692}.	Serpin B6 OS=Mus musculus OX=10090 GN=Serpinb6 PE=1 SV=1 - [SPB6_MOUSE]	52.91	19	19	116	378	42.5712	5.74463	0.861658	1.10615	1.03712	1.00164	1.11349	1.01746	0.931322	1.02076	0.981272	0.841829	0.921923
Q61233	Plastin-2	Lcp1	FUNCTION: Actin-binding protein. Plays a role in the activation of T-cells in response to costimulation through TCR/CD3 and CD2 or CD28. Modulates the cell surface expression of IL2RA/CD25 and CD69. {ECO:0000250|UniProtKB:P13796}.	Plastin-2 OS=Mus musculus OX=10090 GN=Lcp1 PE=1 SV=4 - [PLSL_MOUSE]	57.42	30	34	138	627	70.1048	5.32568	1.76339	0.929675	0.969874	1.22098	0.682504	0.881657	0.905956	0.823372	1.4829	0.22935	0.57676
Q5XKE0	Myosin-binding protein C, fast-type	Mybpc2	FUNCTION: Thick filament-associated protein located in the crossbridge region of vertebrate striated muscle a bands. In vitro it binds MHC, F-actin and native thin filaments, and modifies the activity of actin-activated myosin ATPase. It may modulate muscle contraction or may play a more structural role (By similarity). {ECO:0000250}.	Myosin-binding protein C, fast-type OS=Mus musculus OX=10090 GN=Mybpc2 PE=1 SV=1 - [MYPC2_MOUSE]	53.61	56	56	164	1136	127.273	6.354	0.916578	1.10941	1.00701	1.011	1.26677	1.10666	0.791838	1.05509	0.958211	0.783724	0.890838
Q9JKF1	Ras GTPase-activating-like protein IQGAP1	Iqgap1	FUNCTION: Plays a crucial role in regulating the dynamics and assembly of the actin cytoskeleton. Binds to activated CDC42 but does not stimulate its GTPase activity (PubMed:16968698). It associates with calmodulin. Could serve as an assembly scaffold for the organization of a multimolecular complex that would interface incoming signals to the reorganization of the actin cytoskeleton at the plasm…	Ras GTPase-activating-like protein IQGAP1 OS=Mus musculus OX=10090 GN=Iqgap1 PE=1 SV=2 - [IQGA1_MOUSE]	42.18	56	60	143	1657	188.624	6.48096	1.28964	0.930362	0.96756	1.06252	0.889643	0.945376	0.971368	0.935462	1.13582	0.337045	0.621891
Q80YX1	Tenascin	Tnc	FUNCTION: Extracellular matrix protein implicated in guidance of migrating neurons as well as axons during development, synaptic plasticity as well as neuronal regeneration. Promotes neurite outgrowth when provided to neurons in culture. May play a role in supporting the growth of epithelial tumors. Ligand for integrins ITGA8:ITGB1, ITGA9:ITGB1, ITGAV:ITGB3 and ITGAV:ITGB6. In tumors, stimulates …	Tenascin OS=Mus musculus OX=10090 GN=Tnc PE=1 SV=1 - [TENA_MOUSE]	27.2	55	55	158	2110	231.659	4.89404	1.12918	0.993419	1.0606	1.06107	0.734893	1.04079	0.985554	0.920412	1.15282	0.239816	0.578835
A2AQP0	Myosin-7B	Myh7b	FUNCTION: Involved in muscle contraction. {ECO:0000250}.	Myosin-7B OS=Mus musculus OX=10090 GN=Myh7b PE=3 SV=1 - [MYH7B_MOUSE]	8.04	5	23	316	1941	221.36	5.88428	0.748646	1.14128	0.915796	0.935239	1.31202	0.953911	0.849215	1.03838	0.900669	0.59825	0.786137
P31001	Desmin	Des	FUNCTION: Muscle-specific type III intermediate filament essential for proper muscular structure and function. Plays a crucial role in maintaining the structure of sarcomeres, inter-connecting the Z-disks and forming the myofibrils, linking them not only to the sarcolemmal cytoskeleton, but also to the nucleus and mitochondria, thus providing strength for the muscle fiber during activity (By simi…	Desmin OS=Mus musculus OX=10090 GN=Des PE=1 SV=3 - [DESM_MOUSE]	68.44	32	38	177	469	53.465	5.2749	0.823974	1.09106	0.996708	0.97058	1.13285	0.973797	0.952629	1.01976	0.951776	0.637813	0.809048
P08249	Malate dehydrogenase, mitochondrial	Mdh2		Malate dehydrogenase, mitochondrial OS=Mus musculus OX=10090 GN=Mdh2 PE=1 SV=3 - [MDHM_MOUSE]	63.91	19	19	111	338	35.5888	8.67529	0.864096	1.02249	0.947804	0.944796	1.08774	0.95748	1.0257	1.02364	0.922975	0.253922	0.585054
P20029	Endoplasmic reticulum chaperone BiP	Hspa5	FUNCTION: Endoplasmic reticulum chaperone that plays a key role in protein folding and quality control in the endoplasmic reticulum lumen (PubMed:12411443, PubMed:12475965). Involved in the correct folding of proteins and degradation of misfolded proteins via its interaction with DNAJC10/ERdj5, probably to facilitate the release of DNAJC10/ERdj5 from its substrate (PubMed:12411443). Acts as a key…	Endoplasmic reticulum chaperone BiP OS=Mus musculus OX=10090 GN=Hspa5 PE=1 SV=3 - [BIP_MOUSE]	56.95	36	39	170	655	72.3775	5.16064	1.00327	1.0187	1.03832	1.0201	0.917958	1.03286	1.03557	0.995463	1.02475	0.571924	0.770655
P11499	Heat shock protein HSP 90-beta	Hsp90ab1	FUNCTION: Molecular chaperone that promotes the maturation, structural maintenance and proper regulation of specific target proteins involved for instance in cell cycle control and signal transduction. Undergoes a functional cycle that is linked to its ATPase activity. This cycle probably induces conformational changes in the client proteins, thereby causing their activation. Interacts dynamicall…	Heat shock protein HSP 90-beta OS=Mus musculus OX=10090 GN=Hsp90ab1 PE=1 SV=3 - [HS90B_MOUSE]	53.18	24	45	177	724	83.2291	5.03369	1.00198	0.953737	1.03955	0.998422	1.02883	1.03645	0.996964	1.02075	0.97813	0.464326	0.704403
P09411	Phosphoglycerate kinase 1	Pgk1	FUNCTION: Catalyzes one of the two ATP producing reactions in the glycolytic pathway via the reversible conversion of 1,3-diphosphoglycerate to 3-phosphoglycerate. In addition to its role as a glycolytic enzyme, it seems that PGK-1 acts as a polymerase alpha cofactor protein (primer recognition protein). May play a role in sperm motility. {ECO:0000250|UniProtKB:P00558}.	Phosphoglycerate kinase 1 OS=Mus musculus OX=10090 GN=Pgk1 PE=1 SV=4 - [PGK1_MOUSE]	71.94	30	30	181	417	44.522	7.89893	1.01017	1.07426	1.02951	1.03798	1.03077	0.988034	0.923387	0.980732	1.05837	0.192185	0.569215
Q922U2	Keratin, type II cytoskeletal 5	Krt5		Keratin, type II cytoskeletal 5 OS=Mus musculus OX=10090 GN=Krt5 PE=1 SV=1 - [K2C5_MOUSE]	52.07	22	40	166	580	61.7286	7.75244	0.850183	0.526265	0.73698	0.704476	2.04177	1.0329	1.33861	1.47109	0.478879	0.0707339	0.567072
P51885	Lumican	Lum		Lumican OS=Mus musculus OX=10090 GN=Lum PE=1 SV=2 - [LUM_MOUSE]	40.53	13	13	121	338	38.2406	6.43018	0.8816	1.12467	1.07906	1.02844	0.898218	1.04041	1.00547	0.981367	1.04797	0.613184	0.793915
P06151	L-lactate dehydrogenase A chain	Ldha		L-lactate dehydrogenase A chain OS=Mus musculus OX=10090 GN=Ldha PE=1 SV=3 - [LDHA_MOUSE]	52.41	21	23	168	332	36.4752	7.73779	0.953568	1.0722	1.00629	1.01069	1.09521	1.00358	0.938075	1.01229	0.998416	0.978919	0.989701
Q80X19	Collagen alpha-1(XIV) chain	Col14a1	FUNCTION: Plays an adhesive role by integrating collagen bundles. It is probably associated with the surface of interstitial collagen fibrils via COL1. The COL2 domain may then serve as a rigid arm which sticks out from the fibril and protrudes the large N-terminal globular domain into the extracellular space, where it might interact with other matrix molecules or cell surface receptors (By simil…	Collagen alpha-1(XIV) chain OS=Mus musculus OX=10090 GN=Col14a1 PE=1 SV=2 - [COEA1_MOUSE]	27.43	42	42	129	1797	192.892	5.09717	0.753315	1.20001	1.0348	0.996039	1.13101	0.914727	1.03286	1.0262	0.970611	0.844986	0.92356
O08638	Myosin-11	Myh11	FUNCTION: Muscle contraction.	Myosin-11 OS=Mus musculus OX=10090 GN=Myh11 PE=1 SV=1 - [MYH11_MOUSE]	37.12	57	76	170	1972	226.888	5.45264	0.893437	0.87455	1.06808	0.945356	1.114	1.02676	1.04611	1.06229	0.889923	0.156072	0.567072
P47857	ATP-dependent 6-phosphofructokinase, muscle type	Pfkm	FUNCTION: Catalyzes the phosphorylation of D-fructose 6-phosphate to fructose 1,6-bisphosphate by ATP, the first committing step of glycolysis. {ECO:0000255|HAMAP-Rule:MF_03184, ECO:0000269|PubMed:19889946}.	ATP-dependent 6-phosphofructokinase, muscle type OS=Mus musculus OX=10090 GN=Pfkm PE=1 SV=3 - [PFKAM_MOUSE]	38.33	23	27	95	780	85.2146	8.00146	0.746062	1.11849	0.940986	0.935181	1.20479	1.0028	0.919329	1.0423	0.897224	0.477725	0.711505
Q64727	Vinculin	Vcl	FUNCTION: Actin filament (F-actin)-binding protein involved in cell-matrix adhesion and cell-cell adhesion. Regulates cell-surface E-cadherin expression and potentiates mechanosensing by the E-cadherin complex. May also play important roles in cell morphology and locomotion (By similarity). {ECO:0000250|UniProtKB:P18206, ECO:0000269|PubMed:7568093}.	Vinculin OS=Mus musculus OX=10090 GN=Vcl PE=1 SV=4 - [VINC_MOUSE]	60.6	64	64	145	1066	116.644	5.99854	1.17053	0.956119	0.989283	1.03864	0.986903	0.964233	0.97754	0.976225	1.06394	0.404002	0.665507
P21614	Vitamin D-binding protein	Gc	FUNCTION: Involved in vitamin D transport and storage, scavenging of extracellular G-actin, enhancement of the chemotactic activity of C5 alpha for neutrophils in inflammation and macrophage activation. {ECO:0000250|UniProtKB:P02774}.	Vitamin D-binding protein OS=Mus musculus OX=10090 GN=Gc PE=1 SV=2 - [VTDB_MOUSE]	42.44	22	22	96	476	53.565	5.50342	1.13644	0.986187	0.900872	1.00783	0.965751	0.948123	0.80842	0.907432	1.11064	0.302762	0.606755
P16015	Carbonic anhydrase 3	Ca3	FUNCTION: Reversible hydration of carbon dioxide.	Carbonic anhydrase 3 OS=Mus musculus OX=10090 GN=Ca3 PE=1 SV=3 - [CAH3_MOUSE]	60.38	14	14	147	260	29.3476	7.37158	0.819049	1.01899	0.958952	0.932331	1.12577	0.987305	0.95114	1.0214	0.912793	0.325936	0.616128
P02089	Hemoglobin subunit beta-2	Hbb-b2	FUNCTION: Involved in oxygen transport from the lung to the various peripheral tissues.	Hemoglobin subunit beta-2 OS=Mus musculus OX=10090 GN=Hbb-b2 PE=1 SV=2 - [HBB2_MOUSE]	74.15	4	11	173	147	15.8683	8.04541	0.766777	1.1626	1.26488	1.06475	0.780871	1.02833	0.998659	0.935954	1.13761	0.492634	0.720609
A2AAJ9	Obscurin	Obscn	FUNCTION: Structural component of striated muscles which plays a role in myofibrillogenesis. Probably involved in the assembly of myosin into sarcomeric A bands in striated muscle (By similarity). Has serine/threonine protein kinase activity and phosphorylates N-cadherin CDH2 and sodium/potassium-transporting ATPase subunit ATP1B1 (PubMed:23392350). Binds (via the PH domain) strongly to phosphati…	Obscurin OS=Mus musculus OX=10090 GN=Obscn PE=1 SV=3 - [OBSCN_MOUSE]	20.35	114	115	173	8886	965.986	5.89697	0.815539	1.06371	0.940959	0.940069	1.13418	0.987994	0.970956	1.03104	0.911766	0.361621	0.638162
P57780	Alpha-actinin-4	Actn4	FUNCTION: F-actin cross-linking protein which is thought to anchor actin to a variety of intracellular structures. This is a bundling protein. Probably involved in vesicular trafficking via its association with the CART complex. The CART complex is necessary for efficient transferrin receptor recycling but not for EGFR degradation (By similarity). Involved in tight junction assembly in epithelial…	Alpha-actinin-4 OS=Mus musculus OX=10090 GN=Actn4 PE=1 SV=1 - [ACTN4_MOUSE]	56.69	30	45	120	912	104.911	5.41455	1.07857	0.893399	1.02903	1.00033	1.00903	1.01725	1.08292	1.0364	0.965198	0.580643	0.774456
P31725	Protein S100-A9	S100a9	FUNCTION: S100A9 is a calcium- and zinc-binding protein which plays a prominent role in the regulation of inflammatory processes and immune response. It can induce neutrophil chemotaxis, adhesion, can increase the bactericidal activity of neutrophils by promoting phagocytosis via activation of SYK, PI3K/AKT, and ERK1/2 and can induce degranulation of neutrophils by a MAPK-dependent mechanism. Pre…	Protein S100-A9 OS=Mus musculus OX=10090 GN=S100a9 PE=1 SV=3 - [S10A9_MOUSE]	59.29	9	9	220	113	13.0403	7.1665	2.04816	0.939989	0.93548	1.30788	0.682383	0.775091	0.734838	0.730771	1.78972	0.194908	0.569215
P28665	Murinoglobulin-1	Mug1	FUNCTION: A proteinase activates the inhibitor by specific proteolysis in the bait region, which, by an unknown mechanism leads to reaction at the cysteinyl-glutamyl internal thiol ester site and to a conformational change, whereby the proteinase is trapped and/or covalently bound to the inhibitor. While in the tetrameric proteinase inhibitors steric inhibition is sufficiently strong, monomeric f…	Murinoglobulin-1 OS=Mus musculus OX=10090 GN=Mug1 PE=1 SV=3 - [MUG1_MOUSE]	35.37	45	46	134	1476	165.193	6.41748	0.891921	1.057	0.958735	0.969217	1.02617	1.14724	0.9169	1.0301	0.940894	0.499004	0.72368
Q01853	Transitional endoplasmic reticulum ATPase	Vcp	FUNCTION: Necessary for the fragmentation of Golgi stacks during mitosis and for their reassembly after mitosis. Involved in the formation of the transitional endoplasmic reticulum (tER). The transfer of membranes from the endoplasmic reticulum to the Golgi apparatus occurs via 50-70 nm transition vesicles which derive from part-rough, part-smooth transitional elements of the endoplasmic reticulu…	Transitional endoplasmic reticulum ATPase OS=Mus musculus OX=10090 GN=Vcp PE=1 SV=4 - [TERA_MOUSE]	53.97	43	43	121	806	89.2657	5.26221	1.07575	0.974125	1.03969	1.02985	0.978626	0.990246	1.01564	0.994838	1.0352	0.331169	0.617631
Q64518	Sarcoplasmic/endoplasmic reticulum calcium ATPase 3	Atp2a3	FUNCTION: This magnesium-dependent enzyme catalyzes the hydrolysis of ATP coupled with the transport of calcium. Transports calcium ions from the cytosol into the sarcoplasmic/endoplasmic reticulum lumen. Contributes to calcium sequestration involved in muscular excitation/contraction. {ECO:0000250|UniProtKB:Q93084}.	Sarcoplasmic/endoplasmic reticulum calcium ATPase 3 OS=Mus musculus OX=10090 GN=Atp2a3 PE=1 SV=4 - [AT2A3_MOUSE]	22.02	10	23	94	999	109.459	5.65576	1.46332	0.959002	0.951308	1.12454	0.796339	0.893634	0.946223	0.878732	1.27974	0.232821	0.57676
Q7TPR4	Alpha-actinin-1	Actn1	FUNCTION: F-actin cross-linking protein which is thought to anchor actin to a variety of intracellular structures. This is a bundling protein (By similarity). {ECO:0000250}.	Alpha-actinin-1 OS=Mus musculus OX=10090 GN=Actn1 PE=1 SV=1 - [ACTN1_MOUSE]	49.66	21	40	116	892	103.004	5.37646	1.2763	0.791883	1.00487	1.02435	0.970747	0.948102	0.99895	0.9726	1.05321	0.732094	0.86329
P58252	Elongation factor 2	Eef2	FUNCTION: Catalyzes the GTP-dependent ribosomal translocation step during translation elongation. During this step, the ribosome changes from the pre-translocational (PRE) to the post-translocational (POST) state as the newly formed A-site-bound peptidyl-tRNA and P-site-bound deacylated tRNA move to the P and E sites, respectively. Catalyzes the coordinated movement of the two tRNA molecules, the…	Elongation factor 2 OS=Mus musculus OX=10090 GN=Eef2 PE=1 SV=2 - [EF2_MOUSE]	38.46	37	37	138	858	95.2529	6.82959	1.0525	0.933707	1.06246	1.01622	1.02837	1.00217	1.00485	1.0118	1.00437	0.921504	0.960606
P50446	Keratin, type II cytoskeletal 6A	Krt6a	FUNCTION: Epidermis-specific type I keratin involved in wound healing (PubMed:10866680). Involved in the activation of follicular keratinocytes after wounding, while it does not play a major role in keratinocyte proliferation or migration (PubMed:10866680). Participates in the regulation of epithelial migration by inhibiting the activity of SRC during wound repair (PubMed:22529101). {ECO:0000269|…	Keratin, type II cytoskeletal 6A OS=Mus musculus OX=10090 GN=Krt6a PE=1 SV=3 - [K2C6A_MOUSE]	62.57	4	43	155	553	59.2986	7.94287	1.01029	0.678922	0.87208	0.853764	1.7303	0.949375	1.11186	1.26385	0.675529	0.185221	0.567072
P43276	Histone H1.5	Hist1h1b	FUNCTION: Histone H1 protein binds to linker DNA between nucleosomes forming the macromolecular structure known as the chromatin fiber. Histones H1 are necessary for the condensation of nucleosome chains into higher-order structured fibers. Acts also as a regulator of individual gene transcription through chromatin remodeling, nucleosome spacing and DNA methylation (By similarity). {ECO:0000250}.	Histone H1.5 OS=Mus musculus OX=10090 GN=Hist1h1b PE=1 SV=2 - [H15_MOUSE]	44.39	9	13	92	223	22.5624	10.9165	1.31768	1.01339	1.03274	1.12127	0.82421	0.929046	0.907511	0.886922	1.26423	0.0861219	0.567072
P17742	Peptidyl-prolyl cis-trans isomerase A	Ppia	FUNCTION: PPIase that catalyzes the cis-trans isomerization of proline imidic peptide bonds in oligopeptides and may therefore assist protein folding. {ECO:0000250|UniProtKB:P62937}.	Peptidyl-prolyl cis-trans isomerase A OS=Mus musculus OX=10090 GN=Ppia PE=1 SV=2 - [PPIA_MOUSE]	67.68	12	14	118	164	17.9599	7.89893	1.1547	0.970553	1.00164	1.0423	1.01824	0.975148	0.995753	0.99638	1.04608	0.474676	0.710674
P27773	Protein disulfide-isomerase A3	Pdia3		Protein disulfide-isomerase A3 OS=Mus musculus OX=10090 GN=Pdia3 PE=1 SV=2 - [PDIA3_MOUSE]	50.89	26	26	119	505	56.6427	6.21436	1.04741	1.01051	1.04378	1.0339	0.934269	1.01613	1.04166	0.997354	1.03664	0.348624	0.631541
Q60932	Voltage-dependent anion-selective channel protein 1	Vdac1	FUNCTION: Forms a channel through the mitochondrial outer membrane and also the plasma membrane. The channel at the outer mitochondrial membrane allows diffusion of small hydrophilic molecules; in the plasma membrane it is involved in cell volume regulation and apoptosis. It adopts an open conformation at low or zero membrane potential and a closed conformation at potentials above 30-40 mV. The o…	Voltage-dependent anion-selective channel protein 1 OS=Mus musculus OX=10090 GN=Vdac1 PE=1 SV=3 - [VDAC1_MOUSE]	59.8	13	15	71	296	32.3314	8.42627	0.785444	1.08441	0.940905	0.93692	1.09018	0.990024	1.02276	1.03432	0.905832	0.345808	0.629626
P06909	Complement factor H	Cfh	FUNCTION: Glycoprotein that plays an essential role in maintaining a well-balanced immune response by modulating complement activation. Acts as a soluble inhibitor of complement, where its binding to self markers such as glycan structures prevents complement activation and amplification on cell surfaces. Accelerates the decay of the complement alternative pathway (AP) C3 convertase C3bBb, thus pr…	Complement factor H OS=Mus musculus OX=10090 GN=Cfh PE=1 SV=2 - [CFAH_MOUSE]	36.22	35	35	107	1234	139.047	6.99072	1.38639	1.00172	0.936785	1.1083	0.85824	0.926871	0.753726	0.846279	1.30961	0.153609	0.567072
P28654	Decorin	Dcn	FUNCTION: May affect the rate of fibrils formation.	Decorin OS=Mus musculus OX=10090 GN=Dcn PE=1 SV=1 - [PGS2_MOUSE]	36.16	13	14	134	354	39.7839	8.67529	0.877915	1.18783	1.09799	1.05458	0.89863	1.01634	0.945222	0.953398	1.10613	0.361135	0.638162
Q61646	Haptoglobin	Hp	FUNCTION: As a result of hemolysis, hemoglobin is found to accumulate in the kidney and is secreted in the urine. Haptoglobin captures, and combines with free plasma hemoglobin to allow hepatic recycling of heme iron and to prevent kidney damage. Haptoglobin also acts as an antioxidant, has antibacterial activity and plays a role in modulating many aspects of the acute phase response. Hemoglobin/…	Haptoglobin OS=Mus musculus OX=10090 GN=Hp PE=1 SV=1 - [HPT_MOUSE]	39.19	15	15	159	347	38.7275	6.29053	1.28006	0.981532	1.00338	1.08832	0.868275	0.924139	0.720048	0.837487	1.29951	0.0921142	0.567072
Q61554	Fibrillin-1	Fbn1	FUNCTION: [Fibrillin-1]: Structural component of the 10-12 nm diameter microfibrils of the extracellular matrix, which conveys both structural and regulatory properties to load-bearing connective tissues. Fibrillin-1-containing microfibrils provide long-term force bearing structural support. In tissues such as the lung, blood vessels and skin, microfibrils form the periphery of the elastic fiber,…	Fibrillin-1 OS=Mus musculus OX=10090 GN=Fbn1 PE=1 SV=2 - [FBN1_MOUSE]	22.35	53	60	125	2873	312.083	4.91943	0.917101	1.18501	1.10545	1.06919	1.10437	0.964994	0.897114	0.988827	1.08127	0.467314	0.705631
Q04857	Collagen alpha-1(VI) chain	Col6a1	FUNCTION: Collagen VI acts as a cell-binding protein.	Collagen alpha-1(VI) chain OS=Mus musculus OX=10090 GN=Col6a1 PE=1 SV=1 - [CO6A1_MOUSE]	34.24	29	29	103	1025	108.422	5.36377	0.888433	1.02229	1.08142	0.997382	1.03247	1.08174	1.02432	1.04617	0.953362	0.460612	0.702976
P19096	Fatty acid synthase	Fasn	FUNCTION: Fatty acid synthetase catalyzes the formation of long-chain fatty acids from acetyl-CoA, malonyl-CoA and NADPH. This multifunctional protein has 7 catalytic activities as an acyl carrier protein.	Fatty acid synthase OS=Mus musculus OX=10090 GN=Fasn PE=1 SV=2 - [FAS_MOUSE]	31.47	69	69	128	2504	272.257	6.58057	1.10553	0.883358	0.95959	0.982826	1.23016	1.03291	0.870588	1.04455	0.940905	0.64136	0.811024
P48678	Prelamin-A/C	Lmna	FUNCTION: Lamins are components of the nuclear lamina, a fibrous layer on the nucleoplasmic side of the inner nuclear membrane, which is thought to provide a framework for the nuclear envelope and may also interact with chromatin. Lamin A and C are present in equal amounts in the lamina of mammals. Plays an important role in nuclear assembly, chromatin organization, nuclear membrane and telomere …	Prelamin-A/C OS=Mus musculus OX=10090 GN=Lmna PE=1 SV=2 - [LMNA_MOUSE]	57.44	43	44	131	665	74.1927	6.97607	0.917681	0.901102	1.0364	0.951728	1.13453	1.0119	1.08435	1.07693	0.883745	0.087155	0.567072
Q8VCM7	Fibrinogen gamma chain	Fgg	FUNCTION: Together with fibrinogen alpha (FGA) and fibrinogen beta (FGB), polymerizes to form an insoluble fibrin matrix (By similarity). Fibrin has a major function in hemostasis as one of the primary components of blood clots (By similarity). In addition, functions during the early stages of wound repair to stabilize the lesion and guide cell migration during re-epithelialization (By similarity…	Fibrinogen gamma chain OS=Mus musculus OX=10090 GN=Fgg PE=1 SV=1 - [FIBG_MOUSE]	50	24	24	184	436	49.3598	5.85889	1.05602	1.34501	0.904131	1.10172	0.624828	1.11273	1.02041	0.91932	1.19841	0.408563	0.666705
P20918	Plasminogen	Plg	FUNCTION: Plasmin dissolves the fibrin of blood clots and acts as a proteolytic factor in a variety of other processes including embryonic development, tissue remodeling, tumor invasion, and inflammation. In ovulation, weakens the walls of the Graafian follicle. It activates the urokinase-type plasminogen activator, collagenases and several complement zymogens, such as C1 and C5. Cleavage of fibr…	Plasminogen OS=Mus musculus OX=10090 GN=Plg PE=1 SV=3 - [PLMN_MOUSE]	48.52	34	35	116	812	90.7489	6.59521	1.17068	1.0332	0.882914	1.02893	0.856819	0.920012	0.832284	0.869705	1.18308	0.141579	0.567072
Q80X90	Filamin-B	Flnb	FUNCTION: Connects cell membrane constituents to the actin cytoskeleton. May promote orthogonal branching of actin filaments and links actin filaments to membrane glycoproteins. Anchors various transmembrane proteins to the actin cytoskeleton (By similarity). {ECO:0000250}.	Filamin-B OS=Mus musculus OX=10090 GN=Flnb PE=1 SV=3 - [FLNB_MOUSE]	31.4	57	68	131	2602	277.651	5.70654	0.974993	0.951956	1.02246	0.983138	1.07809	1.00282	1.05918	1.0467	0.939277	0.107106	0.567072
Q9Z331	Keratin, type II cytoskeletal 6B	Krt6b		Keratin, type II cytoskeletal 6B OS=Mus musculus OX=10090 GN=Krt6b PE=1 SV=3 - [K2C6B_MOUSE]	60.32	6	42	141	562	60.2851	8.32373	0.829824	0.582271	0.715663	0.709253	2.72098	0.661039	1.08728	1.48977	0.476083	0.284317	0.599049
Q9QWL7	Keratin, type I cytoskeletal 17	Krt17	FUNCTION: Type I keratin involved in the formation and maintenance of various skin appendages, specifically in determining shape and orientation of hair (PubMed:14714564, PubMed:16702408). Required for the correct growth of hair follicles, in particular for the persistence of the anagen (growth) state (PubMed:16702408). Modulates the function of TNF-alpha in the specific context of hair cycling. …	Keratin, type I cytoskeletal 17 OS=Mus musculus OX=10090 GN=Krt17 PE=1 SV=3 - [K1C17_MOUSE]	58.2	13	27	84	433	48.1321	5.05908	1.06413	0.554697	0.736082	0.784971	1.79757	0.795334	1.31556	1.30282	0.602516	0.186869	0.567072
Q60605	Myosin light polypeptide 6	Myl6	FUNCTION: Regulatory light chain of myosin. Does not bind calcium.	Myosin light polypeptide 6 OS=Mus musculus OX=10090 GN=Myl6 PE=1 SV=3 - [MYL6_MOUSE]	60.26	7	10	61	151	16.9191	4.65283	1.2513	0.970129	1.01305	1.07816	0.844696	0.994333	1.04257	0.960534	1.12246	0.328606	0.616435
P17751	Triosephosphate isomerase	Tpi1	FUNCTION: Triosephosphate isomerase is an extremely efficient metabolic enzyme that catalyzes the interconversion between dihydroxyacetone phosphate (DHAP) and D-glyceraldehyde-3-phosphate (G3P) in glycolysis and gluconeogenesis. {ECO:0000250|UniProtKB:P00939}.; FUNCTION: It is also responsible for the non-negligible production of methylglyoxal a reactive cytotoxic side-product that modifies and …	Triosephosphate isomerase OS=Mus musculus OX=10090 GN=Tpi1 PE=1 SV=5 - [TPIS_MOUSE]	53.01	13	13	73	249	26.6958	7.29834	0.900049	1.10607	0.997157	1.00109	1.04232	1.00526	0.93719	0.994923	1.0062	0.931075	0.965655
Q8BMS1	Trifunctional enzyme subunit alpha, mitochondrial	Hadha	FUNCTION: Mitochondrial trifunctional enzyme catalyzes the last three of the four reactions of the mitochondrial beta-oxidation pathway. The mitochondrial beta-oxidation pathway is the major energy-producing process in tissues and is performed through four consecutive reactions breaking down fatty acids into acetyl-CoA. Among the enzymes involved in this pathway, the trifunctional enzyme exhibits…	Trifunctional enzyme subunit alpha, mitochondrial OS=Mus musculus OX=10090 GN=Hadha PE=1 SV=1 - [ECHA_MOUSE]	38.14	26	26	92	763	82.6175	9.14404	0.845458	1.03872	0.951989	0.945389	1.07172	0.966755	1.05022	1.02957	0.918241	0.261295	0.588394
E9PZQ0	Ryanodine receptor 1	Ryr1	FUNCTION: Calcium channel that mediates the release of Ca(2+) from the sarcoplasmic reticulum into the cytoplasm and thereby plays a key role in triggering muscle contraction following depolarization of T-tubules (PubMed:18003898, PubMed:7515481, PubMed:7621815, PubMed:21156754). Repeated very high-level exercise increases the open probability of the channel and leads to Ca(2+) leaking into the c…	Ryanodine receptor 1 OS=Mus musculus OX=10090 GN=Ryr1 PE=1 SV=1 - [RYR1_MOUSE]	18.93	85	86	140	5035	564.679	5.2749	0.841598	1.11345	0.960518	0.971854	1.11493	1.03002	0.903739	1.01623	0.956334	0.679505	0.83342
P21981	Protein-glutamine gamma-glutamyltransferase 2	Tgm2	FUNCTION: Catalyzes the cross-linking of proteins, such as WDR54, and the conjugation of polyamines to proteins. {ECO:0000250|UniProtKB:P21980}.	Protein-glutamine gamma-glutamyltransferase 2 OS=Mus musculus OX=10090 GN=Tgm2 PE=1 SV=4 - [TGM2_MOUSE]	42.13	25	25	91	686	77.0123	5.09717	0.883904	1.09674	0.950953	0.977198	1.08767	1.00112	1.00996	1.03292	0.946056	0.462095	0.703805
P14824	Annexin A6	Anxa6	FUNCTION: May associate with CD21. May regulate the release of Ca(2+) from intracellular stores.	Annexin A6 OS=Mus musculus OX=10090 GN=Anxa6 PE=1 SV=3 - [ANXA6_MOUSE]	54.23	37	39	107	673	75.8374	5.50342	0.883769	1.06612	0.977129	0.975674	1.06302	1.00425	0.986509	1.01793	0.95849	0.503184	0.726213
P26041	Moesin	Msn	FUNCTION: Ezrin-radixin-moesin (ERM) family protein that connects the actin cytoskeleton to the plasma membrane and thereby regulates the structure and function of specific domains of the cell cortex. Tethers actin filaments by oscillating between a resting and an activated state providing transient interactions between moesin and the actin cytoskeleton (By similarity). Once phosphorylated on its…	Moesin OS=Mus musculus OX=10090 GN=Msn PE=1 SV=3 - [MOES_MOUSE]	56.85	30	42	133	577	67.7249	6.59521	1.21242	0.939573	1.01949	1.05716	0.832557	1.00033	1.02542	0.952768	1.10957	0.360185	0.637645
P07356	Annexin A2	Anxa2	FUNCTION: Calcium-regulated membrane-binding protein whose affinity for calcium is greatly enhanced by anionic phospholipids. It binds two calcium ions with high affinity. May be involved in heat-stress response (By similarity). Inhibits PCSK9-enhanced LDLR degradation, probably reduces PCSK9 protein levels via a translational mechanism but also competes with LDLR for binding with PCSK9 (PubMed:2…	Annexin A2 OS=Mus musculus OX=10090 GN=Anxa2 PE=1 SV=2 - [ANXA2_MOUSE]	68.73	27	27	117	339	38.6518	7.69385	1.03382	0.955053	1.01285	1.00058	1.02885	0.962937	1.05531	1.0157	0.985112	0.69744	0.84411
P05213	Tubulin alpha-1B chain	Tuba1b	FUNCTION: Tubulin is the major constituent of microtubules. It binds two moles of GTP, one at an exchangeable site on the beta chain and one at a non-exchangeable site on the alpha chain.	Tubulin alpha-1B chain OS=Mus musculus OX=10090 GN=Tuba1b PE=1 SV=2 - [TBA1B_MOUSE]	43.68	3	17	103	451	50.1196	5.05908	1.02057	0.91631	0.982613	0.973165	0.969364	1.02032	1.08105	1.02358	0.950749	0.319509	0.613655
Q00897	Alpha-1-antitrypsin 1-4	Serpina1d	FUNCTION: Inhibitor of serine proteases. Can inhibit trypsin and chymotrypsin; relatively ineffective against elastase. {ECO:0000269|PubMed:11961105, ECO:0000269|PubMed:8619829}.	Alpha-1-antitrypsin 1-4 OS=Mus musculus OX=10090 GN=Serpina1d PE=1 SV=1 - [A1AT4_MOUSE]	25.67	2	12	156	413	45.9694	5.43994	0.871727	1.05562	0.975245	0.967529	1.14587	1.02639	0.906787	1.02635	0.942691	0.536754	0.748989
O08677	Kininogen-1	Kng1	FUNCTION: (1) Kininogens are inhibitors of thiol proteases; (2) HMW-kininogen plays an important role in blood coagulation by helping to position optimally prekallikrein and factor XI next to factor XII; (3) HMW-kininogen inhibits the thrombin- and plasmin-induced aggregation of thrombocytes; (4) the active peptide bradykinin that is released from HMW-kininogen shows a variety of physiological ef…	Kininogen-1 OS=Mus musculus OX=10090 GN=Kng1 PE=1 SV=1 - [KNG1_MOUSE]	27.99	17	17	72	661	73.0564	6.53662	0.954461	0.981216	0.962267	0.965981	1.09236	1.008	0.85527	0.985213	0.98048	0.796671	0.897281
P01872	Immunoglobulin heavy constant mu	Ighm	FUNCTION: IgM antibodies play an important role in primary defense mechanisms. They have been shown to be involved in early recognition of external invaders like bacteria and viruses, cellular waste and modified self, as well as in recognition and elimination of precancerous and cancerous lesions (By similarity). {ECO:0000250}.	Immunoglobulin heavy constant mu OS=Mus musculus OX=10090 GN=Ighm PE=1 SV=2 - [IGHM_MOUSE]	37.89	17	17	62	454	49.9403	7.00537	1.01609	1.0139	0.944588	0.991528	0.961103	0.971486	0.873856	0.935482	1.05991	0.222632	0.573297
P62806	Histone H4	Hist1h4a	FUNCTION: Core component of nucleosome. Nucleosomes wrap and compact DNA into chromatin, limiting DNA accessibility to the cellular machineries which require DNA as a template. Histones thereby play a central role in transcription regulation, DNA repair, DNA replication and chromosomal stability. DNA accessibility is regulated via a complex set of post-translational modifications of histones, als…	Histone H4 OS=Mus musculus OX=10090 GN=Hist1h4a PE=1 SV=2 - [H4_MOUSE]	52.43	7	7	175	103	11.3604	11.356	1.19117	1.02596	0.962601	1.05991	0.850132	0.972384	0.990677	0.937731	1.13029	0.206711	0.571074
P63038	60 kDa heat shock protein, mitochondrial	Hspd1	FUNCTION: Chaperonin implicated in mitochondrial protein import and macromolecular assembly. Together with Hsp10, facilitates the correct folding of imported proteins. May also prevent misfolding and promote the refolding and proper assembly of unfolded polypeptides generated under stress conditions in the mitochondrial matrix. The functional units of these chaperonins consist of heptameric rings…	60 kDa heat shock protein, mitochondrial OS=Mus musculus OX=10090 GN=Hspd1 PE=1 SV=1 - [CH60_MOUSE]	48.87	22	22	78	573	60.9174	6.17627	0.963852	0.963351	1.03789	0.988365	1.01148	1.02695	1.04279	1.02708	0.96231	0.215899	0.572276
Q91VD9	NADH-ubiquinone oxidoreductase 75 kDa subunit, mitochondrial	Ndufs1	FUNCTION: Core subunit of the mitochondrial membrane respiratory chain NADH dehydrogenase (Complex I) that is believed to belong to the minimal assembly required for catalysis. Complex I functions in the transfer of electrons from NADH to the respiratory chain. The immediate electron acceptor for the enzyme is believed to be ubiquinone (By similarity). This is the largest subunit of complex I and…	NADH-ubiquinone oxidoreductase 75 kDa subunit, mitochondrial OS=Mus musculus OX=10090 GN=Ndufs1 PE=1 SV=2 - [NDUS1_MOUSE]	46.22	30	30	79	727	79.7256	5.71924	0.812662	1.07047	0.961791	0.948309	1.12418	0.962867	1.03218	1.03974	0.912061	0.35811	0.637174
Q8BH61	Coagulation factor XIII A chain	F13a1	FUNCTION: Factor XIII is activated by thrombin and calcium ion to a transglutaminase that catalyzes the formation of gamma-glutamyl-epsilon-lysine cross-links between fibrin chains, thus stabilizing the fibrin clot. Also cross-link alpha-2-plasmin inhibitor, or fibronectin, to the alpha chains of fibrin. {ECO:0000250|UniProtKB:P00488}.	Coagulation factor XIII A chain OS=Mus musculus OX=10090 GN=F13a1 PE=1 SV=3 - [F13A_MOUSE]	31.56	22	22	83	732	83.1547	5.92236	0.889332	1.08113	0.975618	0.982027	0.970536	0.946249	0.922963	0.946583	1.03744	0.568619	0.769155
P63101	14-3-3 protein zeta/delta	Ywhaz	FUNCTION: Adapter protein implicated in the regulation of a large spectrum of both general and specialized signaling pathways. Binds to a large number of partners, usually by recognition of a phosphoserine or phosphothreonine motif. Binding generally results in the modulation of the activity of the binding partner. Induces ARHGEF7 activity on RAC1 as well as lamellipodia and membrane ruffle forma…	14-3-3 protein zeta/delta OS=Mus musculus OX=10090 GN=Ywhaz PE=1 SV=1 - [1433Z_MOUSE]	77.96	15	22	105	245	27.7537	4.79248	1.30891	0.896819	1.04397	1.08323	0.969001	0.951296	1.00006	0.973453	1.11277	0.417021	0.672972
Q07133	Histone H1t	Hist1h1t	FUNCTION: Testis-specific histone H1 that forms less compacted chromatin compared to other H1 histone subtypes. Formation of more relaxed chromatin may be required to promote chromatin architecture required for proper chromosome regulation during meiosis, such as homologous recombination. Histones H1 act as linkers that bind to nucleosomes and compact polynucleosomes into a higher-order chromatin…	Histone H1t OS=Mus musculus OX=10090 GN=Hist1h1t PE=1 SV=4 - [H1T_MOUSE]	13.46	1	4	50	208	21.5272	11.7075	1.42288	0.878224	1.29436	1.19849	0.671599	0.910406	0.764751	0.782252	1.5321	0.0800423	0.567072
P14733	Lamin-B1	Lmnb1	FUNCTION: Lamins are components of the nuclear lamina, a fibrous layer on the nucleoplasmic side of the inner nuclear membrane, which is thought to provide a framework for the nuclear envelope and may also interact with chromatin.	Lamin-B1 OS=Mus musculus OX=10090 GN=Lmnb1 PE=1 SV=3 - [LMNB1_MOUSE]	51.36	31	34	103	588	66.7448	5.16064	1.09333	0.978466	1.00164	1.02448	0.927334	0.982955	1.02438	0.978222	1.04729	0.361578	0.638162
P40124	Adenylyl cyclase-associated protein 1	Cap1	FUNCTION: Directly regulates filament dynamics and has been implicated in a number of complex developmental and morphological processes, including mRNA localization and the establishment of cell polarity. {ECO:0000250}.	Adenylyl cyclase-associated protein 1 OS=Mus musculus OX=10090 GN=Cap1 PE=1 SV=4 - [CAP1_MOUSE]	51.9	23	25	94	474	51.5324	7.51807	1.39857	0.925933	1.02035	1.11495	0.857739	0.924339	0.942548	0.908209	1.22764	0.231509	0.57676
P09103	Protein disulfide-isomerase	P4hb	FUNCTION: This multifunctional protein catalyzes the formation, breakage and rearrangement of disulfide bonds. At the cell surface, seems to act as a reductase that cleaves disulfide bonds of proteins attached to the cell. May therefore cause structural modifications of exofacial proteins. Inside the cell, seems to form/rearrange disulfide bonds of nascent proteins. At high concentrations, functi…	Protein disulfide-isomerase OS=Mus musculus OX=10090 GN=P4hb PE=1 SV=2 - [PDIA1_MOUSE]	46.95	27	29	114	509	57.0228	4.88135	0.994063	0.956243	1.03538	0.99523	1.00535	0.997625	1.04179	1.01492	0.980597	0.500253	0.724299
P62259	14-3-3 protein epsilon	Ywhae	FUNCTION: Adapter protein implicated in the regulation of a large spectrum of both general and specialized signaling pathways. Binds to a large number of partners, usually by recognition of a phosphoserine or phosphothreonine motif. Binding generally results in the modulation of the activity of the binding partner. Positively regulates phosphorylated protein HSF1 nuclear export to the cytoplasm. …	14-3-3 protein epsilon OS=Mus musculus OX=10090 GN=Ywhae PE=1 SV=1 - [1433E_MOUSE]	77.65	17	20	105	255	29.1554	4.7417	1.01996	0.934529	0.987016	0.980502	1.05286	1.00093	1.00369	1.01916	0.962069	0.267772	0.590793
Q03734	Serine protease inhibitor A3M	Serpina3m		Serine protease inhibitor A3M OS=Mus musculus OX=10090 GN=Serpina3m PE=1 SV=2 - [SPA3M_MOUSE]	30.86	6	14	72	418	47.0343	6.1001	1.03057	1.04797	0.97301	1.01718	0.938244	0.955822	0.829582	0.907883	1.12039	0.0742388	0.567072
Q99KI0	Aconitate hydratase, mitochondrial	Aco2	FUNCTION: Catalyzes the isomerization of citrate to isocitrate via cis-aconitate. {ECO:0000250|UniProtKB:P16276}.	Aconitate hydratase, mitochondrial OS=Mus musculus OX=10090 GN=Aco2 PE=1 SV=1 - [ACON_MOUSE]	43.21	30	30	80	780	85.41	7.92822	0.796296	1.01387	0.932909	0.914358	1.10879	0.955985	1.0388	1.03452	0.883844	0.195205	0.569215
Q9JHU4	Cytoplasmic dynein 1 heavy chain 1	Dync1h1	FUNCTION: Cytoplasmic dynein 1 acts as a motor for the intracellular retrograde motility of vesicles and organelles along microtubules. Dynein has ATPase activity; the force-producing power stroke is thought to occur on release of ADP. Plays a role in mitotic spindle assembly and metaphase plate congression. {ECO:0000250|UniProtKB:Q14204}.	Cytoplasmic dynein 1 heavy chain 1 OS=Mus musculus OX=10090 GN=Dync1h1 PE=1 SV=2 - [DYHC1_MOUSE]	22.05	100	100	160	4644	531.71	6.41748	0.995847	0.983173	1.00384	0.994286	0.992233	1.0117	1.02954	1.01116	0.983315	0.24332	0.579737
P07901	Heat shock protein HSP 90-alpha	Hsp90aa1	FUNCTION: Molecular chaperone that promotes the maturation, structural maintenance and proper regulation of specific target proteins involved for instance in cell cycle control and signal transduction. Undergoes a functional cycle that is linked to its ATPase activity which is essential for its chaperone activity. This cycle probably induces conformational changes in the client proteins, thereby …	Heat shock protein HSP 90-alpha OS=Mus musculus OX=10090 GN=Hsp90aa1 PE=1 SV=4 - [HS90A_MOUSE]	42.02	19	38	129	733	84.7348	5.0083	1.11566	0.945207	1.04602	1.03563	0.933915	1.01179	0.97964	0.975116	1.06206	0.328273	0.616435
Q00623	Apolipoprotein A-I	Apoa1	FUNCTION: Participates in the reverse transport of cholesterol from tissues to the liver for excretion by promoting cholesterol efflux from tissues and by acting as a cofactor for the lecithin cholesterol acyltransferase (LCAT). As part of the SPAP complex, activates spermatozoa motility.	Apolipoprotein A-I OS=Mus musculus OX=10090 GN=Apoa1 PE=1 SV=2 - [APOA1_MOUSE]	61.74	22	23	156	264	30.5966	5.73193	0.863526	1.03414	0.933625	0.943764	0.91344	1.07542	0.913883	0.967582	0.975384	0.761215	0.880151
P28653	Biglycan	Bgn	FUNCTION: May be involved in collagen fiber assembly. {ECO:0000250}.	Biglycan OS=Mus musculus OX=10090 GN=Bgn PE=1 SV=1 - [PGS1_MOUSE]	41.73	12	13	76	369	41.6126	7.26904	0.904708	1.11183	1.06709	1.02787	0.986029	1.02696	1.07814	1.03037	0.997572	0.972554	0.986447
Q05816	Fatty acid-binding protein 5	Fabp5	FUNCTION: Intracellular carrier for long-chain fatty acids and related active lipids, such as the endocannabinoid, that regulates the metabolism and actions of the ligands they bind (PubMed:8608126, PubMed:12540600). In addition to the cytosolic transport, selectively delivers specific fatty acids from the cytosol to the nucleus, wherein they activate nuclear receptors (By similarity). Delivers r…	Fatty acid-binding protein 5 OS=Mus musculus OX=10090 GN=Fabp5 PE=1 SV=3 - [FABP5_MOUSE]	82.22	12	12	74	135	15.1274	6.53662	0.763342	0.595659	0.834463	0.731155	2.33201	0.837978	1.1137	1.42789	0.512051	0.207956	0.571074
Q99PL5	Ribosome-binding protein 1	Rrbp1	FUNCTION: Acts as a ribosome receptor and mediates interaction between the ribosome and the endoplasmic reticulum membrane. {ECO:0000250}.	Ribosome-binding protein 1 OS=Mus musculus OX=10090 GN=Rrbp1 PE=1 SV=2 - [RRBP1_MOUSE]	35.7	45	45	104	1605	172.776	9.33447	0.929682	0.96594	1.01356	0.969726	0.967491	1.03234	1.05619	1.01868	0.951949	0.244944	0.579737
Q91WP6	Serine protease inhibitor A3N	Serpina3n		Serine protease inhibitor A3N OS=Mus musculus OX=10090 GN=Serpina3n PE=1 SV=1 - [SPA3N_MOUSE]	33.73	12	17	83	418	46.6883	5.8208	1.22836	0.992828	0.943189	1.05479	0.82716	0.824748	0.762574	0.804827	1.31058	0.0506837	0.567072
P21107	Tropomyosin alpha-3 chain	Tpm3	FUNCTION: Binds to actin filaments in muscle and non-muscle cells. Plays a central role, in association with the troponin complex, in the calcium dependent regulation of vertebrate striated muscle contraction. Smooth muscle contraction is regulated by interaction with caldesmon. In non-muscle cells is implicated in stabilizing cytoskeleton actin filaments. {ECO:0000250|UniProtKB:P09493}.	Tropomyosin alpha-3 chain OS=Mus musculus OX=10090 GN=Tpm3 PE=1 SV=3 - [TPM3_MOUSE]	60	6	30	200	285	32.9738	4.71631	1.08574	0.992977	1.04557	1.04143	0.848822	1.02874	1.03084	0.969467	1.07423	0.33708	0.621891
P0CG49	Polyubiquitin-B	Ubb	FUNCTION: [Ubiquitin]: Exists either covalently attached to another protein, or free (unanchored). When covalently bound, it is conjugated to target proteins via an isopeptide bond either as a monomer (monoubiquitin), a polymer linked via different Lys residues of the ubiquitin (polyubiquitin chains) or a linear polymer linked via the initiator Met of the ubiquitin (linear polyubiquitin chains). …	Polyubiquitin-B OS=Mus musculus OX=10090 GN=Ubb PE=2 SV=1 - [UBB_MOUSE]	79.34	1	8	113	305	34.3475	7.53271	0.97143	1.1683	1.01362	1.05112	1.03687	0.983424	0.921319	0.980537	1.07198	0.361245	0.638162
P06728	Apolipoprotein A-IV	Apoa4	FUNCTION: May have a role in chylomicrons and VLDL secretion and catabolism. Required for efficient activation of lipoprotein lipase by ApoC-II; potent activator of LCAT. Apoa-IV is a major component of HDL and chylomicrons.	Apolipoprotein A-IV OS=Mus musculus OX=10090 GN=Apoa4 PE=1 SV=3 - [APOA4_MOUSE]	58.23	26	26	95	395	45.001	5.46533	0.892628	1.02368	0.841931	0.919414	1.09611	0.987631	0.920436	1.00139	0.918136	0.332982	0.619427
P42932	T-complex protein 1 subunit theta	Cct8	FUNCTION: Component of the chaperonin-containing T-complex (TRiC), a molecular chaperone complex that assists the folding of proteins upon ATP hydrolysis. The TRiC complex mediates the folding of WRAP53/TCAB1, thereby regulating telomere maintenance. As part of the TRiC complex may play a role in the assembly of BBSome, a complex involved in ciliogenesis regulating transports vesicles to the cili…	T-complex protein 1 subunit theta OS=Mus musculus OX=10090 GN=Cct8 PE=1 SV=3 - [TCPQ_MOUSE]	56.57	28	28	78	548	59.5175	5.61768	1.05181	0.958654	1.02288	1.01112	1.01553	1.01105	1.01491	1.01383	0.997321	0.926244	0.963047
Q8VDN2	Sodium/potassium-transporting ATPase subunit alpha-1	Atp1a1	FUNCTION: This is the catalytic component of the active enzyme, which catalyzes the hydrolysis of ATP coupled with the exchange of sodium and potassium ions across the plasma membrane. This action creates the electrochemical gradient of sodium and potassium ions, providing the energy for active transport of various nutrients. {ECO:0000250|UniProtKB:P05023}.	Sodium/potassium-transporting ATPase subunit alpha-1 OS=Mus musculus OX=10090 GN=Atp1a1 PE=1 SV=1 - [AT1A1_MOUSE]	40.57	21	37	80	1023	112.91	5.45264	0.944658	0.963708	1.06531	0.991225	1.04624	1.04458	1.02968	1.04017	0.952947	0.265246	0.590793
O08692	Neutrophilic granule protein	Ngp	FUNCTION: Acts as an inhibitor of cathepsin B (CTSB) activity. Plays a role as a negative regulator of tumor vascular development, cell invasion and metastasis. {ECO:0000269|PubMed:21518852}.	Neutrophilic granule protein OS=Mus musculus OX=10090 GN=Ngp PE=1 SV=1 - [NGP_MOUSE]	71.26	16	16	99	167	19.3196	5.31299	2.06229	0.934188	0.914385	1.30362	0.532305	0.764378	0.733074	0.676586	1.92676	0.179855	0.567072
P68372	Tubulin beta-4B chain	Tubb4b	FUNCTION: Tubulin is the major constituent of microtubules. It binds two moles of GTP, one at an exchangeable site on the beta chain and one at a non-exchangeable site on the alpha chain.	Tubulin beta-4B chain OS=Mus musculus OX=10090 GN=Tubb4b PE=1 SV=1 - [TBB4B_MOUSE]	37.75	2	15	85	445	49.799	4.89404	0.953526	0.930906	0.946993	0.943809	1.16395	0.960836	0.969514	1.03143	0.915046	0.258895	0.586843
P20801	Troponin C, skeletal muscle	Tnnc2	FUNCTION: Troponin is the central regulatory protein of striated muscle contraction. Tn consists of three components: Tn-I which is the inhibitor of actomyosin ATPase, Tn-T which contains the binding site for tropomyosin and Tn-C. The binding of calcium to Tn-C abolishes the inhibitory action of Tn on actin filaments.	Troponin C, skeletal muscle OS=Mus musculus OX=10090 GN=Tnnc2 PE=1 SV=2 - [TNNC2_MOUSE]	70	11	12	82	160	18.0984	4.1958	0.705781	1.08808	0.941354	0.911738	1.2527	1.0135	0.922074	1.06276	0.857899	0.367286	0.642116
P11247	Myeloperoxidase	Mpo	FUNCTION: Part of the host defense system of polymorphonuclear leukocytes. It is responsible for microbicidal activity against a wide range of organisms. In the stimulated PMN, MPO catalyzes the production of hypohalous acids, primarily hypochlorous acid in physiologic situations, and other toxic intermediates that greatly enhance PMN microbicidal activity. {ECO:0000269|PubMed:11593004}.	Myeloperoxidase OS=Mus musculus OX=10090 GN=Mpo PE=1 SV=2 - [PERM_MOUSE]	34.12	18	22	80	718	81.1298	9.5542	1.94765	0.978439	0.903558	1.27655	0.605303	0.793744	0.787522	0.728856	1.75144	0.184413	0.567072
P38647	Stress-70 protein, mitochondrial	Hspa9	FUNCTION: Chaperone protein which plays an important role in mitochondrial iron-sulfur cluster (ISC) biogenesis (PubMed:26702583). Interacts with and stabilizes ISC cluster assembly proteins FXN, NFU1, NFS1 and ISCU (By similarity). Regulates erythropoiesis via stabilization of ISC assembly (PubMed:21123823). May play a role in the control of cell proliferation and cellular aging (PubMed:8454632)…	Stress-70 protein, mitochondrial OS=Mus musculus OX=10090 GN=Hspa9 PE=1 SV=3 - [GRP75_MOUSE]	41.97	27	28	63	679	73.4156	6.07471	0.973159	0.991109	1.0518	1.00536	0.986529	1.02738	1.0452	1.0197	0.985931	0.651743	0.817131
Q9D0F9	Phosphoglucomutase-1	Pgm1	FUNCTION: This enzyme participates in both the breakdown and synthesis of glucose. {ECO:0000250}.	Phosphoglucomutase-1 OS=Mus musculus OX=10090 GN=Pgm1 PE=1 SV=4 - [PGM1_MOUSE]	48.22	25	26	83	562	61.3796	6.56592	0.906273	1.11357	1.00551	1.00845	1.06812	1.02345	0.911596	1.00105	1.00739	0.926972	0.963047
P09405	Nucleolin	Ncl	FUNCTION: Nucleolin is the major nucleolar protein of growing eukaryotic cells. It is found associated with intranucleolar chromatin and pre-ribosomal particles. It induces chromatin decondensation by binding to histone H1. It is thought to play a role in pre-rRNA transcription and ribosome assembly. May play a role in the process of transcriptional elongation. Binds RNA oligonucleotides with 5'-…	Nucleolin OS=Mus musculus OX=10090 GN=Ncl PE=1 SV=2 - [NUCL_MOUSE]	44.13	37	37	90	707	76.6768	4.75439	1.10955	0.931427	1.09592	1.04563	0.941706	1.01497	1.00827	0.988316	1.058	0.406396	0.665839
P10126	Elongation factor 1-alpha 1	Eef1a1	FUNCTION: This protein promotes the GTP-dependent binding of aminoacyl-tRNA to the A-site of ribosomes during protein biosynthesis. With PARP1 and TXK, forms a complex that acts as a T helper 1 (Th1) cell-specific transcription factor and binds the promoter of IFN-gamma to directly regulate its transcription, and is thus involved importantly in Th1 cytokine production. {ECO:0000250|UniProtKB:P681…	Elongation factor 1-alpha 1 OS=Mus musculus OX=10090 GN=Eef1a1 PE=1 SV=3 - [EF1A1_MOUSE]	34.85	11	19	102	462	50.0821	9.01221	1.15256	0.964071	1.03867	1.05177	0.918088	1.02251	1.02318	0.987927	1.06462	0.381532	0.651532
Q8BWT1	3-ketoacyl-CoA thiolase, mitochondrial	Acaa2	FUNCTION: In the production of energy from fats, this is one of the enzymes that catalyzes the last step of the mitochondrial beta-oxidation pathway, an aerobic process breaking down fatty acids into acetyl-CoA. Using free coenzyme A/CoA, catalyzes the thiolytic cleavage of medium- to long-chain unbranched 3-oxoacyl-CoAs into acetyl-CoA and a fatty acyl-CoA shortened by two carbon atoms. Also cat…	3-ketoacyl-CoA thiolase, mitochondrial OS=Mus musculus OX=10090 GN=Acaa2 PE=1 SV=3 - [THIM_MOUSE]	68.77	17	17	43	397	41.8034	8.08936	0.821409	0.951412	0.975409	0.916077	1.1532	0.983867	1.05008	1.06238	0.862285	0.100147	0.567072
P08121	Collagen alpha-1(III) chain	Col3a1	FUNCTION: Collagen type III occurs in most soft connective tissues along with type I collagen. Involved in regulation of cortical development. Is the major ligand of ADGRG1 in the developing brain and binding to ADGRG1 inhibits neuronal migration and activates the RhoA pathway by coupling ADGRG1 to GNA13 and possibly GNA12. {ECO:0000269|PubMed:21768377}.	Collagen alpha-1(III) chain OS=Mus musculus OX=10090 GN=Col3a1 PE=1 SV=4 - [CO3A1_MOUSE]	20.56	26	27	132	1464	138.858	6.52197	0.896376	1.03299	1.03619	0.98852	1.06222	1.06357	1.05219	1.05933	0.933158	0.2003	0.569215
P0DP26	Calmodulin-1	Calm1	FUNCTION: Calmodulin mediates the control of a large number of enzymes, ion channels, aquaporins and other proteins through calcium-binding. Among the enzymes to be stimulated by the calmodulin-calcium complex are a number of protein kinases and phosphatases. Together with CCP110 and centrin, is involved in a genetic pathway that regulates the centrosome cycle and progression through cytokinesis.…	Calmodulin-1 OS=Mus musculus OX=10090 GN=Calm1 PE=1 SV=1 - [CALM1_MOUSE]	73.83	13	14	59	149	16.8268	4.22119	1.0922	0.88766	1.05184	1.01057	1.03019	0.991337	1.03187	1.0178	0.992895	0.915391	0.958623
Q9DCD0	6-phosphogluconate dehydrogenase, decarboxylating	Pgd	FUNCTION: Catalyzes the oxidative decarboxylation of 6-phosphogluconate to ribulose 5-phosphate and CO(2), with concomitant reduction of NADP to NADPH. {ECO:0000250}.	6-phosphogluconate dehydrogenase, decarboxylating OS=Mus musculus OX=10090 GN=Pgd PE=1 SV=3 - [6PGD_MOUSE]	47.2	23	24	78	483	53.2131	7.2251	1.52049	0.968686	0.97547	1.15488	0.838254	0.903737	0.890454	0.877482	1.31613	0.205946	0.571074
P08113	Endoplasmin	Hsp90b1	FUNCTION: Molecular chaperone that functions in the processing and transport of secreted proteins (PubMed:20865800). When associated with CNPY3, required for proper folding of Toll-like receptors (PubMed:20865800). Functions in endoplasmic reticulum associated degradation (ERAD) (By similarity). Has ATPase activity (PubMed:20865800). {ECO:0000250|UniProtKB:P14625, ECO:0000269|PubMed:20865800}.	Endoplasmin OS=Mus musculus OX=10090 GN=Hsp90b1 PE=1 SV=2 - [ENPL_MOUSE]	40.15	33	35	98	802	92.4183	4.81787	1.01887	0.983537	1.03124	1.01121	0.92217	1.03382	1.02263	0.992874	1.01847	0.656777	0.820268
P80313	T-complex protein 1 subunit eta	Cct7	FUNCTION: Component of the chaperonin-containing T-complex (TRiC), a molecular chaperone complex that assists the folding of proteins upon ATP hydrolysis. The TRiC complex mediates the folding of WRAP53/TCAB1, thereby regulating telomere maintenance. The TRiC complex plays a role in the folding of actin and tubulin. {ECO:0000250|UniProtKB:Q99832}.	T-complex protein 1 subunit eta OS=Mus musculus OX=10090 GN=Cct7 PE=1 SV=1 - [TCPH_MOUSE]	50.55	23	23	62	544	59.6141	7.84033	1.0474	0.959933	1.04472	1.01735	0.970436	1.02992	1.00665	1.00234	1.01498	0.67748	0.832569
P80314	T-complex protein 1 subunit beta	Cct2	FUNCTION: Component of the chaperonin-containing T-complex (TRiC), a molecular chaperone complex that assists the folding of proteins upon ATP hydrolysis. The TRiC complex mediates the folding of WRAP53/TCAB1, thereby regulating telomere maintenance. As part of the TRiC complex may play a role in the assembly of BBSome, a complex involved in ciliogenesis regulating transports vesicles to the cili…	T-complex protein 1 subunit beta OS=Mus musculus OX=10090 GN=Cct2 PE=1 SV=4 - [TCPB_MOUSE]	49.16	24	24	59	535	57.4411	6.40479	1.01515	0.965579	1.04144	1.00739	1.00885	1.02572	1.0251	1.01989	0.987744	0.614396	0.7951
P99024	Tubulin beta-5 chain	Tubb5	FUNCTION: Tubulin is the major constituent of microtubules. It binds two moles of GTP, one at an exchangeable site on the beta chain and one at a non-exchangeable site on the alpha chain.	Tubulin beta-5 chain OS=Mus musculus OX=10090 GN=Tubb5 PE=1 SV=1 - [TBB5_MOUSE]	37.84	2	15	92	444	49.639	4.89404	1.05226	0.942991	0.991446	0.995566	1.00619	1.01627	1.01878	1.01375	0.982064	0.598547	0.786137
P11835	Integrin beta-2	Itgb2	FUNCTION: Integrin ITGAL/ITGB2 is a receptor for ICAM1, ICAM2, ICAM3 and ICAM4. Integrin ITGAL/ITGB2 is also a receptor for the secreted form of ubiquitin-like protein ISG15; the interaction is mediated by ITGAL (By similarity). Integrins ITGAM/ITGB2 and ITGAX/ITGB2 are receptors for the iC3b fragment of the third complement component and for fibrinogen. Integrin ITGAX/ITGB2 recognizes the sequen…	Integrin beta-2 OS=Mus musculus OX=10090 GN=Itgb2 PE=1 SV=2 - [ITB2_MOUSE]	35.28	24	25	63	771	84.97	7.12256	1.77275	0.979644	0.92946	1.22729	0.670834	0.836127	0.851092	0.786018	1.5614	0.189099	0.568516
P35441	Thrombospondin-1	Thbs1	FUNCTION: Adhesive glycoprotein that mediates cell-to-cell and cell-to-matrix interactions. Binds heparin. May play a role in dentinogenesis and/or maintenance of dentin and dental pulp. Ligand for CD36 mediating antiangiogenic properties (By similarity). Plays a role in ER stress response, via its interaction with the activating transcription factor 6 alpha (ATF6) which produces adaptive ER stre…	Thrombospondin-1 OS=Mus musculus OX=10090 GN=Thbs1 PE=1 SV=1 - [TSP1_MOUSE]	27.61	33	33	69	1170	129.564	4.95752	1.13493	1.24665	1.00542	1.129	0.715658	0.988401	0.864816	0.856292	1.31847	0.0606007	0.567072
P11531	Dystrophin	Dmd	FUNCTION: Anchors the extracellular matrix to the cytoskeleton via F-actin. Ligand for dystroglycan. Component of the dystrophin-associated glycoprotein complex which accumulates at the neuromuscular junction (NMJ) and at a variety of synapses in the peripheral and central nervous systems and has a structural function in stabilizing the sarcolemma. Also implicated in signaling events and synaptic…	Dystrophin OS=Mus musculus OX=10090 GN=Dmd PE=1 SV=3 - [DMD_MOUSE]	20.85	76	78	107	3678	425.566	5.93506	0.85213	1.03557	0.953522	0.947073	1.09445	1.00367	0.965595	1.02124	0.92738	0.320057	0.613655
Q9DB77	Cytochrome b-c1 complex subunit 2, mitochondrial	Uqcrc2	FUNCTION: Component of the ubiquinol-cytochrome c oxidoreductase, a multisubunit transmembrane complex that is part of the mitochondrial electron transport chain which drives oxidative phosphorylation. The respiratory chain contains 3 multisubunit complexes succinate dehydrogenase (complex II, CII), ubiquinol-cytochrome c oxidoreductase (cytochrome b-c1 complex, complex III, CIII) and cytochrome …	Cytochrome b-c1 complex subunit 2, mitochondrial OS=Mus musculus OX=10090 GN=Uqcrc2 PE=1 SV=1 - [QCR2_MOUSE]	40.4	18	19	60	453	48.205	9.24658	0.821089	1.04411	0.944027	0.936407	1.12274	0.967968	0.996065	1.02892	0.910084	0.312691	0.609937
P08003	Protein disulfide-isomerase A4	Pdia4		Protein disulfide-isomerase A4 OS=Mus musculus OX=10090 GN=Pdia4 PE=1 SV=3 - [PDIA4_MOUSE]	46.39	32	32	93	638	71.9375	5.31299	1.01988	1.01872	1.04915	1.02925	0.963342	1.02601	1.02999	1.00645	1.02266	0.391675	0.658628
Q06890	Clusterin	Clu	FUNCTION: Functions as extracellular chaperone that prevents aggregation of non native proteins. Prevents stress-induced aggregation of blood plasma proteins (By similarity). Inhibits formation of amyloid fibrils by APP, APOC2, B2M, CALCA, CSN3, SNCA and aggregation-prone LYZ variants (in vitro) (PubMed:14741101). Does not require ATP. Maintains partially unfolded proteins in a state appropriate …	Clusterin OS=Mus musculus OX=10090 GN=Clu PE=1 SV=1 - [CLUS_MOUSE]	37.05	18	18	59	448	51.6226	5.66846	0.930351	1.17515	0.829374	0.978292	0.679115	0.969291	0.878626	0.842344	1.16139	0.366842	0.641863
P19324	Serpin H1	Serpinh1	FUNCTION: Binds specifically to collagen. Could be involved as a chaperone in the biosynthetic pathway of collagen.	Serpin H1 OS=Mus musculus OX=10090 GN=Serpinh1 PE=1 SV=3 - [SERPH_MOUSE]	35.01	14	14	63	417	46.5042	8.82178	0.898981	1.06825	1.01119	0.992806	1.001	1.06685	1.03098	1.03294	0.961145	0.492878	0.720609
Q7TMM9	Tubulin beta-2A chain	Tubb2a	FUNCTION: Tubulin is the major constituent of microtubules. It binds two moles of GTP, one at an exchangeable site on the beta chain and one at a non-exchangeable site on the alpha chain (By similarity). {ECO:0000250}.	Tubulin beta-2A chain OS=Mus musculus OX=10090 GN=Tubb2a PE=1 SV=1 - [TBB2A_MOUSE]	37.75	1	15	76	445	49.875	4.89404	1.0988	1.04206	0.927477	1.02278	0.917144	0.982379	1.03502	0.978182	1.04559	0.504153	0.726628
P68368	Tubulin alpha-4A chain	Tuba4a	FUNCTION: Tubulin is the major constituent of microtubules. It binds two moles of GTP, one at an exchangeable site on the beta chain and one at a non-exchangeable site on the alpha chain.	Tubulin alpha-4A chain OS=Mus musculus OX=10090 GN=Tuba4a PE=1 SV=1 - [TBA4A_MOUSE]	45.98	4	18	94	448	49.8924	5.05908	1.01696	0.953878	0.936223	0.969022	1.16336	0.93828	0.954528	1.01872	0.951211	0.551325	0.758787
Q71LX4	Talin-2	Tln2	FUNCTION: As a major component of focal adhesion plaques that links integrin to the actin cytoskeleton, may play an important role in cell adhesion. Recruits PIP5K1C to focal adhesion plaques and strongly activates its kinase activity (By similarity). {ECO:0000250}.	Talin-2 OS=Mus musculus OX=10090 GN=Tln2 PE=1 SV=3 - [TLN2_MOUSE]	15.79	19	37	65	2375	253.462	5.79541	0.86608	1.01402	0.979769	0.953291	1.04306	1.03622	1.03357	1.03762	0.918733	0.132951	0.567072
Q9DBJ1	Phosphoglycerate mutase 1	Pgam1	FUNCTION: Interconversion of 3- and 2-phosphoglycerate with 2,3-bisphosphoglycerate as the primer of the reaction. Can also catalyze the reaction of EC 5.4.2.4 (synthase), but with a reduced activity.	Phosphoglycerate mutase 1 OS=Mus musculus OX=10090 GN=Pgam1 PE=1 SV=3 - [PGAM1_MOUSE]	48.43	6	11	53	254	28.8139	7.18115	1.38458	0.881187	1.01711	1.09429	1.03248	0.944424	0.935865	0.970922	1.12706	0.466592	0.705631
Q6PIE5	Sodium/potassium-transporting ATPase subunit alpha-2	Atp1a2	FUNCTION: This is the catalytic component of the active enzyme, which catalyzes the hydrolysis of ATP coupled with the exchange of sodium and potassium ions across the plasma membrane. This action creates the electrochemical gradient of sodium and potassium ions, providing the energy for active transport of various nutrients (By similarity). {ECO:0000250}.	Sodium/potassium-transporting ATPase subunit alpha-2 OS=Mus musculus OX=10090 GN=Atp1a2 PE=1 SV=1 - [AT1A2_MOUSE]	40.29	20	37	72	1020	112.145	5.5542	0.828266	0.978105	0.949117	0.918496	1.10976	0.95958	0.985302	1.01821	0.902065	0.201097	0.569215
Q00898	Alpha-1-antitrypsin 1-5	Serpina1e	FUNCTION: Does not inhibit elastase or chymotrypsin. No target protease has been identified to date.	Alpha-1-antitrypsin 1-5 OS=Mus musculus OX=10090 GN=Serpina1e PE=1 SV=1 - [A1AT5_MOUSE]	26.15	2	12	151	413	45.8625	5.73193	1.29728	1.0229	1.1396	1.15326	1.01667	0.948114	0.863449	0.942743	1.2233	0.0817666	0.567072
P62631	Elongation factor 1-alpha 2	Eef1a2	FUNCTION: This protein promotes the GTP-dependent binding of aminoacyl-tRNA to the A-site of ribosomes during protein biosynthesis.	Elongation factor 1-alpha 2 OS=Mus musculus OX=10090 GN=Eef1a2 PE=1 SV=1 - [EF1A2_MOUSE]	33.05	7	15	85	463	50.4223	9.02686	0.750912	1.21837	0.912537	0.960605	1.09032	1.00056	0.955415	1.01543	0.946008	0.720355	0.855504
P62908	40S ribosomal protein S3	Rps3	FUNCTION: Involved in translation as a component of the 40S small ribosomal subunit (By similarity). Has endonuclease activity and plays a role in repair of damaged DNA (PubMed:7775413). Cleaves phosphodiester bonds of DNAs containing altered bases with broad specificity and cleaves supercoiled DNA more efficiently than relaxed DNA (By similarity). Displays high binding affinity for 7,8-dihydro-8…	40S ribosomal protein S3 OS=Mus musculus OX=10090 GN=Rps3 PE=1 SV=1 - [RS3_MOUSE]	75.72	17	17	62	243	26.6574	9.65674	1.03173	0.975503	1.07961	1.02895	0.984798	0.995849	0.990575	0.990407	1.03891	0.271685	0.592495
O70250	Phosphoglycerate mutase 2	Pgam2	FUNCTION: Interconversion of 3- and 2-phosphoglycerate with 2,3-bisphosphoglycerate as the primer of the reaction. Can also catalyze the reaction of EC 5.4.2.4 (synthase), but with a reduced activity.	Phosphoglycerate mutase 2 OS=Mus musculus OX=10090 GN=Pgam2 PE=1 SV=3 - [PGAM2_MOUSE]	49.01	11	16	90	253	28.8088	8.49951	0.805816	1.08422	0.974689	0.954908	1.0628	1.00242	0.923379	0.9962	0.95855	0.671804	0.828738
P13020	Gelsolin	Gsn	FUNCTION: Calcium-regulated, actin-modulating protein that binds to the plus (or barbed) ends of actin monomers or filaments, preventing monomer exchange (end-blocking or capping). It can promote the assembly of monomers into filaments (nucleation) as well as sever filaments already formed. Plays a role in ciliogenesis.	Gelsolin OS=Mus musculus OX=10090 GN=Gsn PE=1 SV=3 - [GELS_MOUSE]	35.38	26	26	75	780	85.8881	6.17627	1.28215	0.899835	0.932273	1.03808	0.921541	0.980497	0.900482	0.934173	1.11123	0.451579	0.69776
P17183	Gamma-enolase	Eno2	FUNCTION: Has neurotrophic and neuroprotective properties on a broad spectrum of central nervous system (CNS) neurons. Binds, in a calcium-dependent manner, to cultured neocortical neurons and promotes cell survival (By similarity). {ECO:0000250}.	Gamma-enolase OS=Mus musculus OX=10090 GN=Eno2 PE=1 SV=2 - [ENOG_MOUSE]	24.88	3	8	42	434	47.267	5.10986	0.79426	1.09681	1.00925	0.966773	1.08058	1.01891	0.995031	1.03151	0.937243	0.526512	0.74162
P35700	Peroxiredoxin-1	Prdx1	FUNCTION: Thiol-specific peroxidase that catalyzes the reduction of hydrogen peroxide and organic hydroperoxides to water and alcohols, respectively. Plays a role in cell protection against oxidative stress by detoxifying peroxides and as sensor of hydrogen peroxide-mediated signaling events. Might participate in the signaling cascades of growth factors and tumor necrosis factor-alpha by regulati…	Peroxiredoxin-1 OS=Mus musculus OX=10090 GN=Prdx1 PE=1 SV=1 - [PRDX1_MOUSE]	53.77	11	13	79	199	22.1624	8.11865	0.979786	1.03345	1.02534	1.01286	1.02986	1.00375	1.01372	1.01577	0.997131	0.881518	0.94091
Q9ET01	Glycogen phosphorylase, liver form	Pygl	FUNCTION: Phosphorylase is an important allosteric enzyme in carbohydrate metabolism. Enzymes from different sources differ in their regulatory mechanisms and in their natural substrates. However, all known phosphorylases share catalytic and structural properties (By similarity). {ECO:0000250}.	Glycogen phosphorylase, liver form OS=Mus musculus OX=10090 GN=Pygl PE=1 SV=4 - [PYGL_MOUSE]	36.24	27	34	89	850	97.401	7.09326	1.68286	0.937235	0.98519	1.20176	0.792545	0.872962	0.844318	0.836609	1.43647	0.205967	0.571074
Q9CWF2	Tubulin beta-2B chain	Tubb2b	FUNCTION: Tubulin is the major constituent of microtubules. It binds two moles of GTP, one at an exchangeable site on the beta chain and one at a non-exchangeable site on the alpha chain. Plays a critical role in proper axon guidance in both central and peripheral axon tracts. Implicated in neuronal migration. {ECO:0000250, ECO:0000250|UniProtKB:Q9BVA1}.	Tubulin beta-2B chain OS=Mus musculus OX=10090 GN=Tubb2b PE=1 SV=1 - [TBB2B_MOUSE]	37.75	1	15	74	445	49.9209	4.89404	1.04893	0.865205	1.01258	0.97557	1.09492	0.907543	1.02114	1.00787	0.967953	0.700992	0.8463
P04117	Fatty acid-binding protein, adipocyte	Fabp4	FUNCTION: Lipid transport protein in adipocytes. Binds both long chain fatty acids and retinoic acid. Delivers long-chain fatty acids and retinoic acid to their cognate receptors in the nucleus. {ECO:0000269|PubMed:12077340, ECO:0000269|PubMed:16574478, ECO:0000269|PubMed:17516629}.	Fatty acid-binding protein, adipocyte OS=Mus musculus OX=10090 GN=Fabp4 PE=1 SV=3 - [FABP4_MOUSE]	68.18	10	11	100	132	14.6405	8.39697	0.974378	0.864562	0.98749	0.942143	1.23089	0.987823	1.06787	1.09553	0.859989	0.132782	0.567072
O08528	Hexokinase-2	Hk2	FUNCTION: Catalyzes the phosphorylation of hexose, such as D-glucose and D-fructose, to hexose 6-phosphate (D-glucose 6-phosphate and D-fructose 6-phosphate, respectively) (By similarity). Mediates the initial step of glycolysis by catalyzing phosphorylation of D-glucose to D-glucose 6-phosphate (By similarity). Plays a key role in maintaining the integrity of the outer mitochondrial membrane by …	Hexokinase-2 OS=Mus musculus OX=10090 GN=Hk2 PE=1 SV=1 - [HXK2_MOUSE]	38.17	29	34	66	917	102.469	6.11279	0.888258	1.03144	0.971874	0.963857	1.12244	0.981313	0.997141	1.03363	0.932495	0.316269	0.612779
Q60675	Laminin subunit alpha-2	Lama2	FUNCTION: Binding to cells via a high affinity receptor, laminin is thought to mediate the attachment, migration and organization of cells into tissues during embryonic development by interacting with other extracellular matrix components.	Laminin subunit alpha-2 OS=Mus musculus OX=10090 GN=Lama2 PE=1 SV=2 - [LAMA2_MOUSE]	16.81	54	54	92	3118	343.593	6.0874	0.812188	1.05259	0.940589	0.935124	1.09332	1.01915	0.987701	1.03339	0.904906	0.266612	0.590793
Q91VI7	Ribonuclease inhibitor	Rnh1	FUNCTION: Ribonuclease inhibitor which inhibits RNASE1, RNASE2 and ANG. May play a role in redox homeostasis (By similarity). {ECO:0000250}.	Ribonuclease inhibitor OS=Mus musculus OX=10090 GN=Rnh1 PE=1 SV=1 - [RINI_MOUSE]	44.3	16	16	53	456	49.7841	4.77979	0.997267	0.96514	1.02737	0.996591	1.04405	1.00946	0.978773	1.01076	0.985983	0.615357	0.795378
P62196	26S proteasome regulatory subunit 8	Psmc5	FUNCTION: Component of the 26S proteasome, a multiprotein complex involved in the ATP-dependent degradation of ubiquitinated proteins. This complex plays a key role in the maintenance of protein homeostasis by removing misfolded or damaged proteins, which could impair cellular functions, and by removing proteins whose functions are no longer required. Therefore, the proteasome participates in num…	26S proteasome regulatory subunit 8 OS=Mus musculus OX=10090 GN=Psmc5 PE=1 SV=1 - [PRS8_MOUSE]	55.42	18	19	51	406	45.5971	7.54736	1.04761	0.951844	1.00299	1.00082	1.01525	1.00009	1.01508	1.01014	0.990771	0.756892	0.877114
Q9Z2K1	Keratin, type I cytoskeletal 16	Krt16	FUNCTION: Epidermis-specific type I keratin that plays a key role in skin (PubMed:22336941, PubMed:24218583). Acts as a regulator of innate immunity in response to skin barrier breach: required for some inflammatory checkpoint for the skin barrier maintenance (PubMed:24218583). {ECO:0000269|PubMed:11029038, ECO:0000269|PubMed:22336941, ECO:0000269|PubMed:24218583}.	Keratin, type I cytoskeletal 16 OS=Mus musculus OX=10090 GN=Krt16 PE=1 SV=3 - [K1C16_MOUSE]	47.12	16	27	80	469	51.5743	5.19873	0.995931	0.536921	0.708149	0.747	2.43017	0.689601	1.06195	1.39391	0.535904	0.301561	0.606755
Q02788	Collagen alpha-2(VI) chain	Col6a2	FUNCTION: Collagen VI acts as a cell-binding protein.	Collagen alpha-2(VI) chain OS=Mus musculus OX=10090 GN=Col6a2 PE=1 SV=3 - [CO6A2_MOUSE]	25.82	32	32	84	1034	110.266	6.41748	0.911108	1.06195	1.0672	1.01342	0.979302	1.10072	1.00961	1.02988	0.984018	0.806351	0.902781
P23953	Carboxylesterase 1C	Ces1c	FUNCTION: Involved in the detoxification of xenobiotics and in the activation of ester and amide prodrugs. Involved in the extracellular metabolism of lung surfactant.	Carboxylesterase 1C OS=Mus musculus OX=10090 GN=Ces1c PE=1 SV=4 - [EST1C_MOUSE]	20.94	9	11	67	554	61.017	5.05908	0.706255	0.979429	0.942283	0.875989	1.1523	1.08844	0.954159	1.06497	0.822551	0.142111	0.567072
P62962	Profilin-1	Pfn1	FUNCTION: Binds to actin and affects the structure of the cytoskeleton. At high concentrations, profilin prevents the polymerization of actin, whereas it enhances it at low concentrations. By binding to PIP2, it inhibits the formation of IP3 and DG. Inhibits androgen receptor (AR) and HTT aggregation and binding of G-actin is essential for its inhibition of AR (By similarity). {ECO:0000250}.	Profilin-1 OS=Mus musculus OX=10090 GN=Pfn1 PE=1 SV=2 - [PROF1_MOUSE]	80	10	10	64	140	14.9475	8.27979	1.34006	0.942962	0.970922	1.08465	0.878104	0.951337	0.982836	0.937426	1.15705	0.326126	0.616128
P29699	Alpha-2-HS-glycoprotein	Ahsg	FUNCTION: Probably involved in differentiation.	Alpha-2-HS-glycoprotein OS=Mus musculus OX=10090 GN=Ahsg PE=1 SV=1 - [FETUA_MOUSE]	40	12	12	61	345	37.3017	6.50732	1.01823	1.02409	0.974467	1.00559	1.05031	1.04367	0.895374	0.996449	1.00918	0.871255	0.936298
Q61879	Myosin-10	Myh10	FUNCTION: Involved with LARP6 in the stabilization of type I collagen mRNAs for CO1A1 and CO1A2. During cell spreading, plays an important role in cytoskeleton reorganization, focal contacts formation (in the central part but not the margins of spreading cells), and lamellipodial extension; this function is mechanically antagonized by MYH9 (By similarity). Cellular myosin that appears to play a r…	Myosin-10 OS=Mus musculus OX=10090 GN=Myh10 PE=1 SV=2 - [MYH10_MOUSE]	15.49	13	31	68	1976	228.855	5.5415	0.899336	1.03695	1.0225	0.986265	1.09866	0.991865	1.03217	1.0409	0.947515	0.365942	0.641059
Q8BMK4	Cytoskeleton-associated protein 4	Ckap4	FUNCTION: High-affinity epithelial cell surface receptor for APF. {ECO:0000250}.; FUNCTION: Mediates the anchoring of the endoplasmic reticulum to microtubules. {ECO:0000250}.	Cytoskeleton-associated protein 4 OS=Mus musculus OX=10090 GN=Ckap4 PE=1 SV=2 - [CKAP4_MOUSE]	50.26	30	30	81	575	63.6536	5.64307	0.934621	0.972817	1.05306	0.986832	0.964583	1.01438	1.10565	1.0282	0.959763	0.486884	0.716818
P70168	Importin subunit beta-1	Kpnb1	FUNCTION: Functions in nuclear protein import, either in association with an adapter protein, like an importin-alpha subunit, which binds to nuclear localization signals (NLS) in cargo substrates, or by acting as autonomous nuclear transport receptor. Acting autonomously, serves itself as NLS receptor. Docking of the importin/substrate complex to the nuclear pore complex (NPC) is mediated by KPNB…	Importin subunit beta-1 OS=Mus musculus OX=10090 GN=Kpnb1 PE=1 SV=2 - [IMB1_MOUSE]	24.66	20	20	50	876	97.1221	4.77979	1.10695	0.971725	1.04557	1.04141	0.969976	1.0095	0.980708	0.986728	1.05542	0.251529	0.584626
P05202	Aspartate aminotransferase, mitochondrial	Got2	FUNCTION: Catalyzes the irreversible transamination of the L-tryptophan metabolite L-kynurenine to form kynurenic acid (KA). As a member of the malate-aspartate shuttle, it has a key role in the intracellular NAD(H) redox balance. Is important for metabolite exchange between mitochondria and cytosol, and for amino acid metabolism. Facilitates cellular uptake of long-chain free fatty acids. {ECO:0…	Aspartate aminotransferase, mitochondrial OS=Mus musculus OX=10090 GN=Got2 PE=1 SV=1 - [AATM_MOUSE]	42.33	19	20	62	430	47.3812	8.99756	0.880299	1.05545	0.965686	0.967145	1.03802	0.925593	1.03195	0.998519	0.968579	0.641365	0.811024
Q60864	Stress-induced-phosphoprotein 1	Stip1	FUNCTION: Acts as a co-chaperone for HSP90AA1. Mediates the association of the molecular chaperones HSPA8/HSC70 and HSP90. {ECO:0000250|UniProtKB:O35814, ECO:0000250|UniProtKB:P31948}.	Stress-induced-phosphoprotein 1 OS=Mus musculus OX=10090 GN=Stip1 PE=1 SV=1 - [STIP1_MOUSE]	48.8	30	30	64	543	62.5424	6.80029	1.04591	0.972909	1.04612	1.02165	0.986513	1.00611	0.981265	0.991295	1.03062	0.299972	0.606144
P01029	Complement C4-B	C4b	FUNCTION: Non-enzymatic component of C3 and C5 convertases and thus essential for the propagation of the classical complement pathway. Covalently binds to immunoglobulins and immune complexes and enhances the solubilization of immune aggregates and the clearance of IC through CR1 on erythrocytes. Catalyzes the transacylation of the thioester carbonyl group to form ester bonds with carbohydrate an…	Complement C4-B OS=Mus musculus OX=10090 GN=C4b PE=1 SV=3 - [CO4B_MOUSE]	16.86	30	31	72	1738	192.794	7.53271	1.24183	1.04709	0.973548	1.08749	0.883293	0.969876	0.852561	0.90191	1.20576	0.100977	0.567072
Q2VLH6	Scavenger receptor cysteine-rich type 1 protein M130	Cd163	FUNCTION: Involved in clearance and endocytosis of hemoglobin/haptoglobin complexes by macrophages and may thereby protect tissues from free hemoglobin-mediated oxidative damage. May play a role in the uptake and recycling of iron, via endocytosis of hemoglobin/haptoglobin and subsequent breakdown of heme. Binds hemoglobin/haptoglobin complexes in a calcium-dependent and pH-dependent manner. Indu…	Scavenger receptor cysteine-rich type 1 protein M130 OS=Mus musculus OX=10090 GN=Cd163 PE=1 SV=2 - [C163A_MOUSE]	21.77	19	19	39	1121	120.842	6.23975	0.882584	1.0014	1.02836	0.97078	1.31693	0.866912	0.854096	1.01265	0.958658	0.804893	0.901715
P40142	Transketolase	Tkt	FUNCTION: Catalyzes the transfer of a two-carbon ketol group from a ketose donor to an aldose acceptor, via a covalent intermediate with the cofactor thiamine pyrophosphate. {ECO:0000250}.	Transketolase OS=Mus musculus OX=10090 GN=Tkt PE=1 SV=1 - [TKT_MOUSE]	39.49	24	24	81	623	67.5876	7.50342	1.62809	0.889482	0.993257	1.17027	0.87848	0.895352	0.85857	0.877468	1.3337	0.2739	0.592959
Q9ERD7	Tubulin beta-3 chain	Tubb3	FUNCTION: Tubulin is the major constituent of microtubules. It binds two moles of GTP, one at an exchangeable site on the beta chain and one at a non-exchangeable site on the alpha chain. TUBB3 plays a critical role in proper axon guidance and mantainance. Binding of NTN1/Netrin-1 to its receptor UNC5C might cause dissociation of UNC5C from polymerized TUBB3 in microtubules and thereby lead to in…	Tubulin beta-3 chain OS=Mus musculus OX=10090 GN=Tubb3 PE=1 SV=1 - [TBB3_MOUSE]	35.56	2	14	59	450	50.3862	4.93213	0.87945	0.882432	0.965979	0.909287	1.40336	1.04232	0.92592	1.12387	0.809068	0.216859	0.572276
Q7TQ48	Sarcalumenin	Srl	FUNCTION: May be involved in the regulation of calcium transport.	Sarcalumenin OS=Mus musculus OX=10090 GN=Srl PE=1 SV=2 - [SRCA_MOUSE]	37.71	16	16	70	472	54.2522	6.63916	0.835501	1.14204	0.896379	0.957972	1.05603	1.01724	0.93429	1.00252	0.955562	0.680009	0.833569
Q60847	Collagen alpha-1(XII) chain	Col12a1	FUNCTION: Type XII collagen interacts with type I collagen-containing fibrils, the COL1 domain could be associated with the surface of the fibrils, and the COL2 and NC3 domains may be localized in the perifibrillar matrix. {ECO:0000250}.	Collagen alpha-1(XII) chain OS=Mus musculus OX=10090 GN=Col12a1 PE=2 SV=3 - [COCA1_MOUSE]	19.33	55	56	85	3120	340.004	5.64307	0.939762	0.884107	1.00767	0.943847	0.927221	1.07042	1.11666	1.0381	0.909205	0.233921	0.57676
P26443	Glutamate dehydrogenase 1, mitochondrial	Glud1	FUNCTION: Mitochondrial glutamate dehydrogenase that converts L-glutamate into alpha-ketoglutarate. Plays a key role in glutamine anaplerosis by producing alpha-ketoglutarate, an important intermediate in the tricarboxylic acid cycle. May be involved in learning and memory reactions by increasing the turnover of the excitatory neurotransmitter glutamate. {ECO:0000269|PubMed:23663782}.	Glutamate dehydrogenase 1, mitochondrial OS=Mus musculus OX=10090 GN=Glud1 PE=1 SV=1 - [DHE3_MOUSE]	40.14	20	20	49	558	61.2982	8.00146	1.01292	1.00374	1.05535	1.024	1.00077	1.00754	1.03189	1.0134	1.01046	0.597021	0.786137
P24527	Leukotriene A-4 hydrolase	Lta4h	FUNCTION: Epoxide hydrolase that catalyzes the final step in the biosynthesis of the proinflammatory mediator leukotriene B4. Has also aminopeptidase activity. {ECO:0000269|PubMed:9287304}.	Leukotriene A-4 hydrolase OS=Mus musculus OX=10090 GN=Lta4h PE=1 SV=4 - [LKHA4_MOUSE]	42.88	24	24	67	611	69.0071	6.41748	1.70455	0.892523	0.965512	1.18753	0.771038	0.839989	0.823326	0.811451	1.46346	0.221881	0.572594
P16045	Galectin-1	Lgals1	FUNCTION: Lectin that binds beta-galactoside and a wide array of complex carbohydrates. Plays a role in regulating apoptosis, cell proliferation and cell differentiation. Inhibits CD45 protein phosphatase activity and therefore the dephosphorylation of Lyn kinase. Strong inducer of T-cell apoptosis. {ECO:0000250|UniProtKB:P09382, ECO:0000269|PubMed:1986871}.	Galectin-1 OS=Mus musculus OX=10090 GN=Lgals1 PE=1 SV=3 - [LEG1_MOUSE]	71.85	9	9	59	135	14.8562	5.49072	0.952843	1.03289	1.04579	1.01051	0.989774	1.03746	1.01694	1.01473	0.995845	0.902101	0.950696
Q5I2A0	Serine protease inhibitor A3G	Serpina3g	FUNCTION: Serine and cysteine protease inhibitor. Can inhibit lysosomal papain-like proteases including the cathepsins B, G, H, K, L and V. Ineffective against elastase, granzyme A, granzyme B, or caspases 3, 8 or 9. Inhibition of cytoplasmic cathepsin B following release from the lysosome may protect cells from apoptosis. This may facilitate the survival of progenitor T-cells and the subsequent …	Serine protease inhibitor A3G OS=Mus musculus OX=10090 GN=Serpina3g PE=1 SV=2 - [SPA3G_MOUSE]	17.73	3	7	49	440	48.9902	6.45557	0.986677	1.0057	0.956793	0.983056	0.957844	0.983607	1.12268	1.02138	0.962479	0.510685	0.730087
A6X935	Inter alpha-trypsin inhibitor, heavy chain 4	Itih4	FUNCTION: Type II acute-phase protein (APP) involved in inflammatory responses to trauma. May also play a role in liver development or regeneration.	Inter alpha-trypsin inhibitor, heavy chain 4 OS=Mus musculus OX=10090 GN=Itih4 PE=1 SV=2 - [ITIH4_MOUSE]	25.37	23	23	53	942	104.594	6.40479	1.29549	0.947563	0.937216	1.06009	0.815971	0.895442	0.774459	0.828624	1.27934	0.132932	0.567072
Q9EQK5	Major vault protein	Mvp	FUNCTION: Required for normal vault structure. Vaults are multi-subunit structures that may act as scaffolds for proteins involved in signal transduction. Vaults may also play a role in nucleo-cytoplasmic transport. Down-regulates IFNG-mediated STAT1 signaling and subsequent activation of JAK. Down-regulates SRC activity and signaling through MAP kinases (By similarity). {ECO:0000250}.	Major vault protein OS=Mus musculus OX=10090 GN=Mvp PE=1 SV=4 - [MVP_MOUSE]	42.74	31	31	60	861	95.8652	5.59229	0.951586	0.995245	0.979071	0.975301	0.996465	0.990141	1.04277	1.00979	0.965844	0.174537	0.567072
Q02053	Ubiquitin-like modifier-activating enzyme 1	Uba1	FUNCTION: Catalyzes the first step in ubiquitin conjugation to mark cellular proteins for degradation through the ubiquitin-proteasome system (PubMed:1511901). Activates ubiquitin by first adenylating its C-terminal glycine residue with ATP, and thereafter linking this residue to the side chain of a cysteine residue in E1, yielding a ubiquitin-E1 thioester and free AMP. Essential for the formatio…	Ubiquitin-like modifier-activating enzyme 1 OS=Mus musculus OX=10090 GN=Uba1 PE=1 SV=1 - [UBA1_MOUSE]	31.1	29	29	68	1058	117.734	5.65576	1.04912	0.955147	1.00495	1.00307	0.97986	1.00627	1.02846	1.00486	0.998219	0.956101	0.979109
Q8QZT1	Acetyl-CoA acetyltransferase, mitochondrial	Acat1	FUNCTION: This is one of the enzymes that catalyzes the last step of the mitochondrial beta-oxidation pathway, an aerobic process breaking down fatty acids into acetyl-CoA. Using free coenzyme A/CoA, catalyzes the thiolytic cleavage of medium- to long-chain 3-oxoacyl-CoAs into acetyl-CoA and a fatty acyl-CoA shortened by two carbon atoms. The activity of the enzyme is reversible and it can also c…	Acetyl-CoA acetyltransferase, mitochondrial OS=Mus musculus OX=10090 GN=Acat1 PE=1 SV=1 - [THIL_MOUSE]	38.44	14	14	50	424	44.7873	8.51416	0.860034	1.02518	0.983246	0.956152	1.10749	0.998051	1.04941	1.05165	0.90919	0.179572	0.567072
P32261	Antithrombin-III	Serpinc1	FUNCTION: Most important serine protease inhibitor in plasma that regulates the blood coagulation cascade. AT-III inhibits thrombin, matriptase-3/TMPRSS7, as well as factors IXa, Xa and XIa. Its inhibitory activity is greatly enhanced in the presence of heparin (By similarity). {ECO:0000250}.	Antithrombin-III OS=Mus musculus OX=10090 GN=Serpinc1 PE=1 SV=1 - [ANT3_MOUSE]	43.01	21	21	61	465	51.9706	6.45557	1.00003	0.966217	0.950899	0.972381	1.01907	0.955971	0.875125	0.950054	1.0235	0.639373	0.809631
P11983	T-complex protein 1 subunit alpha	Tcp1	FUNCTION: Component of the chaperonin-containing T-complex (TRiC), a molecular chaperone complex that assists the folding of proteins upon ATP hydrolysis. The TRiC complex mediates the folding of WRAP53/TCAB1, thereby regulating telomere maintenance. As part of the TRiC complex may play a role in the assembly of BBSome, a complex involved in ciliogenesis regulating transports vesicles to the cili…	T-complex protein 1 subunit alpha OS=Mus musculus OX=10090 GN=Tcp1 PE=1 SV=3 - [TCPA_MOUSE]	35.61	19	19	46	556	60.4107	6.16357	1.0943	0.984181	1.02273	1.03373	0.945671	1.00408	1.02184	0.990529	1.04362	0.336824	0.621891
P17156	Heat shock-related 70 kDa protein 2	Hspa2	FUNCTION: Molecular chaperone implicated in a wide variety of cellular processes, including protection of the proteome from stress, folding and transport of newly synthesized polypeptides, activation of proteolysis of misfolded proteins and the formation and dissociation of protein complexes. Plays a pivotal role in the protein quality control system, ensuring the correct folding of proteins, the…	Heat shock-related 70 kDa protein 2 OS=Mus musculus OX=10090 GN=Hspa2 PE=1 SV=2 - [HSP72_MOUSE]	30.33	7	22	75	633	69.5987	5.66846	1.08386	1.0177	0.996107	1.03256	0.884392	0.992932	1.01831	0.965212	1.06977	0.239868	0.578835
P14152	Malate dehydrogenase, cytoplasmic	Mdh1		Malate dehydrogenase, cytoplasmic OS=Mus musculus OX=10090 GN=Mdh1 PE=1 SV=3 - [MDHC_MOUSE]	51.5	19	19	55	334	36.4881	6.58057	0.872243	1.01174	0.950997	0.944992	1.09375	0.956148	1.03411	1.028	0.919249	0.217197	0.572276
Q61702	Inter-alpha-trypsin inhibitor heavy chain H1	Itih1	FUNCTION: May act as a carrier of hyaluronan in serum or as a binding protein between hyaluronan and other matrix protein, including those on cell surfaces in tissues to regulate the localization, synthesis and degradation of hyaluronan which are essential to cells undergoing biological processes. {ECO:0000250}.	Inter-alpha-trypsin inhibitor heavy chain H1 OS=Mus musculus OX=10090 GN=Itih1 PE=1 SV=2 - [ITIH1_MOUSE]	20.18	18	18	56	907	101.004	6.96143	1.01266	1.00494	0.950964	0.989523	0.780065	1.10054	0.940565	0.94039	1.05225	0.630658	0.804307
P19221	Prothrombin	F2	FUNCTION: Thrombin, which cleaves bonds after Arg and Lys, converts fibrinogen to fibrin and activates factors V, VII, VIII, XIII, and, in complex with thrombomodulin, protein C. Functions in blood homeostasis, inflammation and wound healing (By similarity). {ECO:0000250}.	Prothrombin OS=Mus musculus OX=10090 GN=F2 PE=1 SV=1 - [THRB_MOUSE]	31.72	20	21	67	618	70.2237	6.43018	1.19512	1.03129	0.933844	1.05342	0.901895	0.943234	0.835421	0.893516	1.17896	0.124454	0.567072
P99029	Peroxiredoxin-5, mitochondrial	Prdx5	FUNCTION: Thiol-specific peroxidase that catalyzes the reduction of hydrogen peroxide and organic hydroperoxides to water and alcohols, respectively. Plays a role in cell protection against oxidative stress by detoxifying peroxides and as sensor of hydrogen peroxide-mediated signaling events. {ECO:0000269|PubMed:10679306}.	Peroxiredoxin-5, mitochondrial OS=Mus musculus OX=10090 GN=Prdx5 PE=1 SV=2 - [PRDX5_MOUSE]	51.9	9	9	43	210	21.8835	8.85107	1.56489	0.949317	0.974408	1.16287	0.822225	0.850635	0.914736	0.862532	1.34821	0.213085	0.571892
P68254	14-3-3 protein theta	Ywhaq	FUNCTION: Adapter protein implicated in the regulation of a large spectrum of both general and specialized signaling pathways. Binds to a large number of partners, usually by recognition of a phosphoserine or phosphothreonine motif. Binding generally results in the modulation of the activity of the binding partner. Negatively regulates the kinase activity of PDPK1 (By similarity). {ECO:0000250}.	14-3-3 protein theta OS=Mus musculus OX=10090 GN=Ywhaq PE=1 SV=1 - [1433T_MOUSE]	64.08	10	16	65	245	27.7608	4.77979	1.06498	0.87825	1.04945	0.997559	1.03115	1.03648	1.0422	1.03661	0.962331	0.550086	0.757977
A2ABU4	Myomesin-3	Myom3	FUNCTION: May link the intermediate filament cytoskeleton to the M-disk of the myofibrils in striated muscle. {ECO:0000250}.	Myomesin-3 OS=Mus musculus OX=10090 GN=Myom3 PE=1 SV=1 - [MYOM3_MOUSE]	35.44	43	44	76	1439	161.678	5.71924	0.783445	1.07695	0.891174	0.917191	1.00108	0.856474	1.07831	0.97862	0.937229	0.59857	0.786137
P47738	Aldehyde dehydrogenase, mitochondrial	Aldh2	FUNCTION: Is capable of converting retinaldehyde to retinoic acid.	Aldehyde dehydrogenase, mitochondrial OS=Mus musculus OX=10090 GN=Aldh2 PE=1 SV=1 - [ALDH2_MOUSE]	48.36	19	21	56	519	56.5018	7.62061	1.19432	0.980238	0.993054	1.05587	0.998362	0.948738	0.962927	0.970009	1.08852	0.292407	0.603621
P51437	Cathelicidin antimicrobial peptide	Camp	FUNCTION: Acts as a potent antimicrobial peptide.	Cathelicidin antimicrobial peptide OS=Mus musculus OX=10090 GN=Camp PE=1 SV=2 - [CAMP_MOUSE]	52.91	6	7	35	172	19.4412	8.67529	2.14083	0.884608	0.939138	1.32152	0.531618	0.735979	0.770422	0.67934	1.94531	0.198117	0.569215
Q61599	Rho GDP-dissociation inhibitor 2	Arhgdib	FUNCTION: Regulates the GDP/GTP exchange reaction of the Rho proteins by inhibiting the dissociation of GDP from them, and the subsequent binding of GTP to them. Regulates reorganization of the actin cytoskeleton mediated by Rho family members. {ECO:0000250|UniProtKB:P52566}.	Rho GDP-dissociation inhibitor 2 OS=Mus musculus OX=10090 GN=Arhgdib PE=1 SV=3 - [GDIR2_MOUSE]	64	13	13	49	200	22.8365	5.10986	1.77096	0.941593	0.957362	1.2233	0.655581	0.815673	0.841033	0.770762	1.58713	0.18129	0.567072
Q9CQV8	14-3-3 protein beta/alpha	Ywhab	FUNCTION: Adapter protein implicated in the regulation of a large spectrum of both general and specialized signaling pathways. Binds to a large number of partners, usually by recognition of a phosphoserine or phosphothreonine motif. Binding generally results in the modulation of the activity of the binding partner. Negative regulator of osteogenesis. Blocks the nuclear translocation of the phosph…	14-3-3 protein beta/alpha OS=Mus musculus OX=10090 GN=Ywhab PE=1 SV=3 - [1433B_MOUSE]	59.76	6	14	76	246	28.0689	4.83057	1.20603	0.941421	1.0052	1.05088	0.954705	0.972721	1.06575	0.997726	1.05328	0.57352	0.771266
P15508	Spectrin beta chain, erythrocytic	Sptb	FUNCTION: Spectrin is the major constituent of the cytoskeletal network underlying the erythrocyte plasma membrane. It associates with band 4.1 and actin to form the cytoskeletal superstructure of the erythrocyte plasma membrane.	Spectrin beta chain, erythrocytic OS=Mus musculus OX=10090 GN=Sptb PE=1 SV=4 - [SPTB1_MOUSE]	19.41	34	37	45	2128	245.098	5.32568	0.798618	1.07258	1.03192	0.967705	1.05461	1.0092	0.990914	1.01824	0.950367	0.594218	0.784842
P48962	ADP/ATP translocase 1	Slc25a4	FUNCTION: Involved in mitochondrial ADP/ATP transport. Catalyzes the exchange of cytoplasmic ADP with mitochondrial ATP across the mitochondrial inner membrane. {ECO:0000250|UniProtKB:P12235}.	ADP/ATP translocase 1 OS=Mus musculus OX=10090 GN=Slc25a4 PE=1 SV=4 - [ADT1_MOUSE]	44.97	10	16	89	298	32.8831	9.71533	0.794693	1.06808	0.915336	0.926037	1.12624	0.951883	1.01174	1.02996	0.899103	0.33185	0.618506
P97384	Annexin A11	Anxa11	FUNCTION: Required for midbody formation and completion of the terminal phase of cytokinesis (By similarity). Binds specifically to calcyclin in a calcium-dependent manner. {ECO:0000250}.	Annexin A11 OS=Mus musculus OX=10090 GN=Anxa11 PE=1 SV=2 - [ANX11_MOUSE]	32.01	14	15	39	503	54.0448	7.66455	1.33491	0.946297	0.975333	1.08551	0.881154	0.93641	0.883664	0.900409	1.20558	0.216549	0.572276
Q9Z2I9	Succinate--CoA ligase [ADP-forming] subunit beta, mitochondrial	Sucla2	FUNCTION: ATP-specific succinyl-CoA synthetase functions in the citric acid cycle (TCA), coupling the hydrolysis of succinyl-CoA to the synthesis of ATP and thus represents the only step of substrate-level phosphorylation in the TCA. The beta subunit provides nucleotide specificity of the enzyme and binds the substrate succinate, while the binding sites for coenzyme A and phosphate are found in t…	Succinate--CoA ligase [ADP-forming] subunit beta, mitochondrial OS=Mus musculus OX=10090 GN=Sucla2 PE=1 SV=2 - [SUCB1_MOUSE]	41.47	21	21	57	463	50.0821	7.00537	0.866945	1.01216	0.961519	0.946876	1.1094	0.966758	1.00327	1.02648	0.922453	0.25756	0.586094
Q6IRU2	Tropomyosin alpha-4 chain	Tpm4	FUNCTION: Binds to actin filaments in muscle and non-muscle cells. Plays a central role, in association with the troponin complex, in the calcium dependent regulation of vertebrate striated muscle contraction. Smooth muscle contraction is regulated by interaction with caldesmon. In non-muscle cells is implicated in stabilizing cytoskeleton actin filaments. Binds calcium. {ECO:0000250|UniProtKB:P0…	Tropomyosin alpha-4 chain OS=Mus musculus OX=10090 GN=Tpm4 PE=1 SV=3 - [TPM4_MOUSE]	68.55	15	24	85	248	28.4504	4.67822	1.01674	0.90381	1.03009	0.983547	1.02805	1.02346	1.07815	1.04322	0.942798	0.243982	0.579737
P45591	Cofilin-2	Cfl2	FUNCTION: Controls reversibly actin polymerization and depolymerization in a pH-sensitive manner. It has the ability to bind G- and F-actin in a 1:1 ratio of cofilin to actin. It is the major component of intranuclear and cytoplasmic actin rods. Required for muscle maintenance. May play a role during the exchange of alpha-actin forms during the early postnatal remodeling of the sarcomere. {ECO:00…	Cofilin-2 OS=Mus musculus OX=10090 GN=Cfl2 PE=1 SV=1 - [COF2_MOUSE]	59.64	10	12	46	166	18.6978	7.88428	0.739123	1.07325	0.96129	0.924553	1.17032	0.98945	0.989342	1.0497	0.880774	0.338502	0.623587
Q99LC5	Electron transfer flavoprotein subunit alpha, mitochondrial	Etfa	FUNCTION: Heterodimeric electron transfer flavoprotein that accepts electrons from several mitochondrial dehydrogenases, including acyl-CoA dehydrogenases, glutaryl-CoA and sarcosine dehydrogenase. It transfers the electrons to the main mitochondrial respiratory chain via ETF-ubiquinone oxidoreductase (ETF dehydrogenase). Required for normal mitochondrial fatty acid oxidation and normal amino aci…	Electron transfer flavoprotein subunit alpha, mitochondrial OS=Mus musculus OX=10090 GN=Etfa PE=1 SV=2 - [ETFA_MOUSE]	47.45	14	14	40	333	34.9875	8.38232	0.879384	1.00923	0.994111	0.960909	1.10222	0.966791	1.03844	1.03581	0.927684	0.256712	0.585079
P29621	Serine protease inhibitor A3C	Serpina3c		Serine protease inhibitor A3C OS=Mus musculus OX=10090 GN=Serpina3c PE=2 SV=1 - [SPA3C_MOUSE]	17.51	4	7	42	417	46.7366	7.88428	1.0035	1.0154	0.935986	0.984963	1.04229	1.01788	0.952114	1.0041	0.980946	0.628421	0.80309
Q61830	Macrophage mannose receptor 1	Mrc1	FUNCTION: Mediates the endocytosis of glycoproteins by macrophages. Binds both sulfated and non-sulfated polysaccharide chains. Acts as phagocytic receptor for bacteria, fungi and other pathogens. {ECO:0000269|PubMed:1421407}.	Macrophage mannose receptor 1 OS=Mus musculus OX=10090 GN=Mrc1 PE=1 SV=2 - [MRC1_MOUSE]	25.89	37	37	79	1456	164.874	6.82959	0.939039	1.04622	1.03852	1.00793	1.12156	0.92969	0.970072	1.00711	1.00081	0.990954	0.995198
P46471	26S proteasome regulatory subunit 7	Psmc2	FUNCTION: Component of the 26S proteasome, a multiprotein complex involved in the ATP-dependent degradation of ubiquitinated proteins. This complex plays a key role in the maintenance of protein homeostasis by removing misfolded or damaged proteins, which could impair cellular functions, and by removing proteins whose functions are no longer required. Therefore, the proteasome participates in num…	26S proteasome regulatory subunit 7 OS=Mus musculus OX=10090 GN=Psmc2 PE=1 SV=5 - [PRS7_MOUSE]	43.65	20	20	48	433	48.6171	5.94775	1.02899	0.971804	1.02146	1.00742	1.00638	1.00896	1.00919	1.00818	0.999247	0.968308	0.984316
O08553	Dihydropyrimidinase-related protein 2	Dpysl2	FUNCTION: Plays a role in neuronal development and polarity, as well as in axon growth and guidance, neuronal growth cone collapse and cell migration. Necessary for signaling by class 3 semaphorins and subsequent remodeling of the cytoskeleton. May play a role in endocytosis. {ECO:0000269|PubMed:22057101}.	Dihydropyrimidinase-related protein 2 OS=Mus musculus OX=10090 GN=Dpysl2 PE=1 SV=2 - [DPYL2_MOUSE]	40.03	13	17	48	572	62.2386	6.37939	0.882093	0.970757	1.03946	0.964102	1.02707	1.05767	1.04595	1.04356	0.923859	0.162065	0.567072
O35639	Annexin A3	Anxa3	FUNCTION: Inhibitor of phospholipase A2, also possesses anti-coagulant properties.	Annexin A3 OS=Mus musculus OX=10090 GN=Anxa3 PE=1 SV=4 - [ANXA3_MOUSE]	54.49	19	21	56	323	36.3616	5.75732	1.44379	0.9345	0.9882	1.12216	0.884159	0.862255	0.838487	0.861634	1.30237	0.183277	0.567072
Q8BMF4	Dihydrolipoyllysine-residue acetyltransferase component of pyruvate dehydrogenase complex, mitochondrial	Dlat	FUNCTION: The pyruvate dehydrogenase complex catalyzes the overall conversion of pyruvate to acetyl-CoA and CO(2), and thereby links the glycolytic pathway to the tricarboxylic cycle. {ECO:0000250}.	Dihydrolipoyllysine-residue acetyltransferase component of pyruvate dehydrogenase complex, mitochondrial OS=Mus musculus OX=10090 GN=Dlat PE=1 SV=2 - [ODP2_MOUSE]	27.41	16	16	45	642	67.8987	8.57275	0.821742	1.03173	0.954904	0.936126	1.15872	0.960476	0.968834	1.02934	0.909441	0.354904	0.635569
P97447	Four and a half LIM domains protein 1	Fhl1	FUNCTION: May have an involvement in muscle development or hypertrophy. Isoform 2 binds to RBP-J and plays a negative regulatory role in the RBP-J-mediated transcription in mammalian systems.	Four and a half LIM domains protein 1 OS=Mus musculus OX=10090 GN=Fhl1 PE=1 SV=3 - [FHL1_MOUSE]	48.57	14	14	58	280	31.8668	8.36768	0.814346	1.18336	0.931463	0.976391	0.981839	0.848555	0.96548	0.931958	1.04768	0.7227	0.85759
Q9Z1Q5	Chloride intracellular channel protein 1	Clic1	FUNCTION: Can insert into membranes and form chloride ion channels. Channel activity depends on the pH. Membrane insertion seems to be redox-regulated and may occur only under oxydizing conditions (By similarity). {ECO:0000250}.	Chloride intracellular channel protein 1 OS=Mus musculus OX=10090 GN=Clic1 PE=1 SV=3 - [CLIC1_MOUSE]	63.07	12	12	25	241	26.9957	5.17334	1.23112	0.933253	1.0254	1.06326	0.88772	0.972772	1.00063	0.953707	1.11487	0.310248	0.608933
Q9QZ47	Troponin T, fast skeletal muscle	Tnnt3	FUNCTION: Troponin T is the tropomyosin-binding subunit of troponin, the thin filament regulatory complex which confers calcium-sensitivity to striated muscle actomyosin ATPase activity. {ECO:0000250}.	Troponin T, fast skeletal muscle OS=Mus musculus OX=10090 GN=Tnnt3 PE=1 SV=3 - [TNNT3_MOUSE]	39.71	17	18	82	272	32.2214	5.31299	0.764313	1.09532	0.904265	0.921298	1.22392	0.985472	0.917684	1.04236	0.88386	0.415846	0.671574
Q61292	Laminin subunit beta-2	Lamb2	FUNCTION: Binding to cells via a high affinity receptor, laminin is thought to mediate the attachment, migration and organization of cells into tissues during embryonic development by interacting with other extracellular matrix components. {ECO:0000269|PubMed:7885444}.; FUNCTION: Laminin-3 (S-laminin) regulates the formation of motor nerve terminals. {ECO:0000269|PubMed:7885444}.	Laminin subunit beta-2 OS=Mus musculus OX=10090 GN=Lamb2 PE=1 SV=2 - [LAMB2_MOUSE]	20.57	35	35	51	1799	196.451	6.66846	0.865821	0.994013	0.971095	0.943643	1.08388	1.05339	0.992865	1.04338	0.904411	0.104611	0.567072
P43275	Histone H1.1	Hist1h1a	FUNCTION: Histone H1 protein binds to linker DNA between nucleosomes forming the macromolecular structure known as the chromatin fiber. Histones H1 are necessary for the condensation of nucleosome chains into higher-order structured fibers. Acts also as a regulator of individual gene transcription through chromatin remodeling, nucleosome spacing and DNA methylation (By similarity). {ECO:0000250}.	Histone H1.1 OS=Mus musculus OX=10090 GN=Hist1h1a PE=1 SV=2 - [H11_MOUSE]	33.33	5	7	54	213	21.7719	10.9312	1.30343	1.02785	1.04545	1.12558	0.712977	0.97238	0.928763	0.871373	1.29173	0.101233	0.567072
O88342	WD repeat-containing protein 1	Wdr1	FUNCTION: Induces disassembly of actin filaments in conjunction with ADF/cofilin family proteins (By similarity). Enhances cofilin-mediated actin severing (PubMed:25915128). Involved in cytokinesis. Involved in chemotactic cell migration by restricting lamellipodial membrane protrusions (By similarity). Involved in myocardium sarcomere organization. Required for cardiomyocyte growth at the postna…	WD repeat-containing protein 1 OS=Mus musculus OX=10090 GN=Wdr1 PE=1 SV=3 - [WDR1_MOUSE]	33.17	20	20	51	606	66.365	6.59521	1.30284	0.964931	1.00288	1.09022	0.878521	0.935985	0.945887	0.920131	1.18485	0.193407	0.569215
P23492	Purine nucleoside phosphorylase	Pnp	FUNCTION: The purine nucleoside phosphorylases catalyze the phosphorolytic breakdown of the N-glycosidic bond in the beta-(deoxy)ribonucleoside molecules, with the formation of the corresponding free purine bases and pentose-1-phosphate. {ECO:0000269|PubMed:1902950}.	Purine nucleoside phosphorylase OS=Mus musculus OX=10090 GN=Pnp PE=1 SV=2 - [PNPH_MOUSE]	47.75	10	10	37	289	32.2561	6.16357	0.996141	0.989643	1.02137	1.00238	1.01878	1.00876	0.95305	0.99353	1.00891	0.715409	0.853414
P26043	Radixin	Rdx	FUNCTION: Probably plays a crucial role in the binding of the barbed end of actin filaments to the plasma membrane.	Radixin OS=Mus musculus OX=10090 GN=Rdx PE=1 SV=3 - [RADI_MOUSE]	44.77	18	31	78	583	68.5003	6.20166	0.993914	1.03051	1.03575	1.02006	1.01071	1.02479	0.985808	1.0071	1.01287	0.498057	0.723026
P50544	Very long-chain specific acyl-CoA dehydrogenase, mitochondrial	Acadvl	FUNCTION: Active toward esters of long-chain and very long chain fatty acids such as palmitoyl-CoA, myristoyl-CoA and stearoyl-CoA. Can accommodate substrate acyl chain lengths as long as 24 carbons, but shows little activity for substrates of less than 12 carbons (By similarity). {ECO:0000250}.	Very long-chain specific acyl-CoA dehydrogenase, mitochondrial OS=Mus musculus OX=10090 GN=Acadvl PE=1 SV=3 - [ACADV_MOUSE]	42.84	25	25	52	656	70.8307	8.74854	0.826589	0.996605	0.944842	0.922679	1.08693	0.971271	1.04644	1.03488	0.89158	0.138048	0.567072
O89053	Coronin-1A	Coro1a	FUNCTION: May be a crucial component of the cytoskeleton of highly motile cells, functioning both in the invagination of large pieces of plasma membrane, as well as in forming protrusions of the plasma membrane involved in cell locomotion. In mycobacteria-infected cells, its retention on the phagosomal membrane prevents fusion between phagosomes and lysosomes. {ECO:0000269|PubMed:10338208}.	Coronin-1A OS=Mus musculus OX=10090 GN=Coro1a PE=1 SV=5 - [COR1A_MOUSE]	41	18	20	70	461	50.9569	6.48096	1.72873	0.986457	0.987299	1.23416	0.644865	0.893147	0.913638	0.817217	1.5102	0.186648	0.567072
P68510	14-3-3 protein eta	Ywhah	FUNCTION: Adapter protein implicated in the regulation of a large spectrum of both general and specialized signaling pathways. Binds to a large number of partners, usually by recognition of a phosphoserine or phosphothreonine motif. Binding generally results in the modulation of the activity of the binding partner. Negatively regulates the kinase activity of PDPK1 (By similarity). {ECO:0000250}.	14-3-3 protein eta OS=Mus musculus OX=10090 GN=Ywhah PE=1 SV=2 - [1433F_MOUSE]	68.29	11	16	67	246	28.194	4.89404	1.1415	0.9389	0.9966	1.02567	0.970193	1.00061	1.02224	0.997681	1.02805	0.675707	0.831871
Q99LX0	Protein/nucleic acid deglycase DJ-1	Park7	FUNCTION: Multifunctional protein with controversial molecular function which plays an important role in cell protection against oxidative stress and cell death acting as oxidative stress sensor and redox-sensitive chaperone and protease (PubMed:15784737, PubMed:17015834, PubMed:20800516, PubMed:21068725). It is involved in neuroprotective mechanisms like the stabilization of NFE2L2 and PINK1 pro…	Protein/nucleic acid deglycase DJ-1 OS=Mus musculus OX=10090 GN=Park7 PE=1 SV=1 - [PARK7_MOUSE]	57.67	12	12	52	189	20.0084	6.771	0.895706	1.04621	1.0399	0.99394	1.09865	1.02145	0.938161	1.01942	0.975003	0.72517	0.859032
Q61147	Ceruloplasmin	Cp	FUNCTION: Ceruloplasmin is a blue, copper-binding (6-7 atoms per molecule) glycoprotein. It has ferroxidase activity oxidizing Fe(2+) to Fe(3+) without releasing radical oxygen species. It is involved in iron transport across the cell membrane. Provides Cu(2+) ions for the ascorbate-mediated deaminase degradation of the heparan sulfate chains of GPC1. May also play a role in fetal lung developmen…	Ceruloplasmin OS=Mus musculus OX=10090 GN=Cp PE=1 SV=2 - [CERU_MOUSE]	35.44	33	33	76	1061	121.074	5.84619	1.07068	1.00814	0.938808	1.00588	0.976558	0.993903	0.858407	0.942956	1.06673	0.332471	0.618916
Q99JY0	Trifunctional enzyme subunit beta, mitochondrial	Hadhb	FUNCTION: Mitochondrial trifunctional enzyme catalyzes the last three of the four reactions of the mitochondrial beta-oxidation pathway. The mitochondrial beta-oxidation pathway is the major energy-producing process in tissues and is performed through four consecutive reactions breaking down fatty acids into acetyl-CoA. Among the enzymes involved in this pathway, the trifunctional enzyme exhibits…	Trifunctional enzyme subunit beta, mitochondrial OS=Mus musculus OX=10090 GN=Hadhb PE=1 SV=1 - [ECHB_MOUSE]	37.05	15	16	51	475	51.3534	9.37842	0.835446	1.0062	0.961789	0.93448	1.14544	0.979013	1.00122	1.04189	0.896907	0.215467	0.572276
O88844	Isocitrate dehydrogenase [NADP] cytoplasmic	Idh1		Isocitrate dehydrogenase [NADP] cytoplasmic OS=Mus musculus OX=10090 GN=Idh1 PE=1 SV=2 - [IDHC_MOUSE]	45.65	19	20	55	414	46.6445	7.1665	1.03504	0.954024	1.01274	1.0006	1.07277	0.974987	1.01525	1.021	0.98002	0.613208	0.793915
E9Q414	Apolipoprotein B-100	Apob	FUNCTION: Apolipoprotein B is a major protein constituent of chylomicrons (apo B-48), LDL (apo B-100) and VLDL (apo B-100). Apo B-100 functions as a recognition signal for the cellular binding and internalization of LDL particles by the apoB/E receptor.	Apolipoprotein B-100 OS=Mus musculus OX=10090 GN=Apob PE=1 SV=1 - [APOB_MOUSE]	9.88	46	46	68	4505	509.113	6.81494	1.25555	1.05585	0.924952	1.07878	0.816382	0.865648	0.792677	0.824902	1.30777	0.0614834	0.567072
Q91ZJ5	UTP--glucose-1-phosphate uridylyltransferase	Ugp2	FUNCTION: Plays a central role as a glucosyl donor in cellular metabolic pathways.	UTP--glucose-1-phosphate uridylyltransferase OS=Mus musculus OX=10090 GN=Ugp2 PE=1 SV=3 - [UGPA_MOUSE]	41.93	21	21	68	508	56.9437	7.60596	0.850471	1.05121	0.951043	0.950907	1.02592	0.966196	1.00093	0.99768	0.953118	0.482471	0.714273
P50247	Adenosylhomocysteinase	Ahcy	FUNCTION: Adenosylhomocysteine is a competitive inhibitor of S-adenosyl-L-methionine-dependent methyl transferase reactions; therefore adenosylhomocysteinase may play a key role in the control of methylations via regulation of the intracellular concentration of adenosylhomocysteine.	Adenosylhomocysteinase OS=Mus musculus OX=10090 GN=Ahcy PE=1 SV=3 - [SAHH_MOUSE]	37.5	14	16	54	432	47.6573	6.53662	1.03745	0.92455	1.05343	1.00514	1.06925	1.0193	0.976446	1.02166	0.98383	0.751126	0.874588
Q922F4	Tubulin beta-6 chain	Tubb6	FUNCTION: Tubulin is the major constituent of microtubules. It binds two moles of GTP, one at an exchangeable site on the beta chain and one at a non-exchangeable site on the alpha chain. {ECO:0000250|UniProtKB:P02557}.	Tubulin beta-6 chain OS=Mus musculus OX=10090 GN=Tubb6 PE=1 SV=1 - [TBB6_MOUSE]	33.56	3	14	55	447	50.0581	4.89404	0.879291	0.920684	0.994504	0.931493	1.07255	1.06796	0.993191	1.04457	0.891748	0.0559558	0.567072
Q61941	NAD(P) transhydrogenase, mitochondrial	Nnt	FUNCTION: The transhydrogenation between NADH and NADP is coupled to respiration and ATP hydrolysis and functions as a proton pump across the membrane (By similarity). May play a role in reactive oxygen species (ROS) detoxification in the adrenal gland (By similarity). {ECO:0000250|UniProtKB:P07001, ECO:0000250|UniProtKB:Q13423}.	NAD(P) transhydrogenase, mitochondrial OS=Mus musculus OX=10090 GN=Nnt PE=1 SV=2 - [NNTM_MOUSE]	28.08	30	30	64	1086	113.765	7.63525	0.884033	1.07911	0.960909	0.974683	1.09042	0.952252	1.0104	1.01769	0.957738	0.569236	0.76963
P16125	L-lactate dehydrogenase B chain	Ldhb		L-lactate dehydrogenase B chain OS=Mus musculus OX=10090 GN=Ldhb PE=1 SV=2 - [LDHB_MOUSE]	42.81	13	15	55	334	36.549	6.04932	0.897314	1.06105	0.966799	0.975054	0.993529	0.912126	1.03764	0.981099	0.993839	0.924626	0.962774
P18760	Cofilin-1	Cfl1	FUNCTION: Binds to F-actin and exhibits pH-sensitive F-actin depolymerizing activity (PubMed:11809832). Regulates actin cytoskeleton dynamics. Important for normal progress through mitosis and normal cytokinesis. Plays a role in the regulation of cell morphology and cytoskeletal organization. Required for the up-regulation of atypical chemokine receptor ACKR2 from endosomal compartment to cell me…	Cofilin-1 OS=Mus musculus OX=10090 GN=Cfl1 PE=1 SV=3 - [COF1_MOUSE]	69.28	14	16	52	166	18.5477	8.08936	1.44751	0.953081	1.02455	1.14171	0.819066	0.942492	0.992711	0.918089	1.24357	0.241235	0.578914
P61979	Heterogeneous nuclear ribonucleoprotein K	Hnrnpk	FUNCTION: One of the major pre-mRNA-binding proteins. Binds tenaciously to poly(C) sequences. Likely to play a role in the nuclear metabolism of hnRNAs, particularly for pre-mRNAs that contain cytidine-rich sequences. Can also bind poly(C) single-stranded DNA. Plays an important role in p53/TP53 response to DNA damage, acting at the level of both transcription activation and repression. When sumo…	Heterogeneous nuclear ribonucleoprotein K OS=Mus musculus OX=10090 GN=Hnrnpk PE=1 SV=1 - [HNRPK_MOUSE]	31.53	13	13	43	463	50.9444	5.5415	1.02506	0.965792	1.03407	1.00831	0.986762	1.00008	1.00503	0.99729	1.01105	0.644252	0.812457
Q9WVA4	Transgelin-2	Tagln2		Transgelin-2 OS=Mus musculus OX=10090 GN=Tagln2 PE=1 SV=4 - [TAGL2_MOUSE]	55.78	12	12	47	199	22.3812	8.23584	1.14585	0.987561	0.987305	1.04024	0.962524	0.984661	1.03549	0.994227	1.04628	0.465186	0.704996
Q9R0Y5	Adenylate kinase isoenzyme 1	Ak1	FUNCTION: Catalyzes the reversible transfer of the terminal phosphate group between ATP and AMP. Also possesses broad nucleoside diphosphate kinase activity. Plays an important role in cellular energy homeostasis and in adenine nucleotide metabolism (By similarity). May provide a mechanism to buffer the adenylate energy charge for sperm motility. {ECO:0000250, ECO:0000269|PubMed:16790685}.	Adenylate kinase isoenzyme 1 OS=Mus musculus OX=10090 GN=Ak1 PE=1 SV=1 - [KAD1_MOUSE]	58.25	14	14	66	194	21.5261	5.80811	0.81009	1.11282	0.978075	0.966994	1.03001	1.05303	0.930257	1.00443	0.962725	0.714528	0.852928
P10605	Cathepsin B	Ctsb	FUNCTION: Thiol protease which is believed to participate in intracellular degradation and turnover of proteins (By similarity). Cleaves matrix extracellular phosphoglycoprotein MEPE (By similarity). Involved in the solubilization of cross-linked TG/thyroglobulin in the thyroid follicle lumen (PubMed:12782676). Has also been implicated in tumor invasion and metastasis (By similarity). {ECO:000025…	Cathepsin B OS=Mus musculus OX=10090 GN=Ctsb PE=1 SV=2 - [CATB_MOUSE]	35.99	10	10	38	339	37.2557	5.90967	0.918625	0.979755	1.00836	0.968912	1.01276	1.0417	1.02122	1.02523	0.945069	0.112975	0.567072
Q60930	Voltage-dependent anion-selective channel protein 2	Vdac2	FUNCTION: Forms a channel through the mitochondrial outer membrane that allows diffusion of small hydrophilic molecules. The channel adopts an open conformation at low or zero membrane potential and a closed conformation at potentials above 30-40 mV. The open state has a weak anion selectivity whereas the closed state is cation-selective (By similarity). {ECO:0000250}.	Voltage-dependent anion-selective channel protein 2 OS=Mus musculus OX=10090 GN=Vdac2 PE=1 SV=2 - [VDAC2_MOUSE]	64.75	14	15	43	295	31.7126	7.48877	0.972242	1.06971	0.983025	1.00833	0.997705	0.975449	0.991424	0.988193	1.02038	0.558113	0.762204
Q922R8	Protein disulfide-isomerase A6	Pdia6	FUNCTION: May function as a chaperone that inhibits aggregation of misfolded proteins (PubMed:24508390). Negatively regulates the unfolded protein response (UPR) through binding to UPR sensors such as ERN1, which in turn inactivates ERN1 signaling (By similarity). May also regulate the UPR via the EIF2AK3 UPR sensor (By similarity). Plays a role in platelet aggregation and activation by agonists …	Protein disulfide-isomerase A6 OS=Mus musculus OX=10090 GN=Pdia6 PE=1 SV=3 - [PDIA6_MOUSE]	33.64	15	15	37	440	48.0703	5.13525	0.983347	1.00899	1.05623	1.01619	0.912439	1.03087	1.04947	0.997591	1.01864	0.717775	0.853483
Q9CZU6	Citrate synthase, mitochondrial	Cs		Citrate synthase, mitochondrial OS=Mus musculus OX=10090 GN=Cs PE=1 SV=1 - [CISY_MOUSE]	29.74	14	14	47	464	51.7034	8.57275	0.841004	1.05755	0.947835	0.948796	1.1198	0.95588	1.00044	1.02537	0.925317	0.389365	0.657208
Q9D051	Pyruvate dehydrogenase E1 component subunit beta, mitochondrial	Pdhb	FUNCTION: The pyruvate dehydrogenase complex catalyzes the overall conversion of pyruvate to acetyl-CoA and CO(2), and thereby links the glycolytic pathway to the tricarboxylic cycle. {ECO:0000250}.	Pyruvate dehydrogenase E1 component subunit beta, mitochondrial OS=Mus musculus OX=10090 GN=Pdhb PE=1 SV=1 - [ODPB_MOUSE]	39	11	11	51	359	38.912	6.87354	0.83224	1.00914	0.942362	0.927914	1.15398	0.988743	1.0149	1.05254	0.881594	0.161764	0.567072
Q8CAQ8	MICOS complex subunit Mic60	Immt	FUNCTION: Component of the MICOS complex, a large protein complex of the mitochondrial inner membrane that plays crucial roles in the maintenance of crista junctions, inner membrane architecture, and formation of contact sites to the outer membrane. Plays an important role in the maintenance of the MICOS complex stability and the mitochondrial cristae morphology. {ECO:0000250|UniProtKB:Q16891}.	MICOS complex subunit Mic60 OS=Mus musculus OX=10090 GN=Immt PE=1 SV=1 - [MIC60_MOUSE]	44.78	35	35	70	757	83.8482	6.60986	0.839452	0.996002	0.979823	0.938426	1.10628	0.976704	1.02439	1.03579	0.905997	0.194089	0.569215
P51881	ADP/ATP translocase 2	Slc25a5	FUNCTION: Catalyzes the exchange of cytoplasmic ADP with mitochondrial ATP across the mitochondrial inner membrane. As part of the mitotic spindle-associated MMXD complex it may play a role in chromosome segregation (By similarity). {ECO:0000250}.	ADP/ATP translocase 2 OS=Mus musculus OX=10090 GN=Slc25a5 PE=1 SV=3 - [ADT2_MOUSE]	40.27	9	15	71	298	32.9102	9.72998	1.10473	1.00491	1.02501	1.04488	0.951484	0.974561	0.993212	0.973086	1.07379	0.0936901	0.567072
P12246	Serum amyloid P-component	Apcs		Serum amyloid P-component OS=Mus musculus OX=10090 GN=Apcs PE=1 SV=2 - [SAMP_MOUSE]	29.91	7	7	34	224	26.2303	6.354	1.35759	1.01146	0.894846	1.08797	0.979036	0.83723	0.699034	0.838433	1.29762	0.195547	0.569215
P0C0S6	Histone H2A.Z	H2afz	FUNCTION: Variant histone H2A which replaces conventional H2A in a subset of nucleosomes. Nucleosomes wrap and compact DNA into chromatin, limiting DNA accessibility to the cellular machineries which require DNA as a template. Histones thereby play a central role in transcription regulation, DNA repair, DNA replication and chromosomal stability. DNA accessibility is regulated via a complex set of…	Histone H2A.Z OS=Mus musculus OX=10090 GN=H2afz PE=1 SV=2 - [H2AZ_MOUSE]	31.25	2	4	75	128	13.5446	10.5796	1.29662	0.899311	1.01148	1.06914	0.894036	0.928993	0.964524	0.929184	1.15062	0.30829	0.608457
Q78PY7	Staphylococcal nuclease domain-containing protein 1	Snd1	FUNCTION: Endonuclease that mediates miRNA decay of both protein-free and AGO2-loaded miRNAs (By similarity). As part of its function in miRNA decay, regulates mRNAs involved in G1-to-S phase transition (By similarity). Functions as a bridging factor between STAT6 and the basal transcription factor (By similarity). Plays a role in PIM1 regulation of MYB activity (By similarity). Functions as a tr…	Staphylococcal nuclease domain-containing protein 1 OS=Mus musculus OX=10090 GN=Snd1 PE=1 SV=1 - [SND1_MOUSE]	28.79	23	23	47	910	102.025	7.43018	1.04819	0.97645	1.00863	1.01109	0.953245	0.986659	1.00242	0.980776	1.03091	0.297134	0.605485
Q9QUI0	Transforming protein RhoA	Rhoa	FUNCTION: Small GTPase which cycles between an active GTP-bound and an inactive GDP-bound state. Mainly associated with cytoskeleton organization, in active state binds to a variety of effector proteins to regulate cellular responses such as cytoskeletal dynamics, cell migration and cell cycle. Regulates a signal transduction pathway linking plasma membrane receptors to the assembly of focal adhe…	Transforming protein RhoA OS=Mus musculus OX=10090 GN=Rhoa PE=1 SV=1 - [RHOA_MOUSE]	31.61	3	7	32	193	21.7681	6.1001	1.61905	1.04329	1.06066	1.241	0.830455	0.92661	0.908739	0.888602	1.39658	0.139379	0.567072
Q8R2S8	CD177 antigen	Cd177	FUNCTION: In association with beta-2 integrin heterodimer ITGAM/CD11b and ITGB2/CD18, mediates activation of TNF-alpha primed neutrophils including degranulation and superoxide production (By similarity). In addition, by preventing beta-2 integrin internalization and attenuating chemokine signaling favors adhesion over migration (By similarity). Heterophilic interaction with PECAM1 on endothelial…	CD177 antigen OS=Mus musculus OX=10090 GN=Cd177 PE=2 SV=1 - [CD177_MOUSE]	25.7	19	19	48	817	87.0333	5.66846	2.1051	0.899504	0.914265	1.30629	0.612469	0.740672	0.782074	0.711738	1.83535	0.213858	0.572258
P19157	Glutathione S-transferase P 1	Gstp1	FUNCTION: Conjugation of reduced glutathione to a wide number of exogenous and endogenous hydrophobic electrophiles. Involved in the formation of glutathione conjugates of both prostaglandin A2 (PGA2) and prostaglandin J2 (PGJ2). Participates in the formation of novel hepoxilin regioisomers. Regulates negatively CDK5 activity via p25/p35 translocation to prevent neurodegeneration. {ECO:0000250|Un…	Glutathione S-transferase P 1 OS=Mus musculus OX=10090 GN=Gstp1 PE=1 SV=2 - [GSTP1_MOUSE]	29.05	2	5	33	210	23.5941	7.86963	0.954302	0.963231	1.03006	0.982532	1.05983	1.00886	0.955139	1.00794	0.974788	0.545649	0.755076
P47963	60S ribosomal protein L13	Rpl13		60S ribosomal protein L13 OS=Mus musculus OX=10090 GN=Rpl13 PE=1 SV=3 - [RL13_MOUSE]	45.5	11	12	46	211	24.2905	11.5464	1.03409	0.99538	1.064	1.03116	0.98162	1.00534	1.05527	1.01408	1.01684	0.592687	0.784241
Q9D154	Leukocyte elastase inhibitor A	Serpinb1a	FUNCTION: Neutrophil serine protease inhibitor that plays an essential role in the regulation of the innate immune response, inflammation and cellular homeostasis (PubMed:17664292, PubMed:21683252, PubMed:21248149, PubMed:30692621). Acts primarily to protect the cell from proteases released in the cytoplasm during stress or infection (PubMed:17664292). These proteases are important in killing mic…	Leukocyte elastase inhibitor A OS=Mus musculus OX=10090 GN=Serpinb1a PE=1 SV=1 - [ILEUA_MOUSE]	57.78	22	22	54	379	42.5478	6.21436	1.55848	0.984807	0.956648	1.16665	0.835013	0.876934	0.852562	0.854836	1.36476	0.187677	0.567072
P19783	Cytochrome c oxidase subunit 4 isoform 1, mitochondrial	Cox4i1	FUNCTION: Component of the cytochrome c oxidase, the last enzyme in the mitochondrial electron transport chain which drives oxidative phosphorylation. The respiratory chain contains 3 multisubunit complexes succinate dehydrogenase (complex II, CII), ubiquinol-cytochrome c oxidoreductase (cytochrome b-c1 complex, complex III, CIII) and cytochrome c oxidase (complex IV, CIV), that cooperate to tran…	Cytochrome c oxidase subunit 4 isoform 1, mitochondrial OS=Mus musculus OX=10090 GN=Cox4i1 PE=1 SV=2 - [COX41_MOUSE]	62.13	11	11	32	169	19.5179	9.23193	0.879479	1.03019	0.944462	0.951378	1.17635	0.958002	1.02	1.05145	0.904826	0.270166	0.592005
P61161	Actin-related protein 2	Actr2	FUNCTION: ATP-binding component of the Arp2/3 complex, a multiprotein complex that mediates actin polymerization upon stimulation by nucleation-promoting factor (NPF). The Arp2/3 complex mediates the formation of branched actin networks in the cytoplasm, providing the force for cell motility. Seems to contact the pointed end of the daughter actin filament. In podocytes, required for the formation…	Actin-related protein 2 OS=Mus musculus OX=10090 GN=Actr2 PE=1 SV=1 - [ARP2_MOUSE]	30.71	11	12	113	394	44.7322	6.7417	1.35114	0.955231	1.0266	1.11099	0.855319	0.95795	0.94591	0.919726	1.20796	0.20381	0.569883
P04186	Complement factor B	Cfb	FUNCTION: Factor B which is part of the alternate pathway of the complement system is cleaved by factor D into 2 fragments: Ba and Bb. Bb, a serine protease, then combines with complement factor 3b to generate the C3 or C5 convertase.	Complement factor B OS=Mus musculus OX=10090 GN=Cfb PE=1 SV=2 - [CFAB_MOUSE]	29.17	25	25	58	761	84.9505	7.37158	1.32932	0.989952	0.947627	1.08897	0.959488	0.975529	0.822969	0.919329	1.18452	0.262343	0.589987
Q6P5E4	UDP-glucose:glycoprotein glucosyltransferase 1	Uggt1	FUNCTION: Recognizes glycoproteins with minor folding defects. Reglucosylates single N-glycans near the misfolded part of the protein, thus providing quality control for protein folding in the endoplasmic reticulum. Reglucosylated proteins are recognized by calreticulin for recycling to the endoplasmic reticulum and refolding or degradation (By similarity). {ECO:0000250}.	UDP-glucose:glycoprotein glucosyltransferase 1 OS=Mus musculus OX=10090 GN=Uggt1 PE=1 SV=4 - [UGGG1_MOUSE]	16.38	24	24	49	1551	176.323	5.61768	1.0456	1.02873	0.999788	1.02471	0.914186	1.00026	1.02964	0.981363	1.04417	0.30798	0.608457
P47757	F-actin-capping protein subunit beta	Capzb	FUNCTION: F-actin-capping proteins bind in a Ca(2+)-independent manner to the fast growing ends of actin filaments (barbed end) thereby blocking the exchange of subunits at these ends. Unlike other capping proteins (such as gelsolin and severin), these proteins do not sever actin filaments. Isoform 3 may play a role in spermatogenesis. Alternatively, may play a role in later maturation steps such…	F-actin-capping protein subunit beta OS=Mus musculus OX=10090 GN=Capzb PE=1 SV=3 - [CAPZB_MOUSE]	49.1	15	15	56	277	31.3258	5.74463	1.16615	0.99541	1.00127	1.05428	0.954558	0.979613	0.989068	0.974413	1.08196	0.233122	0.57676
Q9D1G1	Ras-related protein Rab-1B	Rab1b	FUNCTION: The small GTPases Rab are key regulators of intracellular membrane trafficking, from the formation of transport vesicles to their fusion with membranes. Rabs cycle between an inactive GDP-bound form and an active GTP-bound form that is able to recruit to membranes different set of downstream effectors directly responsible for vesicle formation, movement, tethering and fusion (By similar…	Ras-related protein Rab-1B OS=Mus musculus OX=10090 GN=Rab1b PE=1 SV=1 - [RAB1B_MOUSE]	72.14	6	14	48	201	22.1732	5.73193	1.13008	0.971012	0.994985	1.03203	0.993053	0.986002	1.0476	1.00889	1.02294	0.686039	0.836664
O88207	Collagen alpha-1(V) chain	Col5a1	FUNCTION: Type V collagen is a member of group I collagen (fibrillar forming collagen). It is a minor connective tissue component of nearly ubiquitous distribution. Type V collagen binds to DNA, heparan sulfate, thrombospondin, heparin, and insulin (By similarity). Transcriptionally activated by CEBPZ, which recognizes a CCAAT-like motif, CAAAT in the COL5A1 promoter. {ECO:0000250, ECO:0000269|Pu…	Collagen alpha-1(V) chain OS=Mus musculus OX=10090 GN=Col5a1 PE=1 SV=2 - [CO5A1_MOUSE]	9.58	15	17	50	1838	183.564	4.98291	0.875436	1.10289	1.10951	1.02928	0.932057	1.02915	1.03269	0.997967	1.03137	0.727359	0.860317
Q61316	Heat shock 70 kDa protein 4	Hspa4		Heat shock 70 kDa protein 4 OS=Mus musculus OX=10090 GN=Hspa4 PE=1 SV=1 - [HSP74_MOUSE]	38.41	29	31	53	841	94.0733	5.23682	1.01664	0.96526	1.03223	1.00471	1.00702	1.00849	1.02513	1.01355	0.991282	0.696195	0.843528
A2AUC9	Kelch-like protein 41	Klhl41	FUNCTION: Involved in skeletal muscle development and differentiation. Regulates proliferation and differentiation of myoblasts and plays a role in myofibril assembly by promoting lateral fusion of adjacent thin fibrils into mature, wide myofibrils. Required for pseudopod elongation in transformed cells. {ECO:0000269|PubMed:18178185, ECO:0000269|PubMed:21368295, ECO:0000269|PubMed:22562206}.	Kelch-like protein 41 OS=Mus musculus OX=10090 GN=Klhl41 PE=1 SV=1 - [KLH41_MOUSE]	33.5	20	21	47	606	68.1468	5.17334	0.829493	1.0986	0.95143	0.959842	1.07529	0.94811	0.932541	0.985315	0.974147	0.791153	0.894227
P27661	Histone H2AX	H2afx	FUNCTION: Variant histone H2A which replaces conventional H2A in a subset of nucleosomes. Nucleosomes wrap and compact DNA into chromatin, limiting DNA accessibility to the cellular machineries which require DNA as a template. Histones thereby play a central role in transcription regulation, DNA repair, DNA replication and chromosomal stability. DNA accessibility is regulated via a complex set of…	Histone H2AX OS=Mus musculus OX=10090 GN=H2afx PE=1 SV=2 - [H2AX_MOUSE]	32.87	4	7	87	143	15.1334	10.7407	1.38305	1.16421	0.978238	1.17517	0.752753	0.945825	0.949542	0.882707	1.33132	0.0941784	0.567072
Q8CGP7	Histone H2A type 1-K	Hist1h2ak	FUNCTION: Core component of nucleosome. Nucleosomes wrap and compact DNA into chromatin, limiting DNA accessibility to the cellular machineries which require DNA as a template. Histones thereby play a central role in transcription regulation, DNA repair, DNA replication and chromosomal stability. DNA accessibility is regulated via a complex set of post-translational modifications of histones, als…	Histone H2A type 1-K OS=Mus musculus OX=10090 GN=Hist1h2ak PE=1 SV=3 - [H2A1K_MOUSE]	50	5	10	102	130	14.141	11.0483	1.72805	0.850897	0.989082	1.18934	0.688432	0.854917	0.906706	0.816685	1.45631	0.25421	0.585054
P08752	Guanine nucleotide-binding protein G(i) subunit alpha-2	Gnai2	FUNCTION: Guanine nucleotide-binding proteins (G proteins) are involved as modulators or transducers in various transmembrane signaling systems. The G(i) proteins are involved in hormonal regulation of adenylate cyclase: they inhibit the cyclase in response to beta-adrenergic stimuli. May play a role in cell division.	Guanine nucleotide-binding protein G(i) subunit alpha-2 OS=Mus musculus OX=10090 GN=Gnai2 PE=1 SV=5 - [GNAI2_MOUSE]	44.79	7	12	28	355	40.463	5.45264	1.05761	0.904666	0.964249	0.97551	0.918365	0.954231	1.02084	0.964479	1.01144	0.847248	0.924473
Q61703	Inter-alpha-trypsin inhibitor heavy chain H2	Itih2	FUNCTION: May act as a carrier of hyaluronan in serum or as a binding protein between hyaluronan and other matrix protein, including those on cell surfaces in tissues to regulate the localization, synthesis and degradation of hyaluronan which are essential to cells undergoing biological processes. {ECO:0000250}.	Inter-alpha-trypsin inhibitor heavy chain H2 OS=Mus musculus OX=10090 GN=Itih2 PE=1 SV=1 - [ITIH2_MOUSE]	19.77	20	20	44	946	105.861	7.26904	1.14033	1.07126	0.942339	1.05131	0.87754	1.02291	0.902705	0.934383	1.12514	0.18607	0.567072
Q9JKS4	LIM domain-binding protein 3	Ldb3	FUNCTION: May function as an adapter in striated muscle to couple protein kinase C-mediated signaling via its LIM domains to the cytoskeleton. {ECO:0000303|PubMed:10391924}.	LIM domain-binding protein 3 OS=Mus musculus OX=10090 GN=Ldb3 PE=1 SV=1 - [LDB3_MOUSE]	36.93	19	19	41	723	76.3833	7.75244	0.842753	1.1174	0.961568	0.973907	1.1178	0.962564	0.953196	1.01119	0.963134	0.716938	0.853414
Q6GSS7	Histone H2A type 2-A	Hist2h2aa1	FUNCTION: Core component of nucleosome. Nucleosomes wrap and compact DNA into chromatin, limiting DNA accessibility to the cellular machineries which require DNA as a template. Histones thereby play a central role in transcription regulation, DNA repair, DNA replication and chromosomal stability. DNA accessibility is regulated via a complex set of post-translational modifications of histones, als…	Histone H2A type 2-A OS=Mus musculus OX=10090 GN=Hist2h2aa1 PE=1 SV=3 - [H2A2A_MOUSE]	46.15	3	8	92	130	14.0869	10.9019	1.69591	0.920487	1.04826	1.22155	0.728205	0.835869	0.817964	0.794013	1.53845	0.152454	0.567072
Q8R1M2	Histone H2A.J	H2afj	FUNCTION: Core component of nucleosome. Nucleosomes wrap and compact DNA into chromatin, limiting DNA accessibility to the cellular machineries which require DNA as a template. Histones thereby play a central role in transcription regulation, DNA repair, DNA replication and chromosomal stability. DNA accessibility is regulated via a complex set of post-translational modifications of histones, als…	Histone H2A.J OS=Mus musculus OX=10090 GN=H2afj PE=1 SV=1 - [H2AJ_MOUSE]	45.74	1	7	83	129	14.037	11.0483	1.19714	1.04065	1.08612	1.10797	0.985313	0.928972	1.00891	0.9744	1.13708	0.0626403	0.567072
[truncated: 5,096 more rows]

## Sheet: infect_vs_uninfect
Accession	Protein Name	Gene Name	Function	Description	Coverage	Unique Peptides	Peptides	PSMs	AAs	MW [kDa]	calc. pI	Inf-1/REF	Inf-2/REF	Inf-3/REF	average Inf	Uninf-1/REF	Uninf-2/REF	Uninf-3/REF	average Uninf	Inf/Uninf	t test p value	adjusted_p_value
[truncated: 5,830 more rows]

## Sheet: treated_vs_uninfect
Accession	Protein Name	Gene Name	Function	Description	Coverage	Unique Peptides	Peptides	PSMs	AAs	MW [kDa]	calc. pI	Tr-1/REF	Tr-2/REF	Tr-3/REF	average Tr	Uninf-1/REF	Uninf-2/REF	Uninf-3/REF	average Uninf	Tr/Uninf	t test p value	adjusted_p_value
[truncated: 5,830 more rows]
