# Supplementary material for: Proteomic analysis of anti-MRSA activity of caerin 1.1/1.9 in a murine skin infection model and their in vitro anti-biofilm effects against Acinetobacter baumannii
Source: Microbiol Spectr. 2023 Oct 11;11(6):e04520-22. doi: 10.1128/spectrum.04520-22 (PMC10714828; doi:10.1128/spectrum.04520-22)
Supplement: Table S2 — Supporting peptides for proteomic results. [file spectrum.04520-22-s0007.xlsx]

## Sheet: Supporting peptides
Table S2 All supporting peptides identified by LC-MS/MS.
Sequence	PSMs	Protein Group Accessions	Modifications	PEP	IonScore	Exp Value	Charge	MH+ [Da]	ΔM [ppm]	Missed Cleavages	Inf-1/REF	Inf-1/REF Count	Inf-1/REF Variability [%]	Inf-2/REF	Inf-2/REF Count	Inf-2/REF Variability [%]	Inf-3/REF	Inf-3/REF Count	Inf-3/REF Variability [%]	Tr-1/REF	Tr-1/REF Count	Tr-1/REF Variability [%]	Tr-2/REF	Tr-2/REF Count	Tr-2/REF Variability [%]	Tr-3/REF	Tr-3/REF Count	Tr-3/REF Variability [%]	Uninf-1/REF	Uninf-1/REF Count	Uninf-1/REF Variability [%]	Uninf-2/REF	Uninf-2/REF Count	Uninf-2/REF Variability [%]	Uninf-3/REF	Uninf-3/REF Count	Uninf-3/REF Variability [%]
aGSSSGSGVQGASAGGLAADASR	2	P11088	N-Term(TMT10)	7.27267e-26	150.65	6.3283e-15	2	2150.07	1.31184	0	0.315737	2	271.353	0.355165	2	233.524	0.471893	2	129.494	2.67835	2	97.6921	0.931748	1		1.74548	2	44.6168	0.332742	2	283.79	0.696619	2	56.2737	0.36911	2	118.335
tASEMVLADDNFSTIVAAVEEGR	12	Q8R429;O55143	N-Term(TMT10)	2.199e-17	138.93	1.33695e-13	2	2654.32	1.35944	0
dIGEGNLSTAAAAALAAAAVk	3	Q6PDG5	N-Term(TMT10); K21(TMT10)	2.45e-17	135.41	4.76209e-13	2	2343.33	-0.140653	0	1.07263	3	4.50031	0.975691	3	12.4468	0.948485	3	4.97022	1.01373	3	8.85032	1.00892	3	3.41893	1.0222	3	15.5835	0.960967	3	3.18628	0.925655	3	5.04858	1.01819	3	6.90952
aSGPGLNASGIPASLPVEFTIDAR	2	Q8VHX6	N-Term(TMT10)	2.271e-21	126.66	3.31214e-12	2	2569.38	0.154433	0	0.731428	2	29.2966	1.14098	2	29.1819	0.930773	2	5.25268	1.03949	2	3.4128	1.02949	2	7.77823	0.922611	2	0.734589	0.969834	2	14.8241	1.0015	2	8.75043	1.34617	2	4.27277
qVEVDcQQcMLEILDTAGTEQFTAMR	2	P62835	N-Term(TMT10); C6(Carbamidomethyl); C9(Carbamidomethyl)	3.764e-18	124.45	8.2552e-13	3	3302.53	-1.58006	0	0.922425	2	1.80267	0.911665	2	4.66831	1.03175	2	10.3355	1.10381	2	0.922812	1.07617	2	0.681325	1.02397	2	4.10951	0.827051	2	10.0387	1.07429	2	7.78227	1.11058	2	12.1729
sLPSVETLGcTSVIcSDk	7	Q8R429;O55143;Q64518	N-Term(TMT10); C10(Carbamidomethyl); C15(Carbamidomethyl); K18(TMT10)	8.217e-16	121.35	9.89313e-12	2	2411.27	3.88564	0
aEDNADTLALVFEAPNQEk	3	P17918	N-Term(TMT10); K19(TMT10)	1.938e-16	120.03	1.33078e-11	2	2533.32	-1.08938	0	0.976178	3	6.91702	0.759601	3	5.51312	1.13355	3	4.14281	0.995457	3	5.52115	1.10351	3	1.23862	1.08099	3	2.69379	0.891888	3	3.64821	0.988129	3	2.75502	0.981881	3	10.5498
dLYANNVmSGGTTMYPGIADR	45	P68134	N-Term(TMT10); M8(Oxidation)	7.484e-14	119.86	4.23432e-12	2	2491.18	1.14096	0	0.870885	42	16.3128	1.00953	42	7.98392	0.944497	42	8.96262	1.12417	42	12.5972	1.03282	42	5.74839	1.00199	42	11.849	1.02048	42	9.1215	1.05094	42	9.22359	1.05183	42	7.36782
aVLDVAETGTEAAAATGVIGGIR	78	P07759	N-Term(TMT10)	2.311e-17	119.7	1.84837e-11	2	2371.3	0.049321	0	0.862126	78	18.3896	1.0212	78	12.3239	0.976638	78	7.0587	1.09975	78	11.5924	1.15152	78	13.0203	0.973151	78	9.72194	0.929875	78	12.515	1.00724	78	9.58803	1.08358	78	10.7576
gQVGGDVNVEMDAAPGVDLSR	6	Q61781	N-Term(TMT10)	1.46e-19	119.69	8.59192e-12	2	2315.16	2.28829	0	0.797704	6	26.6984	0.808727	6	25.311	0.913924	6	13.1314	1.6853	6	62.0957	1.01599	6	2.56342	1.08608	6	10.4843	0.796614	6	17.3299	0.943668	6	13.1243	0.819223	6	26.883
sINPDEAVAYGAAVQAAILSGDk	4	P63017	N-Term(TMT10); K23(TMT10)	9.917e-18	119.17	2.14881e-11	2	2718.48	1.84252	0	1.12273	4	3.69926	0.881217	4	5.45996	1.03256	4	2.82459	0.957755	4	1.63694	1.08492	4	4.64711	1.0864	4	2.27996	1.0297	4	2.25477	0.898975	4	6.74522	0.96389	4	3.45735
aEPDPSDPLETQAGk	1	Q8VDQ8	N-Term(Acetyl); K15(TMT10)	1.838e-07	118.42	9.06443e-12	2	1825.9	-1.94279	0	0.863245	1		0.930536	1		1.00415	1		1.15893	1		0.97556	1		0.966382	1		0.929891	1		1.24942	1		1.01644	1
vIPATDLSEQISTAGTEASGTGNMk	2	Q9ET01	N-Term(TMT10); K25(TMT10)	5.755e-16	118.29	1.86797e-11	3	2936.53	0.0795646	0	1.85398	2	22.4749	0.866185	2	2.77951	1.01826	2	2.88392	0.746382	2	18.2602	0.887117	2	5.7659	0.794557	2	18.0702	0.7957	2	3.45306	0.886533	2	18.6181	1.02355	2	1.53102
vTAQSTNSEETIEGEFNTVLLAVGR	1	Q9JMH6	N-Term(TMT10)	1.71e-17	117.52	1.99137e-11	3	2894.5	0.765587	0	0.923554	1		0.864083	1		1.00794	1		1.03862	1		0.997247	1		1.01927	1		0.882691	1		1.11535	1		1.1956	1
gTGGVDTAAVGGVFDVSNADR	3	Q04447	N-Term(TMT10)	1.823e-17	116.98	1.5234e-11	2	2194.09	-1.92613	0	1.04966	3	28.1623	0.910241	3	14.1838	1.05691	3	6.2088	1.13243	3	8.24355	1.01659	3	12.9011	0.985386	3	7.88133	0.920448	3	7.42223	0.908881	3	26.629	0.996131	3	3.00194
aIAVLTSGGDAQGMNAAVR	5	P47857	N-Term(TMT10)	1.045e-19	116.48	3.41856e-11	2	2031.09	2.31613	0	0.959814	5	18.6346	1.15554	5	10.9005	0.987454	5	5.47994	1.02499	5	43.1305	1.01071	5	5.34583	0.858175	5	14.0193	1.01264	5	15.6385	0.928703	5	8.82649	1.09018	5	9.72507
gTGGVDTAAVGAVFDISNADR	27	P07310	N-Term(TMT10)	3.155e-21	115.84	2.61918e-11	2	2222.13	0.382904	0	0.874467	27	10.7599	1.01673	27	9.42225	0.971279	27	4.51037	1.1618	27	12.9807	1.05307	27	7.05068	1.01819	27	9.08748	0.922117	27	5.63153	0.983265	27	5.74335	1.07728	27	11.6767
sSIGTGYDLSASTFSPDGR	2	O70435	N-Term(Acetyl)	4.526e-13	115.33	3.22398e-12	2	1959.89	-1.62056	0
iFNNGADLSGITEENAPLk	10	P07758;P22599;Q00897	N-Term(TMT10); K19(TMT10)	5.947e-20	114.19	6.74487e-11	2	2461.33	0.221406	0
lNEAAAGLNQAATELVQASR	4	P26039	N-Term(TMT10)	7.896e-21	113.71	6.85213e-11	2	2256.22	0.434564	0	1.36484	4	10.731	0.934807	4	6.83581	1.02418	4	2.27598	0.802994	4	14.057	0.945921	4	2.64123	0.989407	4	4.44571	0.9715	4	1.04492	0.956375	4	4.73708	1.04072	4	6.8515
dGTVTAGNASGVSDGAGAVIIASEDAVk	2	Q8BWT1	N-Term(TMT10); K28(TMT10)	1.452e-18	113.34	6.92853e-11	3	2990.57	-0.870756	0	0.743634	2	10.791	1.00846	2	2.81349	0.94785	2	0.560777	1.25999	2	9.13085	1.06351	2	3.00599	1.06834	2	9.03768	0.994651	2	2.25151	0.963345	2	5.94232	1.03149	2	1.29579
vLAENEYGIGLPAETAESVk	4	A2ASS6	N-Term(TMT10); K20(TMT10)	7.477e-17	112.97	8.98297e-11	2	2548.39	-0.668424	0	0.715989	4	1.60333	1.08915	4	7.6628	0.954356	4	3.17703	1.30929	4	2.06371	0.95526	4	1.85469	0.869807	4	6.1951	0.991533	4	3.61389	0.884768	4	4.03479	1.31019	4	1.40865
eSYPFLPTVIDGVVLPk	2	Q8VCT4	N-Term(TMT10); K17(TMT10)	3.109e-15	110.79	1.15048e-10	2	2332.36	1.28007	0	0.828637	2	18.7095	0.817451	2	9.5041	0.846902	2	16.0143	1.16256	2	23.8131	1.01875	2	0.204606	1.45817	2	28.6477	1.31497	2	4.80609	0.7326	2	14.7224	0.780905	2	18.4431
gITWGEDTLMEYLENPk	1	P62897	N-Term(TMT10); K17(TMT10)	3.035e-16	110.15	1.15443e-10	2	2454.26	-0.0620587	0	0.861013	1		0.770562	1		0.850304	1		1.26454	1		0.806815	1		1.10107	1		1.10336	1		1.03215	1		1.17661	1
iIESAENEYQTAISENYQTMSDTTFk	3	P47753	N-Term(TMT10); K26(TMT10)	3.707e-17	109.87	8.75828e-11	3	3471.69	1.32866	0	1.51995	3	8.42103	0.784807	3	3.76081	1.08626	3	2.35858	0.905034	3	17.5275	0.951193	3	4.27393	0.929369	3	1.33136	0.801955	3	1.01325	0.905984	3	13.482	1.1058	3	1.11214
wNTDNTLGTEITVEDQLAR	5	Q60932	N-Term(TMT10)	7.506e-18	109.52	9.88424e-11	2	2405.22	1.80792	0	0.883854	5	15.8379	0.986672	5	6.78806	0.951448	5	7.16391	1.05929	5	0.866032	0.970512	5	5.22122	1.05185	5	1.07939	1.04071	5	12.3099	1.00604	5	12.664	1.15396	5	0.539808
vQNATLAVANITNADSATR	2	P54116	N-Term(TMT10)	3.046e-16	109.36	1.58173e-10	2	2159.16	-0.090131	0	1.06779	2	11.4187	0.95017	2	5.49479	0.993992	2	6.17313	1.00918	2	13.8708	1.00358	2	5.40238	1.07447	2	3.77418	0.964414	2	7.34064	1.01305	2	23.0507	0.977763	2	11.9158
dNLTLWTSDTQGDEAEAGEGGEN	4	P63101	N-Term(TMT10)	1.851e-15	109.26	1.18296e-11	2	2638.16	0.798164	0	1.14769	4	29.5884	0.799929	4	15.7939	1.15077	4	2.01467	1.00686	4	3.99457	1.03604	4	7.79953	1.01236	4	5.12213	0.896056	4	2.3443	0.920799	4	25.7349	1.00908	4	1.62126
gDFANANNFDNTYGQVSEDLR	3	E9PV24	N-Term(TMT10)	2.672e-19	108.63	3.70138e-11	2	2576.19	1.86543	0	0.92303	3	3.46329	1.04124	3	10.4183	0.907295	3	0.897041	0.93509	3	6.45416	1.12881	3	1.07497	1.05657	3	5.18817	0.934781	3	1.32655	1.4216	3	5.06449	0.870066	3	7.19233
lGGSLADSYLDEGFLLDk	2	P80314	N-Term(TMT10); K18(TMT10)	3.101e-17	108.35	2.26637e-10	2	2371.28	0.217493	0	1.2628	2	14.7064	0.819278	2	0.777306	1.04907	2	4.44274	0.913699	2	15.7694	1.04082	2	3.86357	1.08802	2	1.20242	0.957705	2	9.9097	0.862812	2	10.5137	0.993327	2	4.95425
dSGTYTcTASNEAGSSSSSAAVAVR	3	A2ASS6	N-Term(TMT10); C7(Carbamidomethyl)	6.676e-19	108.35	2.4857e-11	2	2665.2	-8.4209	0	0.803619	3	9.71429	1.02698	3	24.7288	0.923825	3	0.590893	0.997275	3	13.9299	1.14694	3	4.36252	1.02015	3	7.75599	1.0779	3	14.2571	1.21828	3	3.70933	1.01678	3	40.1205
iPGTGTLAPTASVSGSk	4	O70622	N-Term(TMT10); K17(TMT10)	8.219e-13	108.13	2.43028e-10	2	2002.16	0.518539	0	0.747561	4	15.046	1.10965	4	7.66435	0.931251	4	3.83119	1.21035	4	11.9414	0.998689	4	4.35143	0.927143	4	9.92168	1.15701	4	4.90575	0.833384	4	6.95838	1.16039	4	7.67733
dFSALESQLQDTQELLQEENR	3	Q8VDD5	N-Term(TMT10)	1.991e-19	107.44	1.23507e-10	2	2722.34	-0.293752	0	1.19419	3	57.2976	0.821321	3	8.2682	1.01613	3	0.0767977	1.00136	3	29.1039	0.939624	3	10.1879	1.0486	3	0.0878182	0.749425	3	5.6321	1.01067	3	3.38555	1.15809	3	8.04017
aSTEEVPSLENLTVTEAGWDGLR	5	Q80YX1	N-Term(TMT10)	2.382e-19	107.36	2.07529e-10	2	2703.37	0.113082	0	1.03961	5	29.6915	0.852183	5	10.0717	1.07915	5	6.16653	0.927568	5	30.341	1.06556	5	2.39876	0.983532	5	4.51591	0.957056	5	16.1086	1.07782	5	11.5296	0.988592	5	2.62184
mQGTLEDQIISANPLLEAFGNAk	5	Q5SX40;Q5SX39;P13542	N-Term(TMT10); K23(TMT10)	8.023e-16	107.27	3.40312e-10	3	2918.58	3.31245	0
vAGTGEGGLEELVEELNSGk	5	Q62418	N-Term(TMT10); K20(TMT10)	4.459e-20	107.08	2.94806e-10	2	2446.31	2.52508	0	1.08594	5	15.5315	0.904737	5	7.77244	1.0676	5	2.29439	0.992475	5	4.71843	0.985138	5	8.66289	1.06415	5	4.68015	0.962556	5	11.077	0.828337	5	5.10392	1.04193	5	3.84976
vAAENAAGVGEPSEPSVFYR	7	A2ASS6	N-Term(TMT10)	4.665e-17	107	1.85559e-10	2	2279.15	0.338497	0	0.786791	7	13.8068	0.941147	7	17.6939	0.968309	7	7.55067	1.20322	7	2.54125	1.02009	7	9.2312	0.939892	7	6.3548	0.941974	7	3.14108	0.99749	7	9.81232	1.16399	7	15.3242
tNISDEESEQATEMLVHNAQNLMQSVk	2	Q64727	N-Term(TMT10); K27(TMT10)	4.57e-18	106.47	2.0739e-10	3	3504.74	1.14113	0	1.33631	2	1.94513	0.843469	2	2.62873	1.07982	2	1.35233	0.845556	2	5.98945	0.987208	2	0.461427	1.01643	2	1.80886	1.04139	2	1.95273	0.61275	2	6.69462	1.19177	2	4.10883
nLTEEMAGLDETIAk	15	Q5SX40	N-Term(TMT10); K15(TMT10)	5.948e-15	106.46	3.37786e-10	2	2093.13	3.86318	0	0.756252	15	16.1978	0.961338	15	5.20643	0.89375	15	9.53079	0.985436	15	5.93753	0.943727	15	7.29586	1.13176	15	10.0563	1.1975	15	13.3534	0.996963	15	8.01876	1.08347	15	10.7401
gHPSAGAEEEGGSDGSAAEAEPR	1	Q8JZQ9	N-Term(TMT10)	1.077e-17	105.84	2.86677e-11	3	2397.07	-1.57106	0	0.913743	1		0.643509	1		1.28396	1		0.988657	1		1.06553	1		1.04585	1		0.891906	1		1.29182	1		1.01027	1
eITGIGPSTTTETETIAk	3	P40336	N-Term(TMT10); K18(TMT10)	7.766e-18	105.8	4.61612e-10	2	2307.28	3.04845	0	0.90769	3	7.11605	0.858945	3	3.09398	1.05001	3	3.80038	1.16775	3	1.09357	1.04652	3	0.0150824	1.07838	3	4.45783	0.943079	3	3.40241	0.947756	3	7.16439	1.01857	3	5.29696
aGAEGSSNVFSMFDQTQIQEFk	25	P97457	N-Term(TMT10); K22(TMT10)	2.744e-19	105.78	2.5235e-10	2	2879.43	1.18388	0	0.696124	25	9.95547	1.10739	25	10.5529	0.911568	25	7.1078	1.29127	25	8.68503	0.97344	25	8.74729	0.896041	25	9.26857	1.04034	25	6.36546	0.937473	25	8.49735	1.16056	25	7.81466
lDQTGGVDFQAANVk	5	A2ASS6	N-Term(TMT10); K15(TMT10)	5.706e-15	105.36	4.87545e-10	2	2021.11	1.08905	0	0.858527	5	10.3524	1.13267	5	10.8489	0.955491	5	1.67235	1.07324	5	12.5489	1.02756	5	7.20059	0.969849	5	11.3759	1.0078	5	13.4119	1.059	5	6.54094	1.05102	5	1.23114
nLQQEISDLTEQIAEGGk	21	Q5SX40;Q5SX39;P13542	N-Term(TMT10); K18(TMT10)	5.984e-18	105.19	4.61604e-10	2	2431.31	-0.197636	0
vYAINAAGVGPASLPSDPVTAR	4	A2ASS6	N-Term(TMT10)	7.496e-17	104.99	5.43581e-10	2	2355.29	0.134937	0	0.860076	4	26.8243	1.04832	4	4.89369	0.985223	4	1.65661	1.01201	4	16.1524	1.03959	4	2.99936	0.946112	4	13.3631	1.05956	4	4.18793	0.980899	4	17.2451	1.0503	4	7.92677
gTGVVTSVPSDSPDDLAALR	2	Q8BMJ2	N-Term(TMT10)	1.401e-14	104.95	4.36649e-10	2	2186.15	-0.72459	0	0.990874	2	10.7048	0.712701	2	15.0468	1.04758	2	11.0986	1.15961	2	14.4525	0.976202	2	6.58593	0.976158	2	10.4948	0.850197	2	23.2234	1.24819	2	36.468	1.00455	2	6.0937
iAAENSIGMGPFVETPNALVIR	2	A2ASS6	N-Term(TMT10)	2.326e-19	104.44	5.77398e-10	2	2528.38	0.975685	0	0.741235	2	4.05999	1.06186	2	0.435114	0.940624	2	0.494988	1.2496	2	4.32697	0.99828	2	1.11424	0.914636	2	7.43733	1.08471	2	1.2986	0.825398	2	4.3127	1.25326	2	7.37866
eAQNTcAMLTTFNEVDMSNIQEMR	1	Q9D2G2	N-Term(TMT10); C6(Carbamidomethyl)	4.357e-17	104.42	5.24044e-11	3	3062.39	-0.865537	0	0.997546	1		0.994379	1		1.09585	1		1.08268	1		0.994088	1		0.887526	1		0.963642	1		0.828809	1		1.19844	1
sQNVMAAASIANIVk	1	P11983	N-Term(TMT10); K15(TMT10)	3.65e-15	104.25	6.52078e-10	2	1975.14	-1.65574	0	1.00335	1		1.12296	1		1.06807	1		0.855537	1		1.10496	1		1.08116	1		1.22135	1		0.697448	1		0.936072	1
lVQDVANNTNEEAGDGTTTATVLAR	5	P63038	N-Term(TMT10)	7.44e-18	103.93	4.04576e-10	3	2789.41	1.01044	0	0.912607	5	1.63379	0.867147	5	6.7637	1.08165	5	8.16145	1.1484	5	3.5102	1.02643	5	2.95139	1.09523	5	8.83855	1.03587	5	10.4078	1.08323	5	7.68686	0.973967	5	0.929271
lGAASLGAEDPETQVVLINAVk	5	P26039	N-Term(TMT10); K22(TMT10)	2.966e-12	103.29	6.00081e-10	2	2653.52	2.32987	0	1.35244	5	15.183	0.922521	5	4.43826	1.03099	5	0.599614	0.78416	5	18.5811	0.977312	5	1.03018	1.05708	5	3.98855	0.983912	5	4.07714	0.95151	5	1.54587	1.01617	5	3.91823
aVVVNAAQLASYSQSk	2	Q9CR62	N-Term(TMT10); K16(TMT10)	1.539e-13	103.24	8.39408e-10	2	2094.19	-1.93066	0	0.801563	2	10.8217	0.994301	2	16.7145	0.837776	2	0.678889	1.42734	2	26.5221	1.00976	2	7.8721	1.05281	2	2.56563	0.997522	2	0.614485	0.793241	2	10.9893	0.940677	2	19.0724
sDVTMNFDVENAVLGk	4	Q8BH61	N-Term(TMT10); K16(TMT10)	4.228e-16	103.18	7.66939e-10	2	2197.16	-0.14161	0	0.92853	4	7.34031	1.06489	4	3.40353	0.986988	4	4.07081	0.902128	4	3.36484	0.897483	4	3.7488	0.928952	4	3.45465	0.977667	4	3.39169	0.920734	4	4.53285	1.3851	4	4.55078
sITSDEVNFLVYR	1	Q9QXE7	N-Term(Acetyl)	5.579e-09	102.85	3.08686e-10	2	1584.79	1.14692	0
eADIDGDGQVNYEEFVQMMTAk	5	P0DP26	N-Term(TMT10); K22(TMT10)	1.564e-16	102.26	3.17946e-10	2	2948.42	3.27282	0	1.06251	5	11.2005	0.798737	5	4.99364	1.13431	5	2.03196	1.05917	5	4.79091	0.997305	5	1.41862	1.019	5	2.45421	0.923958	5	1.14691	0.815018	5	11.1453	1.12691	5	4.13543
qGAIVAVTGDGVNDSPALk	2	Q8VDN2;Q6PIE5;Q6PIC6	N-Term(TMT10); K19(TMT10)	6.653e-17	101.63	1.16115e-09	2	2270.28	0.084221	0
mAVDISESEAIESGFDIR	2	A2ASS6	N-Term(TMT10)	1.868e-16	101.62	4.40737e-10	2	2198.09	1.58465	0	0.617668	2	0.513339	0.923082	2	25.2576	0.953803	2	4.47093	1.27027	2	8.27269	1.04467	2	7.70142	0.989692	2	0.763647	0.886549	2	21.5364	1.1036	2	35.3063	1.2399	2	10.4775
mQNDAGEFVDLYVPR	2	Q9CQR2	N-Term(Acetyl); M1(Oxidation)	5.403e-11	101.62	8.26383e-11	2	1811.83	-0.0725647	0
tVMDDFAQFLDTcck	34	P07724	N-Term(TMT10); C13(Carbamidomethyl); C14(Carbamidomethyl); K15(TMT10)	4.473e-13	101.46	2.96516e-10	2	2309.1	0.796813	0	0.975205	34	10.181	0.949832	34	8.5029	0.927093	34	4.98359	1.08409	34	5.35296	1.02816	34	4.60582	0.919431	34	6.54278	0.797632	34	16.9329	0.94646	34	7.63174	1.43158	34	23.5726
gETGDVGMTGAEGPR	1	Q60994	N-Term(TMT10)	3.908e-15	101.42	3.20893e-10	2	1662.8	0.964302	0	0.769564	1		0.711807	1		1.14497	1		1.37371	1		1.08436	1		1.05047	1		1.00171	1		0.937241	1		0.954058	1
iGGHGAEYGAEALER	56	P01942	N-Term(TMT10)	9.378e-15	100.82	6.49935e-10	2	1758.9	0.949503	0	0.825702	56	17.8724	1.0671	56	14.0893	1.17519	56	21.268	0.853719	56	40.2499	1.03268	56	6.1296	1.0229	56	6.80322	0.831912	56	19.543	1.05474	56	7.90898	1.19294	56	16.1806
aSAFALQEQPVVNAVIDDATk	5	Q9D2G2	N-Term(TMT10); K21(TMT10)	4.685e-18	100.78	1.49991e-09	2	2645.45	-0.385514	0	0.797797	5	1.92856	0.94507	5	2.99777	0.974706	5	3.46427	1.18742	5	1.68929	0.96612	5	5.03068	1.05218	5	1.00616	1.01358	5	2.68651	1.00326	5	6.58076	1.10253	5	4.52261
dLHVPIPAVAEmNPNVNVFVPPR	5	P01872	N-Term(TMT10); M12(Oxidation)	4.148e-16	100.54	1.65136e-09	3	2770.5	3.62979	0	1.0962	5	17.8195	0.89143	5	8.5827	0.943894	5	2.51221	0.903543	5	12.3703	0.947536	5	12.3979	0.964534	5	5.2181	0.820708	5	14.1112	1.08758	5	2.66187	1.32205	5	20.5083
nDLQLQVQAEADGLADAEER	8	Q5SX39	N-Term(TMT10)	1.453e-17	100.35	8.53379e-10	2	2414.2	-1.12842	0	0.909803	8	5.93641	1.20569	8	11.7267	1.04101	8	12.1623	1.1794	8	6.71925	1.2851	8	9.37627	0.77492	8	37.3093	0.742292	8	12.88	0.877354	8	42.9669	1.3448	8	9.6271
gAGTGGLGLTVEGPcEAk	2	Q80X90;Q8VHX6	N-Term(TMT10); C15(Carbamidomethyl); K18(TMT10)	2.257e-18	100.2	1.41816e-09	2	2132.14	0.505991	0
vDVPAADLSDQVPDTDSETR	3	P01027	N-Term(TMT10)	8.837e-16	100.19	4.73811e-10	2	2359.15	1.31758	0	1.0252	3	28.3996	0.731938	3	7.81471	0.994078	3	1.37894	1.17711	3	7.31442	0.979716	3	8.30937	0.979909	3	11.6277	0.927565	3	5.37719	1.14158	3	3.97711	0.897864	3	2.69726
sENGLEFTSSGSANTETTk	2	Q60932	N-Term(TMT10); K19(TMT10)	3.317e-19	99.99	6.21429e-10	2	2418.2	-3.15639	0	0.737009	2	9.26998	1.015	2	2.41462	0.874854	2	6.04124	1.32453	2	26.4438	1.10506	2	14.2357	1.02373	2	14.6804	0.981825	2	18.8329	0.943019	2	20.9718	1.01458	2	20.7859
qGQYSPMAIEEQVAVIYAGVR	3	Q03265	N-Term(TMT10)	8.164e-19	99.97	1.35432e-09	2	2538.32	0.98656	0	0.782717	3	0.588239	1.00961	3	5.41376	0.99102	3	7.32855	1.10565	3	4.28815	1.05363	3	0.0164945	1.03632	3	0.639405	0.972874	3	13.6546	1.02162	3	15.8037	1.0612	3	7.20976
iGEHTPSALAImENANVLAR	11	P05064	N-Term(TMT10); M12(Oxidation)	1.025e-08	99.89	1.53848e-09	2	2352.25	-0.0894081	0	0.854335	11	20.3769	1.01209	11	9.3377	0.934857	11	8.70857	1.11705	11	9.2503	1.03524	11	2.87447	0.991663	11	14.4638	1.04065	11	6.19978	1.05469	11	8.68454	1.03576	11	5.951
nDLQLQVQSEADSLADAEER	2	Q5SX40;P13542	N-Term(TMT10)	4.806e-18	99.87	6.80055e-10	2	2460.21	-0.0559206	0
dcIGGcSDLISMQQTGELMTR	2	Q9QUH0	N-Term(TMT10); C2(Carbamidomethyl); C6(Carbamidomethyl)	1.619e-14	99.82	2.50156e-10	3	2601.2	1.24355	0	1.32155	2	12.1604	0.832229	2	6.62185	0.961976	2	3.97764	1.21287	2	16.0561	0.817752	2	7.03601	0.796573	2	5.75096	0.714911	2	2.40493	1.03972	2	12.2202	1.21276	2	4.29918
aVAQGNLSSADVQAAk	3	Q9DB77	N-Term(TMT10); K16(TMT10)	2.268e-16	99.7	1.84837e-09	2	1988.12	0.413744	0	0.759026	3	9.62441	1.0019	3	2.91753	0.944019	3	0.5259	1.1986	3	12.407	0.967968	3	10.2704	0.906509	3	2.02979	1.05151	3	0.981279	1.03595	3	0.178857	1.08586	3	0.182602
vIVVGNPANTNcLTASk	6	P14152	N-Term(TMT10); C12(Carbamidomethyl); K17(TMT10)	2.369e-13	99.61	1.98006e-09	2	2216.25	2.74168	0	0.920378	6	7.80172	1.13946	6	3.60169	1.02647	6	4.30573	1.12119	6	4.67266	0.97878	6	7.89169	0.897212	6	3.60341	1.18475	6	5.38963	0.815559	6	17.8227	1.05607	6	8.06748
nEEDATELVGLAQAVNAR	2	Q02053	N-Term(TMT10)	5.733e-18	99.38	1.49949e-09	2	2129.11	4.52562	0	0.985735	2	20.16	0.897058	2	8.51328	1.06354	2	2.01049	1.07617	2	18.8206	1.03225	2	5.96831	1.02497	2	12.1211	0.864055	2	18.0537	0.915949	2	15.5105	1.15194	2	10.6745
tDSGAYILTATNPGGFAk	6	A2ASS6	N-Term(TMT10); K18(TMT10)	2.383e-17	99.19	2.07869e-09	2	2242.22	3.8825	0	0.972718	6	33.9692	1.18374	6	16.5024	0.868113	6	2.22761	1.02903	6	2.72765	1.03521	6	3.18958	0.922445	6	1.75815	1.1653	6	13.987	0.846643	6	18.5748	1.09538	6	6.18377
gNNTTSLLSQSVAk	3	Q9DB77	N-Term(TMT10); K14(TMT10)	7.555e-14	99.03	2.25672e-09	2	1878.07	-1.54161	0	0.969127	3	10.261	1.03578	3	1.54806	1.00481	3	2.75296	1.07995	3	21.6228	0.984536	3	3.28131	0.977748	3	1.66627	1.12076	3	2.4673	0.989034	3	2.50141	1.00685	3	3.07747
gITNLcVIGGDGSLTGADTFR	3	P47857	N-Term(TMT10); C6(Carbamidomethyl)	6.845e-20	98.94	1.37855e-09	2	2353.2	0.0839554	0	0.767542	3	10.4027	1.09751	3	0.0350791	0.976354	3	0.823666	1.38127	3	2.24617	0.989759	3	1.23781	0.893264	3	10.9038	1.08805	3	0.14138	0.883529	3	7.13732	1.10277	3	10.5571
gAAQNIIPASTGAAk	15	P16858	N-Term(TMT10); K15(TMT10)	2.206e-14	98.7	2.0167e-09	2	1828.07	-0.513288	0	0.821699	15	19.2141	1.05312	15	4.4748	0.97212	15	5.47753	1.16433	15	9.05954	0.999139	15	4.80322	0.942215	15	4.58946	1.01752	15	5.99823	0.949192	15	6.42317	1.06201	15	5.9274
eSGEGAEAEGATAEGAk	1	P26645	N-Term(TMT10); K17(TMT10)	1.386e-17	98.61	8.95186e-10	2	2022	-2.54058	0	0.975223	1		0.819455	1		1.07612	1		1.03452	1		1.1261	1		1.17335	1		1.02437	1		0.828351	1		1.00743	1
gEAGAAGPSGPAGPR	57	Q01149	N-Term(TMT10)	6.554e-09	98.49	1.50782e-09	2	1480.77	1.08126	0	0.938474	57	6.24171	0.971413	57	5.89839	1.07489	57	9.17873	0.968936	57	18.8057	1.07627	57	5.6757	1.08599	57	5.51661	1.1234	57	13.1346	1.09691	57	10.1447	0.765659	57	19.0295
aSALATIGPPTELITSEVTAR	2	Q80X19	N-Term(TMT10)	1.2e-15	98.4	2.21152e-09	2	2327.3	-0.425519	0	0.69815	2	12.488	1.16988	2	3.64341	0.960554	2	0.144406	1.21637	2	4.98823	0.976966	2	12.4725	0.943885	2	15.2391	0.919705	2	12.4206	0.988284	2	11.0086	1.22833	2	14.0702
tVQDALSSVQESDIAVVAR	4	P33622	N-Term(TMT10)	1.725e-13	98.32	2.32625e-09	3	2217.19	-0.699614	0	0.925845	4	14.5363	0.999047	4	9.24307	0.93932	4	2.95819	0.728347	4	20.3451	0.935081	4	3.44955	0.834472	4	6.41701	0.779772	4	8.33781	1.34857	4	9.3923	1.62633	4	1.59422
vSINDSGEYTcMAENSIGTAASk	2	A2ASS6	N-Term(TMT10); C11(Carbamidomethyl); K23(TMT10)	1.097e-15	98.32	7.87687e-10	3	2863.39	1.35438	0	0.700853	2	6.4372	0.954971	2	10.859	1.00162	2	2.52477	1.20619	2	14.3493	0.987314	2	14.582	0.896941	2	6.93823	0.979794	2	4.19411	1.01587	2	6.98509	1.31215	2	6.17443
vSHVSTGGGASLELLEGk	9	P09411	N-Term(TMT10); K18(TMT10)	9.487e-17	98.11	2.48786e-09	3	2199.24	0.0624527	0	0.940175	9	11.4435	1.02021	9	7.26405	1.04264	9	3.19851	1.01019	9	16.2797	0.997215	9	2.62225	0.812404	9	17.645	1.00362	9	8.46674	0.919713	9	16.4546	1.12876	9	15.8484
iTYGETGGNSPVQEFTVPGSk	1	P11276	N-Term(TMT10); K21(TMT10)	1.924e-16	98.11	2.10927e-09	2	2626.38	1.84282	0	1.32865	1		1.24105	1		0.570469	1		0.335298	1		0.873257	1		0.800218	1		0.843271	1		1.8043	1		1.46758	1
aWGPGLETGQVGk	4	Q8VHX6	N-Term(TMT10); K13(TMT10)	1.783e-12	98.03	2.32949e-09	2	1758	0.0975865	0	0.737533	4	8.60411	1.32731	4	8.97569	0.91196	4	4.30327	0.97724	4	2.67511	0.94856	4	2.37079	0.916381	4	6.02823	1.06664	4	2.32488	1.05811	4	6.10759	1.21873	4	6.80592
aLSSmGANYSSYLAk	10	Q9QZ47	N-Term(TMT10); M5(Oxidation); K15(TMT10)	3.054e-13	97.94	2.20151e-09	2	2037.07	-0.514183	0	0.831359	10	47.9623	1.14815	10	9.34537	0.845628	10	10.4132	1.09069	10	24.2489	1.06578	10	10.7623	1.03108	10	11.4254	1.14681	10	7.21658	1.05448	10	11.0551	0.791616	10	20.2299
vWTSGQVEEYDLDADDINSR	2	Q02013	N-Term(TMT10)	4.227e-17	97.81	6.12635e-10	2	2541.2	1.16478	0	0.819183	2	1.55207	0.823266	2	5.81329	1.01706	2	6.59421	1.15135	2	3.245	1.12357	2	8.14664	1.19446	2	9.70121	1.06402	2	14.4689	0.886939	2	25.9181	0.962679	2	10.6882
eVLGHSIAQLNAENDHPFYYk	5	O08677	N-Term(TMT10); K21(TMT10)	2.71e-18	97.79	2.44522e-09	3	2903.51	1.31233	0	0.93742	5	7.5923	0.950838	5	0.828425	0.999032	5	4.68446	1.14344	5	4.64991	1.00247	5	1.33041	0.804255	5	1.63165	0.899153	5	1.83533	1.12557	5	5.2948	1.20046	5	6.94148
aETEcQNAEYQQLLDIk	2	P02535	N-Term(TMT10); C5(Carbamidomethyl); K17(TMT10)	8.459e-16	97.58	2.04261e-09	2	2511.28	1.70117	0	0.566234	2	118.177	0.295759	2	78.1528	0.39005	2	66.0437	3.72531	2	40.8662	0.556083	1		1.48424	2	17.1598	0.29118	2	86.7136	0.614217	2	10.0029	0.35696	2	87.0995
sWVNQMESQTGEASk	2	Q9JKF1	N-Term(TMT10); K15(TMT10)	9.355e-15	97.36	1.78144e-09	2	2140.07	-0.596014	0	1.17689	2	14.2939	0.926099	2	8.18392	1.09034	2	1.64141	0.894118	2	4.45826	0.993142	2	3.79077	1.0406	2	1.15251	0.977219	2	0.291268	0.866191	2	19.1821	1.04707	2	0.70241
eNQSILITGESGAGk	20	Q5SX40;P13541;Q5SX39;Q02566;Q91Z83;P13542	N-Term(TMT10); K15(TMT10)	1.412e-14	97.28	3.50753e-09	2	1962.09	0.374617	0
tSATEFENVGNQPPFSR	1	P15508	N-Term(Acetyl)	3.304e-09	97.28	4.3961e-10	2	1922.88	-1.64496	0
aAVDAGFVPNDMQVGQTGk	4	Q99LC5	N-Term(TMT10); K19(TMT10)	4.19e-13	97.17	2.7437e-09	2	2363.25	2.02477	0	0.915906	4	12.4063	0.964759	4	9.54798	0.992142	4	2.34812	1.14064	4	9.99807	0.987057	4	7.53868	1.03108	4	2.39614	1.00416	4	1.75089	1.01904	4	7.00133	1.0457	4	5.84758
nVHFGDAADYTFVAGk	4	A2ASS6	N-Term(TMT10); K16(TMT10)	2.344e-15	96.91	2.62778e-09	2	2170.13	-1.66111	0	0.892234	4	21.8777	1.09868	4	3.14951	0.936436	4	10.8967	1.01238	4	6.60193	0.992766	4	1.53967	0.99556	4	7.77886	1.0258	4	6.63923	0.969134	4	16.0668	1.03406	4	1.00199
vFAENAAGLSLPSETSPLVR	4	A2ASS6	N-Term(TMT10)	5.598e-14	96.75	3.58236e-09	2	2287.25	-0.459305	0	0.710248	4	8.86068	1.08373	4	13.316	0.902652	4	1.78967	1.13077	4	12.8088	0.978824	4	4.29953	0.929585	4	5.40301	1.04809	4	8.66946	1.12948	4	39.8482	1.13621	4	11.8065
dQTNDQVTIDSALATQk	1	P54071	N-Term(TMT10); K17(TMT10)	6.522e-16	96.68	3.24322e-09	2	2306.22	-0.743182	0	0.92184	1		1.04509	1		1.01236	1		1.13021	1		0.925172	1		1.04986	1		1.06841	1		0.842508	1		1.0674	1
mLPTIIADNAGYDSADLVAQLR	1	P80314	N-Term(TMT10); M1(Oxidation)	2.332e-15	96.66	2.70797e-09	3	2592.35	-1.7296	0	0.781646	1		0.88333	1		0.850461	1		1.09567	1		1.00072	1		1.0272	1		0.936998	1		1.50808	1		1.06179	1
yFDSFGDLSSASAIMGNAk	21	P02088	N-Term(TMT10); K19(TMT10)	5.91e-16	96.64	2.20022e-09	2	2439.22	-1.2483	0	0.829136	21	18.7345	1.14545	20	16.6834	1.27239	21	17.7224	0.750981	21	26.592	1.05491	21	5.76586	0.984403	21	12.8941	0.800657	21	17.5648	1.02528	21	8.52701	1.29414	21	17.0633
iYELAAGGTAVGTGLNTR	3	P97807	N-Term(TMT10)	1.443e-17	96.61	3.6779e-09	2	1993.09	-0.271562	0	0.881304	3	19.8304	0.996724	3	9.88899	0.958247	3	2.78792	1.03612	3	5.67401	0.974315	3	3.12828	1.05228	3	0.149383	1.10766	3	11.5375	0.937215	3	15.1417	0.954158	3	11.8156
vLNASAIPEGQFIDSk	33	Q5SX40;P13541;Q5SX39;P13542	N-Term(TMT10); K16(TMT10)	1.671e-14	96.35	3.9164e-09	2	2147.22	2.22928	0
wGEAGAEYVVESTGVFTTmEk	14	P16858	N-Term(TMT10); M19(Oxidation); K21(TMT10)	2.381e-15	96.33	2.03708e-09	2	2765.37	-0.6356	0	0.947014	14	8.28518	1.0036	14	6.71745	0.888375	14	7.40258	1.06444	14	14.6776	1.09273	14	8.16776	1.02446	14	8.07271	0.952979	14	8.47012	0.936729	14	7.57673	1.04857	14	4.82552
eAGFPPGVVNIVPGFGPTAGAAIASHEGVDk	3	P47738	N-Term(TMT10); K31(TMT10)	5.646e-19	96.21	3.36261e-09	4	3419.84	0.795009	0	1.31683	3	5.15756	0.958918	3	5.04666	0.957933	3	0.75788	1.06487	3	4.34143	0.897199	3	6.40403	0.963201	3	0.33275	1.0233	3	1.8361	0.848928	3	11.0486	0.926092	3	10.7616
eNGTITAANASTLNDGAAALVLMTAEAAQR	2	Q8QZT1	N-Term(TMT10)	6.163e-19	95.92	3.00634e-09	3	3174.62	-0.636464	0	0.739987	2	3.08442	0.948178	2	12.046	0.999878	2	2.55293	1.29214	2	9.26209	1.03324	2	2.15253	1.0161	2	1.91225	0.934927	2	5.01897	1.03892	2	0.692343	1.08158	2	4.18871
dDPIGNLNTAFEVAEk	3	O88990	N-Term(TMT10); K16(TMT10)	1.165e-15	95.89	3.76143e-09	2	2191.16	-0.749266	0	0.851257	3	5.63486	1.15028	3	0.49792	1.02348	3	0.560973	1.46622	3	1.84379	1.1277	3	4.87468	0.646057	3	3.55969	0.844058	3	0.954745	0.724682	3	14.7515	1.22565	3	0.405416
aSYGVEDPEYAVTQLAQTTMR	1	Q99JB2	N-Term(TMT10)	1.282e-18	95.83	1.61954e-09	2	2559.26	0.317806	0	1.0152	1		0.885571	1		1.1	1		1.05366	1		0.992119	1		1.03369	1		1.0095	1		0.861233	1		1.08427	1
qASGGPVDIGPEYQQDLDR	1	P97450	N-Term(TMT10)	3.205e-17	95.7	1.43997e-09	2	2274.11	-4.14228	0	0.92018	1		0.932284	1		0.913013	1		1.06934	1		1.03955	1		1.17399	1		1.09649	1		0.843433	1		1.08038	1
gVVPLAGTNGETTTQGLDGLSER	13	P05064	N-Term(TMT10)	2.555e-15	95.59	3.87861e-09	3	2501.3	-0.75393	0	0.833556	13	14.7069	0.909611	13	11.3721	1.01575	13	5.71365	1.15745	13	9.74721	1.01952	13	4.99276	0.935748	13	13.2173	0.964987	13	8.52966	0.96086	13	13.9142	1.1013	13	13.0226
aLINADELANDVAGAEALLDR	2	P16546	N-Term(TMT10)	1.724e-16	95.5	4.46714e-09	2	2383.28	3.53748	0	0.905477	2	7.05775	0.718743	2	9.02664	1.03919	2	0.0873537	1.29435	2	7.7514	1.06905	2	10.1774	1.06103	2	4.32361	0.97323	2	5.2171	0.940121	2	3.60529	1.00706	2	3.86466
eAGGGGVGGPGAk	2	Q9CY58	N-Term(TMT10); K13(TMT10)	7.477e-12	95.3	3.82182e-09	2	1471.83	3.53683	0	1.28119	2	6.49844	0.777472	2	18.304	0.952413	2	8.28011	1.27028	2	16.0788	0.780529	2	25.0109	0.85134	2	1.41781	0.976635	2	20.3242	1.1743	2	5.20577	0.827194	2	15.775
aLDPFTTPSPPTSLEITSVTk	3	A2ASS6	N-Term(TMT10); K21(TMT10)	3.995e-13	95.05	5.40812e-09	2	2660.47	-2.72938	0	0.779344	3	16.6319	1.10358	3	1.36368	0.926458	3	1.78178	1.20978	3	2.42424	1.00702	3	6.87544	0.837931	3	4.44296	0.988169	3	0.452633	0.948925	3	3.85701	1.25016	3	7.32921
eScLEAYTGIVQGLk	2	P70168	N-Term(TMT10); C3(Carbamidomethyl); K15(TMT10)	6.091e-15	95.01	5.17421e-09	2	2126.15	-2.66145	0	1.29065	2	9.72061	0.912672	2	2.35241	1.16648	2	2.10204	0.887703	2	0.473484	0.941961	2	0.544892	0.925901	2	6.88722	1.01352	2	5.09723	0.766998	2	11.3035	1.07589	2	5.8534
yADLTEDQLPScESLk	5	Q9DBJ1	N-Term(TMT10); C12(Carbamidomethyl); K16(TMT10)	4.508e-15	95	3.3362e-09	2	2327.19	2.53121	0	1.40397	5	27.4191	0.8071	5	7.76734	1.0244	5	4.20503	0.991162	5	8.4	0.958174	5	8.93083	0.924233	5	5.98273	0.917558	5	15.3002	0.995287	5	4.41357	1.01599	5	4.80512
tSGMLTVLEEEAVFTk	4	A2ASS6	N-Term(TMT10); K16(TMT10)	2.603e-16	94.95	5.18221e-09	2	2213.21	-0.606005	0	0.693302	4	4.41318	1.19032	4	16.1907	0.922818	4	2.70997	1.10458	4	4.69335	1.04635	4	4.09666	0.934112	4	7.73373	1.1096	4	15.1391	0.815469	4	33.4884	1.25414	4	5.66961
lATLGGSQALGLDSEIGNFEVGk	2	Q9R111	N-Term(TMT10); K23(TMT10)	7.523e-17	94.94	5.6751e-09	3	2734.51	1.34346	0	1.35257	2	21.7163	0.889946	2	2.64691	1.00663	2	2.84681	0.852576	2	26.8982	0.981227	2	10.5044	0.967029	2	0.425078	0.9687	2	1.52211	0.909766	2	6.12929	1.04203	2	3.41679
gGPGSAVSPYPSFNVSSDVAALHk	8	P10107	N-Term(TMT10); K24(TMT10)	1.406e-15	94.78	4.95663e-09	3	2802.48	-2.46249	0	1.6358	8	48.0004	0.874426	8	13.6687	0.918394	8	2.35242	0.867385	8	12.0317	0.857261	8	13.9827	0.837362	8	29.3524	0.863799	8	23.4647	0.914342	8	5.38248	1.0008	8	3.68371
cIGAIAMTEPGAGSDLQGVR	2	P51174	N-Term(TMT10); C1(Carbamidomethyl)	1.023e-16	94.67	3.17309e-09	2	2232.13	-0.71541	0	0.958566	2	2.00305	1.02429	2	15.4268	0.951799	2	2.0481	0.977299	2	7.31869	1.00823	2	5.4996	1.0379	2	0.888445	1.1214	2	18.3252	0.863798	2	44.7731	1.0858	2	8.52616
iSATGGEIEEEPAGVLk	2	Q9ESD7	N-Term(TMT10); K17(TMT10)	1.075e-16	94.66	5.72816e-09	2	2158.21	4.01543	0	0.809628	2	8.73597	1.04134	2	9.83286	0.950145	2	3.52512	1.19588	2	0.340029	1.05573	2	0.945059	0.86259	2	0.619205	0.917804	2	3.53225	1.02596	2	12.5593	1.23427	2	3.64968
gVNLPGAAVDLPAVSEk	6	P52480	N-Term(TMT10); K17(TMT10)	3.693e-16	94.66	5.24938e-09	2	2095.21	-0.732121	0	1.03411	6	18.1614	0.940299	6	14.0815	1.00747	6	4.97776	1.02838	6	10.5727	0.955178	6	9.86452	0.90429	6	4.53599	0.902632	6	1.85129	0.952058	6	5.56117	1.09832	6	8.43307
aLSSMGANYSSYLAk	8	Q9QZ47	N-Term(TMT10); K15(TMT10)	3.107e-15	94.6	4.99301e-09	2	2021.07	-1.52427	0	0.68122	8	34.2309	1.25846	8	8.9657	0.875377	8	10.4579	1.29654	8	20.8395	0.953579	8	6.08334	0.762896	8	10.5592	1.21223	8	15.8484	0.864986	8	13.8072	1.09139	8	8.09696
sSLSYEDADcVVVIGGNSR	2	Q61830	N-Term(TMT10); C10(Carbamidomethyl)	2.861e-17	94.45	1.95612e-09	2	2257.1	0.536912	0	0.945464	2	18.1462	0.968739	2	6.81093	1.0726	2	8.55507	1.08609	2	8.3754	1.02927	2	3.35993	1.01883	2	2.56932	0.944366	2	19.0191	0.964631	2	20.9987	1.0278	2	4.34342
eSTGAQVQVAGDmLPNSTER	2	P60335;Q61990	N-Term(TMT10); M13(Oxidation)	1.164e-11	94.37	2.12045e-09	2	2335.14	-1.50786	0
dLEEATLQHEATAAALR	24	Q5SX39;Q02566;Q91Z83;P13542	N-Term(TMT10)	3.063e-12	94.28	5.26283e-09	3	2068.09	0.94979	0
cAPGVVGPTEADIDFDIIR	3	Q8BTM8	N-Term(TMT10); C1(Carbamidomethyl)	1.716e-12	94.22	3.57628e-09	2	2274.16	-1.07413	0	1.04029	3	25.7471	0.865976	3	2.17348	0.990948	3	4.80806	1.22499	3	11.2013	0.824977	3	36.9638	1.00755	3	3.28454	0.787423	3	20.2132	0.712457	3	10.6908	1.22869	3	22.312
qALATPSAPYDFALLNcGk	2	A2ABU4	N-Term(TMT10); C17(Carbamidomethyl); K19(TMT10)	5.917e-11	94.16	6.63814e-09	2	2495.34	2.16141	0	0.799131	2	5.75139	1.20817	2	18.3473	0.836153	2	6.71037	0.978592	2	10.3555	0.839201	2	18.8228	0.948996	2	7.14443	1.29985	2	16.9714	0.867504	2	26.4934	1.23658	2	20.6892
lcYVALDFENEmATAASSSSLEk	13	P68033;P68134	N-Term(TMT10); C2(Carbamidomethyl); M12(Oxidation); K23(TMT10)	4.723e-15	94.13	2.95571e-09	3	3010.48	1.58962	0
gEPGPAGSVGPVGAVGPR	5	Q01149	N-Term(TMT10)	5.06e-18	94.07	6.18952e-09	2	1789.98	1.88401	0	0.844083	5	8.38018	0.825297	5	4.42121	1.12196	5	2.09039	0.942093	5	1.5631	1.14729	5	5.8001	1.07279	5	2.83901	1.22277	5	10.6817	1.06513	5	4.861	0.783765	5	22.5208
sSNAGEWcLMESDPGVFTELIk	1	Q9WUP7	N-Term(Acetyl); C8(Carbamidomethyl); K22(TMT10)	4.618e-12	94.02	1.80307e-09	3	2741.3	-1.65831	0	1.16846	1		0.812623	1		1.01061	1		1.20156	1		0.976175	1		0.929516	1		0.876848	1		0.950511	1		1.04982	1
vAPEEHPVLLTEAPLNPk	60	P60710;P63260	N-Term(TMT10); K18(TMT10)	1.269e-16	93.85	5.70755e-09	2	2412.39	-0.705019	0
lFQEEFPGIPYPPDAAVEcHR	6	Q91X72	N-Term(TMT10); C19(Carbamidomethyl)	2.458e-13	93.75	2.90971e-09	3	2701.33	-0.774165	0	1.06671	6	17.2175	0.866867	6	4.88716	1.01002	6	5.57002	1.03783	6	7.41047	0.946868	6	2.66106	0.8199	6	21.392	0.920464	6	3.0654	1.05407	6	3.61201	1.14505	6	8.36241
gHVFEESQVAGTPMFVVk	4	P58252	N-Term(TMT10); K18(TMT10)	1.04e-14	93.63	7.41304e-09	2	2420.31	1.48469	0	1.00143	4	5.31995	0.871916	4	4.66821	1.07056	4	4.17215	1.07159	4	3.1766	1.02433	4	3.20229	0.989614	4	2.58413	1.01801	4	3.75854	0.948196	4	1.141	1.0251	4	3.85605
vPGPPGTPFVTLASk	2	A2ASS6	N-Term(TMT10); K15(TMT10)	1.148e-09	93.54	5.33319e-09	2	1926.15	-0.381979	0	0.633379	2	1.92167	1.2203	2	3.19813	0.838633	2	4.51197	1.36184	2	0.613745	1.03697	2	1.92311	0.836804	2	1.88768	1.17959	2	6.7561	0.938185	2	2.82993	1.10196	2	6.98503
eNAYDLEANLAVLk	2	Q9DBZ5	N-Term(TMT10); K14(TMT10)	1.109e-13	93.49	7.61113e-09	2	2021.13	0.79026	0	1.07544	2	2.81591	0.909576	2	1.24402	1.07502	2	0.579172	0.997292	2	2.44869	1.01165	2	0.563694	1.09032	2	4.10498	0.946858	2	1.6618	0.973068	2	4.07808	0.978192	2	8.17974
aEGSDVANAVLDGADcIMLSGETAk	8	P52480	N-Term(TMT10); C16(Carbamidomethyl); K25(TMT10)	1.434e-14	92.84	4.99196e-09	4	2952.47	1.41112	0	0.975837	8	9.80199	0.910848	8	7.10022	1.10075	8	4.65143	1.15591	8	5.00027	0.970996	8	5.21207	0.891628	8	6.40284	0.816449	8	3.23898	0.896064	8	6.31575	1.18929	8	3.97563
eVQGFESSTFSGYFk	3	P13020	N-Term(TMT10); K15(TMT10)	2.341e-14	92.75	6.26444e-09	2	2171.11	2.84968	0	1.25196	3	10.3021	0.851574	3	2.36104	0.926078	3	1.02031	0.985536	3	2.68111	0.922101	3	0.548061	0.893129	3	5.7328	0.887168	3	8.58894	1.11693	3	1.05225	1.14952	3	5.26689
gSGTASDDEFENLR	2	Q7TMY8	N-Term(TMT10)	2.45e-13	92.74	1.27706e-09	2	1726.81	-1.09525	0	0.965588	2	8.35831	0.868576	2	8.27024	1.05254	2	1.25849	1.18121	2	5.98933	0.969661	2	1.62983	1.05786	2	6.34985	0.871016	2	14.7849	1.10889	2	5.48751	0.965166	2	6.31316
gLYDGPVcEVSVTPk	3	O08553	N-Term(TMT10); C8(Carbamidomethyl); K15(TMT10)	1.243e-13	92.53	7.73481e-09	2	2079.12	-1.54711	0	0.819085	3	1.04536	0.953384	3	11.551	1.02677	3	1.41186	1.1293	3	1.21094	1.06484	3	0.57164	1.04563	3	2.95549	1.04529	3	3.59633	0.963494	3	5.28999	1.02931	3	4.71296
qAEEAEEQSNVNLAk	15	Q5SX40;Q5SX39	N-Term(TMT10); K15(TMT10)	2.042e-14	92.39	8.16125e-09	2	2118.11	2.75803	0
aAFDMFDADGGGDISVk	18	P20801	N-Term(TMT10); K17(TMT10)	2.443e-16	92.32	4.45465e-09	2	2174.08	-2.50424	0	0.798376	18	12.5321	1.05126	18	5.15028	0.946136	18	4.24962	1.20673	18	8.13425	1.00544	18	5.69409	0.895179	18	8.05006	1.00636	18	6.94149	0.986745	18	10.5557	1.17055	18	10.8701
vNQIGSVTESIQAck	56	P21550;P17182	N-Term(TMT10); C14(Carbamidomethyl); K15(TMT10)	8.725e-15	92.32	9.05583e-09	2	2092.15	0.435752	0
vQDDEVGDGTTSVTVLAAELLR	2	P80314	N-Term(TMT10)	3.07e-18	92.29	9.0891e-09	2	2517.32	0.133265	0	1.03513	2	5.7568	0.814493	2	0.0922993	1.11292	2	9.83182	1.10167	2	14.9438	1.0863	2	6.62033	1.10953	2	4.50209	0.890175	2	2.14938	0.943999	2	4.22228	0.932474	2	2.57626
iEDLSQQAQLAAAEk	2	P70670	N-Term(TMT10); K15(TMT10)	5.839e-15	92.25	9.70929e-09	2	2073.16	-0.278352	0	0.955126	2	3.01261	0.859335	2	0.960222	1.09227	2	4.66785	1.07833	2	1.08993	1.0257	2	0.510357	1.06838	2	0.753045	1.06812	2	2.62384	0.998642	2	2.94951	0.915409	2	0.734497
dLYANNVLSGGTTMYPGIADR	4	P68033	N-Term(TMT10)	6.493e-15	92.21	6.13197e-09	3	2457.23	1.51978	0	0.934438	4	5.51244	1.0063	4	6.22866	0.996065	4	5.02054	1.09943	4	5.33112	1.07224	4	5.03724	0.961067	4	8.8752	0.953818	4	2.69875	1.11715	4	7.09113	1.04926	4	1.17899
dLPDPYVSVLLLPDk	3	Q3U7R1	N-Term(TMT10); K15(TMT10)	1.364e-12	92.17	8.34262e-09	2	2142.26	4.25411	0	0.907268	3	2.58807	0.944539	3	0.557077	0.979843	3	2.92943	0.889251	3	2.60516	1.06237	3	6.86283	1.18509	3	1.56183	0.952113	3	1.68095	1.03311	3	3.04784	1.14484	3	2.00675
gIVDQSQQAYQEAFEISk	7	P63101	N-Term(TMT10); K18(TMT10)	3.75e-15	92.11	8.79703e-09	2	2499.31	-0.838604	0	1.11593	7	14.7681	0.806587	7	11.7525	1.00203	7	3.09071	1.13897	7	6.98466	0.930348	7	3.58937	0.992491	7	1.02622	0.856983	7	4.66811	1.11337	7	8.26394	0.989869	7	6.30358
eVAAFAQFGSDLDAATQQLLSR	2	Q03265	N-Term(TMT10)	5.406e-15	92.11	8.15109e-09	3	2567.33	-0.73537	0	0.768852	2	9.22892	0.993679	2	2.52128	0.995878	2	2.36086	1.1668	2	1.52012	1.09724	2	3.67833	1.03028	2	1.65454	1.00341	2	10.4407	0.995213	2	8.31344	1.02076	2	3.11359
tGQATVASGIPAGWMGLDcGTESSk	2	P09411	N-Term(TMT10); C19(Carbamidomethyl); K25(TMT10)	2.368e-15	92.05	5.80073e-09	3	2939.47	1.47471	0	1.30234	2	5.25114	1.08154	2	22.1933	0.954661	2	7.99156	0.896951	2	1.31076	0.951821	2	1.83807	0.849861	2	1.65732	1.05241	2	18.0491	0.726219	2	30.4441	1.17216	2	14.4688
dNDGWVTTDPR	11	Q8K0E8	N-Term(TMT10)	2.016e-05	92.05	1.43459e-09	2	1504.72	-0.124529	0	1.06499	11	30.4604	1.0742	11	26.6983	0.932076	11	17.6581	0.739957	11	37.6677	1.14348	11	7.32728	1.0365	11	4.69442	0.828987	11	7.80475	1.34522	11	10.9111	0.87567	11	7.13958
aEGSDVANAVLDGADcImLSGETAk	7	P52480	N-Term(TMT10); C16(Carbamidomethyl); M18(Oxidation); K25(TMT10)	3.267e-16	92.03	5.35755e-09	3	2968.47	2.87431	0	1.0299	7	11.5269	0.892874	7	21.188	1.0309	7	8.77252	1.0117	7	5.67879	1.07055	7	4.94646	1.04704	7	2.96413	0.90555	7	28.8886	1.03673	7	5.15989	1.01878	7	17.5694
gQVGGEINVEMDAAPGVDLSR	2	Q9QWL7	N-Term(TMT10)	6.413e-18	92	6.27803e-09	2	2343.19	1.927	0	0.848311	2	17.1648	0.460011	2	62.6908	0.708039	2	18.7965	1.77493	2	67.1794	0.831759	2	42.8745	1.21447	2	35.9922	0.671822	2	32.3276	1.10544	2	22.5012	0.773689	2	122.319
tFTTQETITNAETAk	4	P06745	N-Term(TMT10); K15(TMT10)	1.776e-14	91.97	9.6888e-09	2	2114.14	2.09561	0	1.51542	4	5.03536	1.03368	4	4.52832	0.965131	4	6.63885	0.811961	4	1.13707	0.904991	4	2.34622	0.935451	4	7.15847	1.04991	4	1.46683	0.749028	4	8.63609	1.02737	4	0.5254
aIGAFAAADSFDHk	17	P32848	N-Term(TMT10); K14(TMT10)	5.311e-12	91.96	9.61561e-09	3	1879.01	-0.122766	0	0.868824	17	12.8481	1.05699	17	4.71495	0.994743	17	4.45097	1.09438	17	5.05247	1.12235	17	10.3005	0.833736	17	17.2039	0.985786	17	5.50174	0.92909	17	7.53942	1.0811	17	9.83155
eGNGTVMGAEIR	34	Q60605;P05977	N-Term(TMT10)	7.223e-11	91.9	5.55263e-09	2	1462.75	-0.40252	0
eEEIAALVIDNGSGMck	4	P63260	N-Term(Acetyl); C16(Carbamidomethyl); K17(TMT10)	1.674e-10	91.89	3.171e-09	2	2107.02	-0.942316	0	1.49836	4	3.63109	0.818653	4	3.47	1.10134	4	2.83623	0.933185	4	3.70927	0.963621	4	5.57292	0.918489	4	2.76143	0.833052	4	1.499	0.823736	4	2.43288	1.06267	4	2.8607
yFDSFGDLSSASAImGNAk	22	P02088	N-Term(TMT10); M15(Oxidation); K19(TMT10)	4.931e-13	91.77	5.78788e-09	2	2455.22	0.528399	0	0.822904	22	15.9374	1.11791	22	4.95128	1.11575	22	14.1655	0.86792	22	11.1128	1.05598	22	7.42913	1.07333	22	9.58931	0.907817	22	8.74447	1.13836	22	12.7306	1.08355	22	5.7078
iVSGAAETDQEYYFGQVVR	3	P06909	N-Term(TMT10)	9.017e-18	91.69	6.57312e-09	2	2361.2	1.19918	0	1.41027	3	12.6914	0.932588	3	0.458737	0.906206	3	3.01787	0.779987	3	6.2109	0.935268	3	1.47081	0.74155	3	7.85223	0.749194	3	2.63929	1.29785	3	0.450958	1.26691	3	1.42052
aVGIVATTGVSTEIGk	5	Q8R429	N-Term(TMT10); K16(TMT10)	1.617e-13	91.69	1.09439e-08	2	1961.17	0.989401	0	0.819765	5	28.6495	0.963569	5	9.11115	0.960318	5	4.37099	1.19768	5	8.79671	1.08131	5	6.30196	0.868927	5	12.6695	0.932621	5	12.9987	1.00098	5	8.77666	1.10293	5	15.8781
lEEAGGATSAQIEMNk	22	Q5SX40;Q5SX39	N-Term(TMT10); K16(TMT10)	8.387e-16	91.66	1.05421e-08	2	2107.11	0.583123	0
sLFNESTSDFSGMSETk	2	P70124	N-Term(TMT10); K17(TMT10)	1.828e-16	91.55	3.63918e-09	2	2325.13	-2.0026	0	0.864702	2	11.8544	0.432415	2	46.4352	0.913698	2	11.4892	2.28994	2	26.545	0.762317	2	11.6728	1.10779	2	3.84101	0.849347	2	3.23431	0.760672	2	15.41	0.662033	2	23.7679
mTVNESEQLVScSMDDTVR	2	O88342	N-Term(TMT10); C12(Carbamidomethyl)	9.889e-18	91.54	1.50813e-09	2	2430.11	0.0120092	0	1.21129	2	25.0088	0.873488	2	1.06478	1.02641	2	4.74408	1.00589	2	14.8282	0.999341	2	0.183584	0.970486	2	6.1926	0.88604	2	7.06425	0.884534	2	31.2955	1.10271	2	1.89993
gQVGGDVNVEmDAAPGVDLSR	1	Q61781	N-Term(TMT10); M11(Oxidation)	4.712e-12	91.44	4.73744e-09	2	2331.15	1.31202	0	1.28734	1		0.277907	1		0.632552	1		2.48304	1		0.932598	1		1.34528	1		0.604546	1		0.84936	1		0.279796	1
vcLIGcGFSTGYGSAVk	3	P00329	N-Term(TMT10); C2(Carbamidomethyl); C6(Carbamidomethyl); K17(TMT10)	4.026e-17	91.38	9.2428e-09	2	2234.17	-0.113296	0	0.795499	3	1.62091	1.04869	3	1.67642	0.274978	3	162.286	0.239624	3	228.498	1.81792	3	7.22505	1.80776	3	10.2236	0.296313	3	138.814	0.385315	3	71.6611	1.50021	3	8.8547
dTGEYQLTVSNAAGTk	3	A2ASS6	N-Term(TMT10); K16(TMT10)	1.356e-15	91.35	1.00397e-08	2	2113.12	2.0456	0	0.858367	3	14.3021	1.08815	3	11.0054	0.932933	3	9.2751	1.21874	3	21.5103	0.985091	3	1.16756	0.966725	3	12.7355	1.07447	3	2.96459	0.924226	3	4.88166	1.0697	3	22.5835
lLDAQLATGGIVDPR	2	Q9QXS1	N-Term(TMT10)	1.294e-10	91.3	1.15274e-08	2	1768.02	0.107466	0	0.952207	2	13.2031	0.947545	2	0.574272	1.00374	2	3.3044	0.993271	2	10.1717	1.00426	2	5.20945	1.0395	2	8.53951	1.09487	2	10.4889	1.03928	2	0.602365	0.997177	2	5.06175
mELSDANLQTLTEYLk	2	Q9ERK4	N-Term(Acetyl); M1(Oxidation); K16(TMT10)	7.209e-10	91.27	7.72574e-09	2	2156.1	-0.716716	0	0.932281	2	1.66122	0.773064	2	5.02938	0.915459	2	3.29242	1.14331	2	3.25404	1.05247	2	7.58394	1.26158	2	4.99805	0.931309	2	1.10114	1.23275	2	2.70814	0.827636	2	3.52792
eAGAGGLAIAVEGPSk	4	Q8BTM8	N-Term(TMT10); K16(TMT10)	1.094e-14	91.22	1.12886e-08	2	1885.08	-1.46704	0	1.02769	4	16.5575	0.917219	4	4.85967	1.0063	4	13.2337	1.04035	4	15.6248	0.993912	4	6.49191	0.98705	4	1.13008	0.908271	4	1.08498	1.06345	4	7.066	1.06661	4	5.89023
eYIPTVFDNYSAQSAVDGR	4	P84096	N-Term(TMT10)	1.98e-15	91.21	4.46531e-09	2	2361.16	0.913714	0	1.42349	4	12.9066	0.857601	4	9.23326	0.958197	4	0.844897	0.957869	4	19.7187	0.90122	4	4.13464	0.969603	4	6.95168	0.826678	4	4.71553	1.02964	4	5.27931	1.11146	4	2.4423
aAQSQLSQGDLVVAIDGVNTDTMTHLEAQNk	3	Q9JKS4	N-Term(TMT10); K31(TMT10)	2.408e-16	91.2	9.065e-09	4	3712.92	0.394077	0	0.742227	3	19.3109	0.952966	3	4.13719	0.982489	3	3.10422	1.25854	3	1.26508	0.993295	3	0.379475	0.93012	3	6.42976	0.991549	3	6.37863	0.876662	3	2.29696	1.30217	3	4.99126
aAVPSGASTGIYEALELR	18	P17182;P21550;P17183	N-Term(TMT10)	9.95e-18	91.11	1.2585e-08	2	2034.11	-0.536226	0
mQGTLEDQIISANPLLEAFGNAk	15	Q5SX40;Q5SX39;P13542	N-Term(TMT10); M1(Oxidation); K23(TMT10)	5.292e-14	91.05	1.24067e-08	4	2934.56	-1.0714	0
tASEmVLADDNFSTIVAAVEEGR	6	Q8R429;O55143	N-Term(TMT10); M5(Oxidation)	1.08e-15	91	6.19576e-09	2	2670.31	-0.539971	0
dGEAGAQGAPGPAGPAGER	8	P11087	N-Term(TMT10)	1.462e-16	90.98	3.83037e-09	2	1893.92	-1.10244	0	0.938235	8	2.31053	0.906449	8	6.62989	1.18183	8	2.2547	0.801481	8	6.74586	1.07997	8	4.87582	1.22529	8	6.97955	1.64257	8	5.52229	0.895463	8	14.451	0.494321	8	10.124
eDQSILcTGESGAGk	1	Q61879;O08638;Q6URW6;Q8VDD5	N-Term(TMT10); C7(Carbamidomethyl); K15(TMT10)	8.776e-15	90.92	7.6055e-09	2	2010.02	-0.211743	0
fALGISAINEAVDSGDVGR	4	Q9JKF1	N-Term(TMT10)	9.354e-16	90.9	1.00385e-08	2	2120.11	-4.57004	0	1.26131	4	14.1494	0.974681	4	1.6237	0.957727	4	0.991639	0.808668	4	15.3505	1.00018	4	3.45811	1.10036	4	6.65827	0.958859	4	4.18559	1.00363	4	7.1535	0.996436	4	4.24453
qLFALScAAEEQGMLPEDLSGVIR	2	P08752	N-Term(TMT10); C7(Carbamidomethyl)	4.115e-17	90.87	8.7985e-09	3	2863.45	0.193207	0	0.921313	2	20.3875	1.06152	2	3.38875	0.97064	2	3.4298	1.09503	2	5.26855	1.03295	2	8.54993	1.0263	2	2.07894	0.90687	2	2.72746	1.01042	2	9.5361	1.06333	2	6.67492
wDGQTAIcDDGAGYcPNPGIPIGTR	1	P04186	N-Term(TMT10); C8(Carbamidomethyl); C15(Carbamidomethyl)	5.72e-18	90.83	2.2716e-09	3	2920.36	1.50983	0	0.980821	1		1.05029	1		0.990969	1		1.16347	1		1.01805	1		0.810879	1		0.9047	1		0.910603	1		1.24019	1
kHADSVAELGEQIDNLQR	4	Q5SX40;Q5SX39;Q02566;Q91Z83;P13542	N-Term(TMT10); K1(TMT10)	1.983e-15	90.65	1.49813e-08	3	2481.35	1.68122	1
vIGLSSDLQQVGGASAR	1	Q9DCH4	N-Term(TMT10)	1.657e-16	90.52	1.31299e-08	2	1887.05	-0.745003	0	1.08934	1		0.939518	1		1.06259	1		0.95681	1		1.00861	1		1.10925	1		1.07477	1		0.864502	1		0.923725	1
eQLQDMGLIDLFSPEk	5	P32261	N-Term(TMT10); K16(TMT10)	3.498e-14	90.51	1.42717e-08	2	2321.25	1.56911	0	0.943074	5	13.4687	0.900256	5	4.87975	0.926106	5	2.73049	1.08903	5	7.59225	0.986141	5	12.0068	0.877452	5	14.2075	0.766789	5	0.813578	1.08491	5	5.41747	1.46911	5	10.5218
tQEAMEAALAMEk	3	P29391	N-Term(TMT10); K13(TMT10)	3.984e-12	90.45	9.73697e-09	2	1880.98	-1.24987	0	0.986136	3	11.9143	0.930705	3	0.600531	1.02595	3	2.22405	0.939757	3	2.07682	0.990542	3	7.88961	0.909715	3	5.41525	1.04268	3	18.1067	1.04492	3	11.8259	1.18122	3	1.00102
vSNVAGSVEcSADLFVk	3	A2ASS6	N-Term(TMT10); C10(Carbamidomethyl); K17(TMT10)	3.8e-17	90.39	1.31632e-08	2	2240.2	-0.446939	0	0.934326	3	1.49311	1.0582	3	2.91766	0.978002	3	0.924096	1.06947	3	0.509529	0.974153	3	1.34264	0.910901	3	9.50614	1.01587	3	1.25332	0.902795	3	9.83558	1.19876	3	10.8557
nLSDIDLMAPQPGV	3	Q9CQN3	N-Term(TMT10)	2.837e-08	90.24	1.15441e-08	2	1698.89	0.363335	0	0.905171	3	15.4432	0.902979	3	7.53233	0.987903	3	1.74476	1.05304	3	10.0636	1.11059	3	1.30563	0.994276	3	6.89966	1.04564	3	8.2172	0.975016	3	4.947	1.02317	3	7.85777
nLTEEMAGLDENIAk	11	Q5SX39;P13542	N-Term(TMT10); K15(TMT10)	1.507e-14	90.17	1.33664e-08	2	2106.12	1.4579	0
tGIGAPTISTGPPGk	6	O35744	N-Term(TMT10); K15(TMT10)	2.04e-13	90.17	1.48569e-08	2	1812.06	-0.290073	0	1.5423	6	23.3755	0.992139	6	4.88512	0.964069	6	4.80807	0.800358	6	10.8955	0.896633	6	9.2408	0.827532	6	18.2226	0.90194	6	7.38895	0.904474	6	12.5746	1.10555	6	1.51899
aTcIGNNSAAAVSMLk	1	Q9R1P0	N-Term(TMT10); C3(Carbamidomethyl); K16(TMT10)	2.789e-16	90.17	1.36068e-08	2	2066.12	1.00435	0	1.38025	1		0.936528	1		1.09525	1		1.00432	1		0.973167	1		0.795275	1		0.927085	1		0.697577	1		1.08812	1
iILQGSPVVQMAEDAVDGER	5	P01027	N-Term(TMT10)	2.2e-17	90.11	1.47223e-08	2	2356.24	0.717411	0	0.89326	5	8.77659	0.945764	5	4.77544	0.992254	5	6.04194	1.23409	5	10.2235	1.10504	5	0.232861	0.795058	5	18.2306	0.982802	5	5.45426	1.11825	5	1.53691	0.991035	5	3.6912
dGGSGVPPAGPGAASEALAVLTSFGR	2	Q3U7R1	N-Term(TMT10)	3.157e-17	90.09	1.39577e-08	3	2570.34	-0.427642	0	1.08608	2	3.12655	1.02567	2	5.98943	0.981369	2	9.2828	0.849175	2	17.5558	0.962528	2	0.379096	1.16309	2	11.182	1.02693	2	2.71138	1.05071	2	16.8771	0.960589	2	12.5213
aEIGIAMGSGTAVAk	10	Q8R429;Q64518	N-Term(TMT10); K15(TMT10)	1.725e-14	90.08	1.59043e-08	2	1834.06	3.20328	0
lSGISMDVAVPENTGQDSAR	1	Q05793	N-Term(TMT10)	7.213e-16	89.98	8.74016e-09	2	2276.14	0.0611629	0	1.32427	1		0.920443	1		1.05468	1		0.810397	1		1.04047	1		1.02231	1		1.06409	1		0.906066	1		0.908654	1
aQQVSQGLDVLTAk	3	Q64727	N-Term(TMT10); K14(TMT10)	1.078e-13	89.97	1.70675e-08	2	1916.12	0.24773	0	0.958671	3	3.23821	1.03918	3	2.19686	1.02595	3	1.261	0.914645	3	4.51965	0.942344	3	5.45148	0.966491	3	2.38298	1.0179	3	1.67445	1.01133	3	7.86387	1.07005	3	11.43
eIAEAYDVLSDPR	1	Q9QYJ3	N-Term(TMT10)	6.073e-09	89.88	1.02288e-08	2	1706.88	1.72642	0	0.918228	1		0.74627	1		0.902187	1		1.14833	1		0.978791	1		1.01699	1		0.827202	1		1.21769	1		1.26431	1
vGAIPANALDDGQWSQGLISAAR	2	P26039	N-Term(TMT10)	2.792e-15	89.87	1.63316e-08	3	2539.35	-0.0116015	0	1.12024	2	3.28415	0.91209	2	2.97705	0.990224	2	3.05705	0.963355	2	2.99554	1.06025	2	0.872429	1.02323	2	3.59488	1.06301	2	0.1416	0.952041	2	1.13324	0.955464	2	0.335243
aSEQEEVGGPEGSEALQPR	1	Q9D1X0	N-Term(TMT10)	7.401e-13	89.84	7.05519e-09	3	2199.07	0.608225	0	0.721125	1		0.856233	1		0.979081	1		1.18524	1		1.03044	1		1.04174	1		0.936213	1		1.13616	1		1.20161	1
gLSEGQTFQVAEFIVDTR	2	Q8VHX6	N-Term(TMT10)	9.871e-18	89.83	1.3467e-08	2	2226.16	0.97565	0	0.731001	2	36.0859	1.12256	2	25.7505	0.970624	2	10.1135	1.04429	2	0.397175	1.00152	2	8.4382	0.948191	2	6.4114	0.99895	2	2.42953	1.10307	2	12.5408	1.19032	2	13.3793
dDDPYcVAcFGELFAPk	2	Q9R059	N-Term(TMT10); C6(Carbamidomethyl); C9(Carbamidomethyl); K17(TMT10)	3.666e-13	89.78	5.4176e-09	2	2462.18	2.36366	0	1.32184	2	7.48926	1.08501	2	9.255	1.05952	2	2.19535	0.963868	2	3.31318	0.874874	2	6.04927	0.887607	2	3.53385	0.771594	2	4.2211	0.661954	2	12.2313	1.34442	2	3.26896
dAGEGGLSLAVEGPSk	4	Q8VHX6	N-Term(TMT10); K16(TMT10)	2.123e-14	89.74	1.82612e-08	2	1945.06	-0.479783	0	0.743098	4	9.67825	1.14318	4	17.105	0.930687	4	2.48489	1.01962	4	7.67782	1.0085	4	3.59126	0.998117	4	15.8584	0.99753	4	1.87005	1.04133	4	8.46042	1.19761	4	8.59538
lTGAGGGDSDGVAW	1	Q8VBZ0	N-Term(TMT10)	4.944e-08	89.69	3.75896e-09	2	1491.73	1.9958	0	0.86165	1		0.94075	1		0.942089	1		1.20625	1		0.910888	1		1.03407	1		0.778071	1		1.04212	1		1.3228	1
dGEVVSEATQQQHEVL	2	P31001	N-Term(TMT10)	9.833e-09	89.69	7.14203e-09	2	1998	1.00108	0	0.805655	2	37.8659	1.10964	2	8.99028	1.19329	2	16.6352	1.16692	2	9.29081	0.975142	2	1.52182	0.858172	2	6.76528	0.885175	2	9.12316	0.934756	2	3.70225	1.13311	2	8.53357
kDLYANNVMSGGTTmYPGIADR	20	P68134	N-Term(TMT10); K1(TMT10); M15(Oxidation)	3.049e-15	89.53	1.03072e-08	3	2848.43	-0.927996	1	0.74275	20	18.2899	1.14129	20	8.57148	0.892456	20	9.83942	1.20786	20	10.5503	1.022	20	6.86649	0.932637	20	8.88057	1.14517	20	7.80036	0.977915	20	17.1538	1.06671	20	7.36735
lASGGADLALGSIEk	4	Q8CGN5	N-Term(TMT10); K15(TMT10)	9.31e-15	89.5	1.7784e-08	2	1860.08	0.0994337	0	0.926078	4	2.39805	0.893435	4	6.88832	0.950705	4	2.87671	1.04685	4	4.82781	1.03937	4	2.96833	1.25513	4	11.1985	1.15802	4	6.13772	0.889388	4	7.45871	0.877691	4	13.4756
qASPNIVIALAGNk	2	P35278	N-Term(TMT10); K14(TMT10)	1.871e-13	89.47	1.29362e-08	2	1854.12	-1.26372	0	1.12812	2	0.744075	1.06529	2	0.169866	1.07686	2	0.960886	0.864883	2	0.231609	0.999548	2	1.5555	1.03682	2	8.18291	1.16208	2	0.595456	0.813118	2	2.28696	0.936443	2	5.14812
gTEYTmSGLTTGDEYVFR	3	A2ASS6	N-Term(TMT10); M6(Oxidation)	5.484e-10	89.4	3.78891e-09	2	2272.07	1.00593	0	0.848949	3	8.88137	0.958128	3	7.78038	0.877097	3	21.5367	1.34011	3	17.9298	1.02978	3	4.12044	1.11134	3	13.6866	0.980986	3	7.13816	1.15131	3	22.5555	0.877016	3	5.57776
mLGADAVGMSTVPEVIVAR	6	P23492	N-Term(TMT10)	6.248e-16	89.4	1.82556e-08	2	2145.16	-0.846564	0	1.01564	6	10.0624	1.03789	6	1.5155	0.990152	6	7.38333	1.00301	6	3.52924	1.02711	6	4.58769	0.970562	6	6.93507	1.01853	6	3.54325	0.950866	6	14.9771	1.0723	6	5.96477
vVPVADIITPNQFEAELLSGR	4	Q8K183	N-Term(TMT10)	1.418e-14	89.4	1.99779e-08	2	2497.39	1.48596	0	0.834289	4	13.5707	0.807507	4	3.24585	1.0092	4	4.53807	1.17683	4	7.8101	1.09259	4	7.52766	1.13407	4	2.75952	1.02644	4	2.56552	0.950697	4	8.07055	0.973292	4	2.35541
nLEPEWAAAATEVk	2	Q922R8	N-Term(TMT10); K14(TMT10)	2.48e-13	89.39	1.69168e-08	2	1987.09	0.24079	0	1.2914	2	20.7213	0.952096	2	8.77229	1.07883	2	2.97478	0.729628	2	13.1262	1.02425	2	1.49121	1.07088	2	6.22274	1.07055	2	7.64119	0.801011	2	4.55433	1.02053	2	2.78415
tFAPEEISAMVLTk	7	P20029	N-Term(TMT10); K14(TMT10)	1.779e-13	89.39	1.81251e-08	2	1995.13	1.9326	0	1.00392	7	7.73551	1.02031	7	5.66055	1.09761	7	5.51259	0.859188	7	6.01793	1.04419	7	7.97693	1.03864	7	6.08135	1.06549	7	3.03745	0.811093	7	6.83705	1.04539	7	5.23606
vDQIQEIVTGNPTVIk	3	Q9JKF1	N-Term(TMT10); K16(TMT10)	1.585e-13	89.38	1.74748e-08	2	2212.29	-1.29153	0	1.35163	3	29.6818	0.997669	3	8.24268	1.03997	3	4.90499	0.66385	3	9.67096	0.924417	3	0.573075	0.947106	3	10.6285	0.870311	3	4.16716	0.947621	3	11.5929	1.14029	3	20.2582
eAASILQELQVETYGSMEk	4	Q9D8W5	N-Term(TMT10); K19(TMT10)	2.087e-15	89.29	1.70753e-08	2	2584.36	0.0458972	0	0.943598	4	7.13598	0.889984	4	0.644983	1.02555	4	4.49674	1.01129	4	2.0365	1.1019	4	1.54012	1.06402	4	3.86685	0.884847	4	1.94998	0.906621	4	16.8058	1.14115	4	2.17596
vSNVAGDNAcSGILTVk	3	A2ASS6	N-Term(TMT10); C10(Carbamidomethyl); K17(TMT10)	8.423e-16	89.27	2.11764e-08	2	2163.18	-0.378124	0	0.721667	3	20.0003	1.17024	3	10.4089	0.914082	3	2.59861	1.11826	3	8.79328	0.950232	3	4.45134	0.873623	3	15.5379	1.21672	3	2.20507	0.809285	3	21.118	1.35439	3	13.2668
vIPAADLSEQISTAGTEASGTGNMk	3	Q9WUB3	N-Term(TMT10); K25(TMT10)	1.778e-17	89.26	1.67786e-08	3	2906.53	2.37535	0	0.768198	3	3.13807	1.00862	3	0.177187	1.05403	3	3.27128	1.27773	3	10.9017	1.03202	3	3.71586	0.826439	3	15.2462	0.959717	3	2.24573	0.823818	3	5.28955	1.19331	3	4.27475
lQVELDSVTGLLSQSDSk	3	Q8VDD5	N-Term(TMT10); K18(TMT10)	6.544e-15	89.16	2.06883e-08	2	2377.33	1.16171	0	1.33618	3	12.0498	0.889328	3	4.50058	0.976548	3	2.74922	0.767655	3	16.9806	0.941657	3	7.09624	1.00142	3	2.44594	0.865127	3	5.49175	0.953518	3	0.270165	1.03668	3	11.3503
dLADELALVDVMEDk	4	P06151	N-Term(TMT10); K15(TMT10)	7.414e-14	89.11	2.00686e-08	2	2134.13	-0.581076	0	0.937665	4	2.18605	0.911339	4	1.14711	1.04777	4	1.95529	1.3119	4	1.97687	1.01902	4	1.18335	0.939661	4	5.03286	0.938606	4	0.418517	0.724086	4	4.47653	1.14249	4	2.61639
dTVTTGLTGALNVAk	8	O88492	N-Term(TMT10); K15(TMT10)	1.966e-14	89.07	2.04401e-08	2	1919.12	1.05537	0	0.828093	4	26.3651	1.05361	4	0.501326	0.894132	4	2.8465	1.11761	4	11.8587	0.967762	4	4.02682	0.991299	4	3.69884	1.21209	4	12.6834	0.995673	4	4.89364	1.02394	4	11.7537
sTLQEANDILNNLk	5	P02468	N-Term(TMT10); K14(TMT10)	3.475e-13	89.04	2.48229e-08	2	2031.15	0.492579	0	0.849297	5	9.90691	1.02139	5	2.15748	0.958412	5	5.43983	0.951255	5	3.85677	1.12233	5	1.37808	1.18099	5	6.52756	1.20152	5	2.64541	0.887077	5	1.07638	0.970121	5	2.1455
mEIDDLASNMEVISk	11	Q5SX40	N-Term(TMT10); K15(TMT10)	2.479e-14	88.92	1.78244e-08	2	2153.13	1.27861	0	0.784614	11	26.3965	0.846365	11	14.878	0.880354	11	17.7582	0.973259	11	11.6272	0.783122	11	25.9894	1.16855	11	14.6299	1.08781	11	54.5053	1.00843	11	4.60094	1.34827	11	19.0877
sDVTmNFDVENAVLGk	2	Q8BH61	N-Term(TMT10); M5(Oxidation); K16(TMT10)	3.213e-08	88.89	1.62694e-08	2	2213.15	-1.92456	0	0.951076	2	13.0066	1.07646	2	0.6183	0.897865	2	1.99808	0.918887	2	0.0830012	0.955334	2	2.06108	1.0934	2	11.0091	0.989548	2	3.7723	1.16233	2	1.34473	1.09453	2	0.0753683
aGLEQGSDAGYLAESQk	8	Q8BMS1	N-Term(TMT10); K17(TMT10)	5.71e-17	88.88	1.61774e-08	2	2182.14	0.195453	0	0.759782	8	5.61049	0.863298	8	7.49531	0.963019	8	2.53929	1.30105	8	2.99926	0.965054	8	2.4602	1.1154	8	3.0197	0.95921	8	5.70321	1.02508	8	1.62911	1.07518	8	7.7566
gFGTDEQAIVDVVSNR	2	Q07076	N-Term(TMT10)	3.836e-15	88.82	1.53527e-08	2	1936	0.157522	0	1.04301	2	5.3731	0.888773	2	2.62276	1.01106	2	3.71313	1.07141	2	3.66297	1.02714	2	10.6407	0.989022	2	0.201438	0.927466	2	3.0392	1.0551	2	1.9775	1.04205	2	6.35239
vITAFNDGLNHLDSLk	12	P02088	N-Term(TMT10); K16(TMT10)	3.338e-15	88.81	2.40029e-08	2	2215.25	-0.63345	0	0.761646	12	11.4259	1.03486	12	8.66224	1.34793	12	21.3319	0.758464	12	24.0958	1.00681	12	3.83262	0.894557	12	10.8545	0.77313	12	22.3385	1.06978	12	5.21206	1.35995	12	18.8572
qTTVSNSQQAYQEAFEISk	4	Q9CQV8	N-Term(TMT10); K19(TMT10)	4.19e-13	88.76	1.87594e-08	3	2617.36	3.522	0	1.1364	4	6.00962	0.972188	4	10.0873	0.981784	4	0.170586	0.995532	4	4.73129	0.99737	4	3.88462	1.09399	4	8.44261	1.07197	4	5.70298	0.786011	4	7.71889	0.946354	4	4.63469
qVAASTAQLLVAck	3	P26039;Q71LX4	N-Term(TMT10); C13(Carbamidomethyl); K14(TMT10)	2.399e-13	88.75	2.21365e-08	2	1918.12	-0.436515	0
gEVPcTVTTASPLDDAVLSELk	4	Q9DB20	N-Term(TMT10); C5(Carbamidomethyl); K22(TMT10)	5.405e-13	88.74	2.13187e-08	4	2760.47	-0.790697	0	0.841516	4	6.86287	0.858649	4	6.18179	0.986624	4	0.712759	1.30791	4	11.9176	0.972054	4	10.1286	0.970496	4	4.52088	0.904312	4	11.8053	1.02826	4	3.88268	1.09494	4	5.29472
aQEQLATALQNLEEAEk	4	Q6IRU2	N-Term(TMT10); K17(TMT10)	5.12e-16	88.7	2.31347e-08	2	2344.29	4.39761	0	1.11452	4	7.44391	0.790531	4	5.40377	1.05503	4	5.10054	1.02841	4	3.88184	1.05381	4	3.65415	1.12885	4	2.05222	0.880979	4	3.65987	1.00206	4	5.83059	0.985123	4	4.4145
gcALQcAILSPAFk	1	Q61699;P48722;Q61316	N-Term(TMT10); C2(Carbamidomethyl); C6(Carbamidomethyl); K14(TMT10)	1.108e-11	88.53	2.23047e-08	2	1994.1	-0.048149	0
dNLTLWTSDQQDDDGGEGNN	5	P61982	N-Term(TMT10)	1.625e-10	88.4	1.44202e-09	2	2423.05	2.08586	0	0.933788	5	21.7293	0.795076	5	2.61154	0.930426	5	9.71137	1.11757	5	7.47161	1.03974	5	8.67435	1.08485	5	4.35628	0.89395	5	8.70628	0.960284	5	31.2872	0.978708	5	23.1371
gVAALTSDPAVQAIVLDTASDVLDk	3	P26039	N-Term(TMT10); K25(TMT10)	2.191e-16	88.36	2.23199e-08	2	2927.64	1.43461	0	1.53554	3	5.43878	0.740819	3	3.05802	1.10853	3	0.32013	0.735948	3	2.93672	0.9255	3	1.47126	0.999957	3	6.24118	0.849013	3	1.48993	0.962994	3	1.82682	1.04697	3	2.02188
sAAETGSEPSQGAGPSEATLHSLR	1	E9Q3E1	N-Term(Acetyl)	5.914e-13	88.36	4.44938e-09	3	2382.11	-1.73384	0
dVATVAFcDAQSTQEIHEk	1	O88712	N-Term(TMT10); C8(Carbamidomethyl); K19(TMT10)	1.229e-13	88.35	1.45487e-08	3	2607.31	-1.28142	0	1.15052	1		0.840419	1		1.04379	1		1.01226	1		1.03167	1		1.00575	1		0.880898	1		0.97561	1		1.07993	1
dTVTTGLTGAMNVAk	1	O88492	N-Term(TMT10); K15(TMT10)	3.754e-14	88.2	2.55035e-08	2	1937.08	-0.345502	0	0.694756	1		1.00259	1		0.787399	1		1.36269	1		0.908842	1		0.909772	1		1.28716	1		0.971812	1		1.12131	1
gQTGGDVNVEmDAAPGVDLSR	1	Q9Z2K1	N-Term(TMT10); M11(Oxidation)	8.942e-12	88.09	7.06336e-09	2	2333.13	0.364018	0	1.34278	1		0.211798	1		0.554696	1		3.03376	1		0.487863	1		1.15005	1		0.424131	1		0.909742	1		0.36751	1
qGNMTAALQAALk	2	Q9CPW4	N-Term(TMT10); K13(TMT10)	4.168e-12	88.02	2.69772e-08	2	1775.02	-3.14279	0	1.43571	2	19.8465	1.12053	2	5.00745	0.953264	2	2.66616	0.724142	2	24.0218	0.980936	2	10.017	0.924169	2	1.08599	1.09836	2	4.18532	0.720037	2	15.2301	1.01141	2	2.69725
wDAPDDELDNDNSSAR	1	P15508	N-Term(TMT10)	7.228e-13	88.02	1.57387e-09	2	2048.89	-4.10096	0	0.669537	1		1.13786	1		1.09664	1		1.1142	1		1.01292	1		0.992475	1		0.784677	1		0.969875	1		1.38769	1
iIGLDQVAGmSETALPGAFk	5	Q8VDD5	N-Term(TMT10); M10(Oxidation); K20(TMT10)	8.352e-12	87.96	2.81522e-08	2	2492.39	1.95998	0	1.38994	5	33.7182	0.974312	5	5.51109	0.879233	5	3.69522	0.742819	5	30.5418	0.943128	5	11.5686	0.996057	5	10.8874	0.946754	5	2.18401	1.03871	5	3.85189	1.0422	5	5.94855
iTGEAFVQFASQELAEk	2	Q9Z2X1	N-Term(TMT10); K17(TMT10)	4.565e-15	87.93	2.44013e-08	2	2326.27	1.76823	0	1.06614	2	12.0349	0.965476	2	0.705467	0.96348	2	4.46514	1.00454	2	11.5509	1.05238	2	3.91126	1.00263	2	13.6775	0.86265	2	16.6254	0.861116	2	3.45951	1.23803	2	22.044
mVGDVTGAQAYASTAk	3	Q9CQW9	N-Term(TMT10); K16(TMT10)	1.043e-15	87.88	2.51726e-08	2	2028.08	0.0901865	0	1.03213	3	2.92625	1.04653	3	7.28904	1.00954	3	4.31559	0.835856	3	22.2019	0.982702	3	2.90474	1.02606	3	10.9843	0.952114	3	6.59564	1.00034	3	16.8762	1.01118	3	1.16743
tDEFQLHTNVNDGTEFGGSIYQk	4	Q60932	N-Term(TMT10); K23(TMT10)	1.034e-16	87.85	1.50934e-08	3	3058.52	0.837487	0	0.795989	4	8.22865	1.0275	4	0.838248	0.939202	4	1.60752	1.15139	4	8.3875	1.03486	4	4.58232	0.99267	4	3.29463	1.00233	4	2.20046	0.892448	4	11.4409	1.12949	4	1.86339
tIGGGDDSFNTFFSETGAGk	8	P05213	N-Term(TMT10); K20(TMT10)	2.691e-15	87.83	1.50807e-08	2	2466.22	-0.39411	0	0.938215	8	15.0732	0.961886	8	8.68566	0.978567	8	3.54166	1.03878	8	10.9335	1.02742	8	3.58987	1.08181	8	4.8382	1.13588	8	7.84832	0.943857	8	4.96395	0.95733	8	13.1064
fNEFFSQScAPGADPk	6	P08071	N-Term(TMT10); C9(Carbamidomethyl); K16(TMT10)	6.663e-15	87.81	1.06797e-08	2	2260.11	1.26446	0	2.32825	6	28.3026	0.922802	6	7.00525	0.896868	6	5.99013	0.612936	6	16.8221	0.701946	6	22.7356	0.665879	6	30.4353	0.709478	6	19.4449	0.888955	6	33.0234	0.921737	6	6.97177
gDADAMSLDGGYIYTAGk	10	P08071	N-Term(TMT10); K18(TMT10)	7.272e-17	87.8	1.33597e-08	2	2263.12	-5.87662	0	1.63274	10	45.2846	0.857816	10	7.58394	0.980222	10	3.03612	0.86578	10	26.7192	0.827016	10	20.8601	0.815018	10	20.1618	0.762612	10	13.7603	0.958317	10	3.53817	1.06119	10	6.6661
eTSESSLELYAVk	5	A2ASS6	N-Term(TMT10); K13(TMT10)	4.277e-12	87.74	2.46512e-08	2	1914.05	0.277836	0	0.837909	5	13.7653	1.09884	5	1.94862	0.927013	5	10.0939	1.20801	5	6.48711	1.00943	5	1.12844	0.902096	5	4.2738	0.953384	5	10.1064	1.04147	5	11.3299	1.23117	5	7.99552
dVASLGSQLQDTQELLQEETR	2	O08638	N-Term(TMT10)	1.124e-14	87.65	1.97559e-08	3	2589.32	1.04818	0	0.815608	2	0.210794	0.768894	2	17.5235	1.10126	2	9.04466	1.24534	2	4.14568	1.08917	2	0.461401	1.05602	2	1.99283	0.912633	2	2.21486	1.04028	2	4.60025	1.01492	2	6.53516
sQVVAGQNLFIk	2	P35173	N-Term(TMT10); K12(TMT10)	5.937e-11	87.65	2.20751e-08	2	1762.07	3.32894	0	1.18824	2	20.9394	0.542287	2	50.8085	0.683086	2	17.2796	2.50778	2	25.2792	0.626833	2	32.726	1.09854	2	8.07301	0.620802	2	29.6931	0.654613	2	13.0146	0.555941	2	63.0615
mESGAYGAANAGGSFDLR	1	O55101	N-Term(Acetyl); M1(Oxidation)	3.788e-11	87.62	1.72572e-09	2	1831.79	-1.5872	0
vPVENVLGEVGGGFk	3	Q8JZN5	N-Term(TMT10); K15(TMT10)	1.46e-13	87.61	2.70473e-08	2	1959.13	1.50259	0	0.870703	3	3.03781	0.844788	3	1.01762	0.964135	3	1.84716	1.31823	3	4.05879	0.935156	3	1.88246	1.1507	3	3.82985	0.988116	3	1.2427	0.939635	3	5.24288	0.93188	3	2.06005
kmEGDLNEMEIQLNHANR	5	Q5SX39;P13542	N-Term(TMT10); K1(TMT10); M2(Oxidation)	1.482e-10	87.58	1.92913e-08	3	2616.33	0.462917	1
eDGAHPADTQDVVEDALR	1	Q8C0L0	N-Term(TMT10)	2.493e-11	87.58	9.42744e-09	3	2167.05	0.436633	0	1.50916	1		0.733406	1		0.90791	1		0.969899	1		0.914296	1		0.844381	1		0.780425	1		1.14621	1		1.11376	1
fAIQDISVEETSAk	6	Q7TPR4;Q9JI91;O88990;P57780	N-Term(TMT10); K14(TMT10)	5.057e-13	87.55	2.83905e-08	2	1996.1	0.0120713	0
aLDGPEQmELEEGk	2	P62196	N-Term(Acetyl); M8(Oxidation); K14(TMT10)	0.001591	87.55	6.9438e-09	2	1832.88	2.31155	0	1.0504	2	7.74853	0.985878	2	19.6767	0.957343	2	5.1998	0.945622	2	0.536973	1.06042	2	3.07927	0.955318	2	2.3081	0.924597	2	25.435	1.15384	2	17.7822	1.05072	2	14.3212
ePEIGNLNVSDVTPk	3	Q80YX1	N-Term(TMT10); K15(TMT10)	4.127e-13	87.5	3.07642e-08	2	2070.15	0.873745	0	1.10299	3	20.8128	0.89872	3	3.93892	1.0276	3	7.88324	0.943402	3	9.86327	1.04269	3	6.30687	0.947778	3	1.14957	1.04687	3	9.77936	1.10917	3	1.45887	1.03434	3	0.347723
aENSVGAVASSAVLVIk	2	A2ASS6	N-Term(TMT10); K17(TMT10)	2.504e-16	87.5	2.39179e-08	2	2073.23	1.01926	0	0.700023	2	6.50756	1.15247	2	7.11316	0.915377	2	3.08302	1.21123	2	2.89259	0.978057	2	1.59391	0.914096	2	2.35738	1.10876	2	0.572335	0.910599	2	4.32973	1.21093	2	5.07231
vGEATETALTcLVEk	1	O55143;Q64518	N-Term(TMT10); C11(Carbamidomethyl); K15(TMT10)	7.154e-15	87.47	2.96345e-08	2	2079.14	0.614745	0
aLTVPELTQQMFDSk	4	Q7TMM9;Q9CWF2	N-Term(TMT10); K15(TMT10)	3.968e-09	87.47	2.90973e-08	2	2166.19	-0.83945	0
gTTASQmAQALALDk	2	Q60854	N-Term(TMT10); M7(Oxidation); K15(TMT10)	1.098e-07	87.44	3.00202e-08	2	1980.08	-0.993728	0	0.774179	2	16.6405	1.0422	2	14.4317	1.0731	2	8.81547	1.17055	2	3.15115	1.05815	2	1.43213	0.969587	2	29.3467	0.995387	2	1.42142	0.973649	2	23.6184	1.00349	2	18.8551
lcYVALDFEQEmATAASSSSLEk	13	P60710;P63260	N-Term(TMT10); C2(Carbamidomethyl); M12(Oxidation); K23(TMT10)	1.287e-13	87.44	1.67681e-08	3	3024.51	6.59884	0
qVYEEEYGSNLEDDVVGDTSGYYQR	1	P48036	N-Term(TMT10)	1.761e-15	87.44	2.52422e-09	3	3144.41	0.921255	0	1.0374	1		0.841668	1		1.18779	1		1.06405	1		1.21216	1		1.0482	1		1.01035	1		0.760112	1		0.935398	1
vAGSVTELIQAAEAmk	2	P26039	N-Term(TMT10); M15(Oxidation); K16(TMT10)	7.189e-11	87.41	2.95021e-08	2	2092.2	14.6555	0	0.767278	2	75.9306	0.824646	2	31.1813	0.712817	2	38.2571	0.802995	2	23.6597	1.26699	2	55.3778	0.970191	2	0.88075	1.43229	2	110.763	0.728855	2	46.5201	1.07379	2	32.2498
qLGcGSAISFSGSAk	2	Q2VLH6	N-Term(TMT10); C4(Carbamidomethyl); K15(TMT10)	1.874e-13	87.41	2.76866e-08	2	1928.03	1.61307	0	0.90173	2	15.9173	1.2172	2	9.88064	1.04099	2	0.343407	1.22387	2	26.9911	0.763798	2	28.8308	0.855786	2	29.6654	1.1083	2	12.8945	0.873991	2	10.1306	0.916473	2	13.8618
aLQLGTLFSPAEALk	2	P42125	N-Term(TMT10); K15(TMT10)	2.436e-11	87.37	2.38201e-08	2	2017.21	1.64438	0	0.662609	2	17.5267	1.10367	2	3.61859	0.954583	2	3.55017	1.15577	2	5.27275	1.02424	2	7.86201	1.08743	2	3.0439	1.22645	2	4.79013	0.972829	2	1.71048	0.930468	2	5.08498
lLEGEDAHLSSSQFSSSSQFSSGSQSSR	2	Q61781	N-Term(TMT10)	2.054e-19	87.31	5.6663e-09	3	3161.48	-0.814785	0	0.653668	2	22.8774	0.449461	2	99.9382	0.732615	2	40.957	2.68573	2	53.595	0.865881	2	17.4505	1.03697	2	6.10948	0.547723	2	45.1703	0.908555	2	6.51315	0.489727	2	102.974
dIQMTQTTSSLSASLGDR	5	P01644	N-Term(TMT10)	1.447e-14	87.28	1.9081e-08	2	2140.08	1.17526	0	0.848302	5	16.3308	0.867368	5	24.1937	1.03653	5	2.65412	1.1821	5	18.296	1.07713	5	2.27102	1.08748	5	5.09335	0.877081	5	18.8875	1.00691	5	5.35825	0.952962	5	5.05911
gVGIISEGNETVEDIAAR	3	Q8VDN2;Q6PIE5;Q6PIC6	N-Term(TMT10)	2.441e-17	87.27	2.28749e-08	2	2059.09	-0.366211	0
dATNVGDEGGFAPNILENNEALELLk	11	P21550	N-Term(TMT10); K26(TMT10)	2.482e-14	87.23	2.5452e-08	3	3201.67	0.978385	0	0.744528	11	5.83709	0.952246	11	10.0223	1.04978	11	4.83018	1.1583	11	6.59477	1.07382	11	3.19365	0.994277	11	8.59622	1.04375	11	10.7816	0.890257	11	22.2099	1.23656	11	13.1334
lSEDQEDcILYSSWLAEk	2	P28665	N-Term(TMT10); C8(Carbamidomethyl); K18(TMT10)	1.667e-15	87.19	2.20588e-08	2	2644.33	4.37171	0	0.844877	2	6.04947	0.983219	2	4.27803	0.980923	2	1.09981	1.14382	2	0.242573	1.18744	2	2.95001	0.823001	2	8.85105	0.561106	2	5.21693	1.04845	2	0.809772	1.54861	2	2.86685
nYTDDAIETDDLTIk	3	Q9Z2U0	N-Term(TMT10); K15(TMT10)	4.521e-14	87.15	2.07209e-08	2	2185.13	-0.653051	0	1.17088	3	6.53019	0.907574	3	9.40064	1.02756	3	1.37916	0.861534	3	5.85859	1.05388	3	1.23004	1.1352	3	2.63311	1.14076	3	4.79338	0.745963	3	3.1774	0.958167	3	2.47578
eVFTEQADLSGITETk	21	P07759	N-Term(TMT10); K16(TMT10)	8.823e-07	87.09	3.01945e-08	2	2226.19	1.3502	0	0.80909	21	19.83	0.970376	21	5.95527	1.03057	21	7.31247	1.21464	21	4.62988	1.16896	21	10.0635	0.99056	21	10.0271	0.831759	21	17.6476	1.07155	21	13.8839	1.10087	21	19.9877
qVEVDAQQcMLEILDTAGTEQFTAmR	2	Q99JI6	N-Term(TMT10); C9(Carbamidomethyl); M25(Oxidation)	6.943e-16	87.03	1.06012e-08	3	3229.53	-1.06063	0	1.10295	2	8.83345	0.897298	2	4.75524	0.909691	2	4.35281	1.06031	2	2.41862	1.04234	2	3.30127	0.958229	2	2.735	0.834135	2	6.4341	1.17658	2	8.047	1.02457	2	4.41615
lLDTVDDMLANDIAR	4	Q9WVK4	N-Term(TMT10)	1.264e-09	87	2.22472e-08	3	1904	-0.424255	0	1.00632	4	9.46881	0.912275	4	9.22855	0.988488	4	2.41859	1.03472	4	11.1835	0.994927	4	4.23687	0.992203	4	2.3915	0.913416	4	3.64796	1.07431	4	5.66884	1.14325	4	2.70046
dLEEATLQHEATAATLR	15	Q5SX40	N-Term(TMT10)	6.77e-14	86.98	2.39534e-08	2	2098.1	0.505816	0	0.764946	15	31.7836	0.824054	15	9.05895	0.828978	15	14.2215	0.981783	15	8.68446	0.849829	15	12.4576	1.12477	15	15.3238	1.17581	15	20.1217	1.16384	15	6.75742	1.2196	15	14.3034
gLGTDEDTLIEILTTR	6	P10107	N-Term(TMT10)	1.147e-13	86.93	2.76779e-08	2	1976.07	-0.928905	0	1.94092	6	29.9726	0.822235	6	12.8609	0.923176	6	5.43474	0.853371	6	36.8072	0.736754	6	20.4546	0.809744	6	6.6861	0.737886	6	10.6372	1.01553	6	5.7006	1.04793	6	9.62499
aADISQWAGPLcLQEVDEPPQHALR	2	P70296	N-Term(Acetyl); C12(Carbamidomethyl)	2.215e-14	86.93	1.02398e-08	2	2843.37	-1.14432	0
dVPFGFQTVTSDVNk	1	P70124	N-Term(TMT10); K15(TMT10)	3.565e-14	86.91	3.36112e-08	2	2112.14	2.04633	0	0.741598	1		0.223693	1		0.796324	1		2.99797	1		0.635553	1		1.18086	1		0.781324	1		0.770881	1		0.412268	1
dVPNPNQVDDDDEGFR	2	Q3UYV9	N-Term(TMT10)	1.078e-13	86.9	3.16469e-09	2	2060.93	-2.54334	0	1.24221	2	39.3658	0.754414	2	14.7452	1.0087	2	2.7502	0.998771	2	21.9176	1.03037	2	11.6574	1.04222	2	2.4649	0.914187	2	12.1055	0.932155	2	21.8968	0.99472	2	10.3288
vPTPNVSVVDLTcR	12	P16858	N-Term(TMT10); C13(Carbamidomethyl)	1.485e-08	86.89	3.19245e-08	2	1785.97	-0.157551	0	0.965333	12	5.40352	1.05373	12	11.1707	1.00457	12	6.95963	1.07725	12	5.8453	0.958652	12	8.60953	0.891448	12	11.8596	1.00053	12	3.99682	0.961694	12	7.92574	1.09134	12	4.38491
vIESTQDLGNDLAGVMALQR	2	Q62261	N-Term(TMT10)	2.853e-18	86.88	2.85112e-08	2	2359.25	2.50903	0	0.929159	2	5.74886	0.9318	2	4.63537	1.0315	2	1.92204	1.10556	2	8.93133	1.05798	2	4.89447	1.04685	2	0.382095	0.986977	2	10.5473	1.00557	2	10.9767	1.00187	2	2.53756
vTATNTAGSTScQAHLQVER	1	A2ASS6	N-Term(TMT10); C12(Carbamidomethyl)	6.62e-16	86.86	1.6382e-08	3	2360.17	-3.4462	0	0.814292	1		1.09188	1		0.949474	1		1.18348	1		0.99511	1		0.97772	1		1.09463	1		0.910265	1		1.06822	1
gQNDLmGTAEDFADQFLR	3	Q64310	N-Term(TMT10); M6(Oxidation)	1.426e-12	86.86	5.66673e-09	3	2273.07	-0.714182	0	0.934097	3	1.35619	0.838901	3	0.628275	0.983186	3	1.85073	1.12144	3	24.2507	1.01812	3	0.92	1.12243	3	12.6276	0.881031	3	1.27956	1.2177	3	2.05255	1.06332	3	0.627449
sTNTDLSLSSYDEGQGSk	3	Q9JLR9	N-Term(Acetyl); K18(TMT10)	1.499e-10	86.8	8.98397e-09	2	2160.02	2.92919	0	0.845045	3	0.209645	0.861725	3	3.25722	1.03742	3	1.76515	1.44921	3	1.50702	0.857371	3	3.96133	1.07555	3	6.24648	0.792452	3	0.138292	1.085	3	0.0484314	1.00624	3	4.03247
vLDNYLTSPLPEEVDETSAEDEGISQR	2	Q9Z1Q5	N-Term(TMT10)	2.489e-15	86.75	1.04618e-08	3	3235.56	-3.87491	0	1.03158	2	23.5656	0.714257	2	3.52673	1.06888	2	4.95869	1.17891	2	18.2815	1.00999	2	2.08515	0.991382	2	0.842368	0.751104	2	6.20531	1.13736	2	22.3848	1.09486	2	4.34078
aSSSILINEAEPTTNIQIR	2	Q9CZ44	N-Term(TMT10)	7.016e-15	86.74	3.6224e-08	2	2286.25	0.724952	0	1.06692	2	10.1517	0.88573	2	4.14897	1.00206	2	0.746735	1.02481	2	5.42808	1.04729	2	3.27408	1.02722	2	0.149876	0.962478	2	9.49505	0.963175	2	0.224793	1.0708	2	3.2889
nAGYGGLGLSIEGPSk	3	Q8VHX6	N-Term(TMT10); K16(TMT10)	1.38e-15	86.74	3.69654e-08	2	1978.1	-1.19048	0	0.9973	3	1.47277	1.26909	3	24.7732	0.966287	3	3.42735	0.88009	3	18.8924	1.00347	3	2.96205	1.02679	3	3.46118	1.13408	3	0.253276	0.845073	3	8.34996	0.99754	3	14.9039
fSSSTFEQVNQLVk	5	P21614	N-Term(TMT10); K14(TMT10)	1.465e-13	86.71	3.56219e-08	2	2072.15	2.34895	0	1.22988	5	14.6773	1.06684	5	3.62596	0.900279	5	9.21084	0.810087	5	3.47282	0.939938	5	4.54802	0.846394	5	12.1489	0.969735	5	1.30536	0.959802	5	2.71673	1.26432	5	5.27293
aQSELSGAADEAAR	8	Q9D3D9	N-Term(TMT10)	3.285e-13	86.68	1.67531e-08	2	1604.81	-0.935494	0	0.74907	8	8.16248	0.91345	8	3.72071	1.02048	8	7.09821	1.21371	8	5.40176	1.04293	8	9.16105	1.04054	8	5.05704	1.01397	8	3.83108	1.12382	8	4.14638	0.967314	8	19.5278
aDPYVEITGTAGk	4	Q60710	N-Term(TMT10); K13(TMT10)	7.256e-12	86.56	3.78673e-08	2	1779.99	-0.98252	0	1.04965	4	7.472	0.887181	4	4.45238	1.0494	4	2.99017	0.954135	4	1.24172	1.01028	4	5.16305	1.03547	4	2.25477	0.936186	4	4.32271	1.03126	4	0.485348	1.12632	4	3.93022
iGEAEAAVIEAMGk	3	Q60634	N-Term(TMT10); K14(TMT10)	5.523e-13	86.39	4.08714e-08	2	1847.04	0.200656	0	1.3671	3	17.8848	0.918927	3	4.19612	1.02894	3	0.514777	0.962313	3	2.4168	0.929272	3	0.583039	0.917244	3	5.36915	0.88121	3	0.482277	0.942245	3	14.2967	1.12565	3	2.685
nINADEAAAMGAVYQAAALSk	2	Q9JKR6	N-Term(TMT10); K21(TMT10)	2.668e-13	86.37	3.34478e-08	4	2537.34	-0.9057	0	1.05625	2	2.95578	1.01892	2	0.1106	0.973145	2	10.6665	0.876006	2	9.97262	1.0887	2	2.42111	1.07874	2	0.44878	1.07584	2	8.42688	0.842669	2	10.8437	1.07118	2	1.35894
nAADNFSEPSESSGAITAR	4	A2ASS6	N-Term(TMT10)	1.036e-17	86.36	8.55464e-09	2	2153.03	-0.72866	0	0.924792	4	10.8069	0.974907	4	18.5801	0.926722	4	3.78991	1.09016	4	4.02277	1.02958	4	1.50593	1.02437	4	1.46003	0.9765	4	10.401	0.876073	4	13.6721	1.10554	4	12.4519
dTPTQEDWLVSVLPEGSR	3	Q6P1B1	N-Term(TMT10)	5.152e-15	86.35	2.31739e-08	2	2258.15	-0.480827	0	0.92856	3	6.15913	0.873428	3	2.47594	1.07127	3	0.0635811	1.21591	3	2.7249	1.03422	3	0.0329868	1.01814	3	9.19235	0.842687	3	6.40836	0.948072	3	9.71099	1.10918	3	7.4707
qcANLQNAIAEAEQR	5	Q922U2	N-Term(TMT10); C2(Carbamidomethyl)	3.707e-14	86.33	1.5831e-08	2	1944.97	-0.673698	0	0.971772	5	17.3585	0.849072	5	4.15408	0.946232	5	21.2698	1.25985	5	6.31825	1.07196	5	2.28518	1.02041	5	7.10926	0.838197	5	8.61346	1.18583	5	2.29166	0.942499	5	6.41404
dLQQSIEAASDEEDLR	2	Q99JB8	N-Term(TMT10)	2.322e-15	86.3	1.20728e-08	2	2048	1.01486	0	0.85837	2	12.6054	1.06199	2	12.9391	1.02318	2	4.2142	1.04924	2	21.166	1.05859	2	4.26475	0.981584	2	0.807319	1.03432	2	19.1692	0.820123	2	5.23233	1.19364	2	20.4327
iEDEQALGMQLQk	53	Q5SX40;Q5SX39	N-Term(TMT10); K13(TMT10)	5.133e-12	86.29	3.64193e-08	2	1961.08	1.21489	0
vTQASSNNFVAIk	2	Q8VCH8	N-Term(TMT10); K13(TMT10)	5.909e-12	86.28	4.06246e-08	2	1837.06	-1.34427	0	1.15017	2	3.41047	1.07131	2	1.50933	1.05022	2	5.01887	0.917947	2	19.9662	0.933788	2	9.79097	0.940652	2	22.116	1.14765	2	8.67807	0.812844	2	2.09497	1.00668	2	9.50676
qAADMILLDDNFASIVTGVEEGR	1	Q8VDN2;Q6PIE5;Q6PIC6	N-Term(TMT10)	5.348e-17	86.27	2.41949e-08	2	2693.37	2.72782	0
vEQIAAIAQELNELDYYDSPSVNAR	2	Q7TPR4	N-Term(TMT10)	1.015e-15	86.25	2.65594e-08	3	3037.53	0.712528	0	1.11887	2	22.8973	0.781646	2	0.43606	0.971559	2	5.0602	1.06223	2	2.4416	0.976055	2	5.50707	1.17691	2	10.7284	0.845378	2	3.37901	1.06258	2	8.96871	0.988618	2	1.02408
lAcGVIGIAQ	1	P08228	N-Term(TMT10); C3(Carbamidomethyl)	1.234e-06	86.2	3.65822e-08	2	1230.71	-0.203273	0	1.03945	1		1.10521	1		0.92406	1		0.95935	1		1.02238	1		0.927544	1		1.02098	1		1.01598	1		1.09955	1
lAADGTVMNTFAHk	5	P35385	N-Term(TMT10); K14(TMT10)	2.113e-13	85.88	4.10579e-08	2	1934.05	-1.96222	0	0.88592	5	24.3101	1.18546	5	9.68527	0.979585	5	0.490649	0.981143	5	15.1391	0.98617	5	11.2649	0.919129	5	1.75427	0.998819	5	13.8962	0.996974	5	1.21894	1.1596	5	7.19241
sQHVQVEEGSEPDAFWEALGGk	2	P13020	N-Term(TMT10); K22(TMT10)	3.637e-15	85.82	2.31709e-08	3	2858.43	-2.05219	0	1.10459	2	21.6196	0.794764	2	21.8042	0.933625	2	9.32847	0.999536	2	19.0926	0.938726	2	12.3659	0.820261	2	13.9002	0.888235	2	13.7009	1.11563	2	7.37976	1.2716	2	21.5237
mATNAAAQNAIk	2	P26039	N-Term(TMT10); K12(TMT10)	2.642e-11	85.82	4.62109e-08	2	1661.94	-2.93787	0	1.16721	2	8.43083	1.09607	2	3.82317	1.10047	2	1.84279	0.724725	2	5.55817	1.01921	2	3.66361	1.05177	2	1.80511	1.12541	2	1.54918	0.747967	2	0.12438	1.05346	2	3.31231
lEQELFSGGNTGINFEk	1	P16381	N-Term(TMT10); K17(TMT10)	3.452e-12	85.75	4.031e-08	3	2341.24	-0.431034	0	1.10108	1		0.839009	1		0.867928	1		1.10602	1		0.919798	1		0.862169	1		1.19482	1		1.169	1		0.940818	1
aIVAIENPADVSVISSR	3	P14206	N-Term(TMT10)	4.716e-14	85.69	4.19498e-08	2	1970.11	0.270607	0	0.9573	3	7.86068	0.841496	3	0.386693	1.10853	3	1.41263	1.05747	3	0.948749	1.04803	3	2.61176	1.08276	3	6.30273	0.971828	3	1.10381	0.997939	3	0.333518	0.928178	3	5.78443
fDTGNLcMVTGGANLGR	3	P62702	N-Term(TMT10); C7(Carbamidomethyl)	2.38e-15	85.64	1.71926e-08	2	2011.99	1.02448	0	1.42591	3	9.42643	1.10633	3	0.78562	1.13415	3	12.3736	0.817089	3	2.86202	0.909069	3	4.21839	0.876145	3	1.95409	1.03927	3	0.779489	0.784028	3	25.1529	1.02132	3	3.98262
vEQIAAIAQELNELDYHDAVNVNDR	3	Q9JI91	N-Term(TMT10)	2.61e-17	85.63	2.57115e-08	3	3068.54	-3.02438	0	1.21968	3	8.07818	0.867881	3	1.45632	1.09302	3	0.0657885	0.897522	3	4.69353	0.951674	3	12.4821	0.959057	3	0.4799	1.02415	3	13.3551	0.841068	3	4.59595	1.24336	3	13.8943
mDSGFGSDFGGTGGGk	2	P62075	N-Term(Acetyl); M1(Oxidation); K16(TMT10)	4.434e-09	85.6	2.7477e-09	2	1763.77	0.120481	0	1.01952	2	11.5778	0.832831	2	3.46387	0.957425	2	0.131037	0.962808	2	11.7647	1.0706	2	2.60198	1.15897	2	1.647	0.94884	2	3.53017	1.23648	2	2.38822	0.917264	2	1.02176
fQGPTcETcQTcLGVcAEHk	1	P09055	N-Term(TMT10); C6(Carbamidomethyl); C9(Carbamidomethyl); C12(Carbamidomethyl); C16(Carbamidomethyl); K20(TMT10)	2.051e-14	85.59	6.48736e-09	3	2841.31	-2.39578	0	2.20264	1		0.703809	1		1.05284	1		0.870351	1		0.719967	1		0.970514	1		0.621859	1		0.567279	1		1.035	1
aDcASGIFLAAEk	1	P22892	N-Term(TMT10); C3(Carbamidomethyl); K13(TMT10)	1.197e-10	85.59	3.8234e-08	2	1810.98	-1.2557	0	1.39191	1		0.894486	1		1.06748	1		0.961252	1		0.898097	1		0.92645	1		0.911	1		0.831791	1		1.07208	1
gEELLSPLNLEQAAYAR	2	Q9WTI7	N-Term(TMT10)	9.484e-17	85.55	4.54138e-08	2	2103.13	-0.734554	0	0.820236	2	5.38727	0.842411	2	0.064293	0.953714	2	7.77253	1.14213	2	0.813696	1.04111	2	1.79091	1.22487	2	2.36519	0.930844	2	9.93773	1.13972	2	10.5926	0.98942	2	2.23955
eESPPLIGQQATVSDIPR	4	P11276	N-Term(TMT10)	2.739e-12	85.51	4.07726e-08	3	2166.16	0.122991	0	0.96916	4	2.12934	1.05945	4	12.2529	0.885764	4	3.57859	0.579715	4	10.4939	1.08882	4	3.39981	1.04932	4	3.86222	0.698921	4	2.40777	1.50094	4	5.1124	1.37763	4	1.3918
gETGPAGPAGPIGPAGAR	26	P11087	N-Term(TMT10)	7.422e-16	85.43	4.06713e-08	2	1761.95	1.04171	0	0.961001	26	18.3967	0.992018	26	6.11782	1.08267	26	10.8076	0.95074	26	15.3961	1.06347	26	4.72077	1.04241	26	7.79266	1.11754	26	18.3619	0.98919	26	5.9687	0.90345	26	26.6452
qAEMEGAVQSIQGELSk	6	O54724	N-Term(TMT10); K17(TMT10)	4.546e-17	85.41	4.12907e-08	2	2263.2	-0.855149	0	0.828367	6	3.64904	0.912446	6	2.76758	1.04583	6	1.2338	1.05203	6	5.90623	1.09239	6	3.74483	1.15604	6	10.103	1.14098	6	6.48965	0.891064	6	7.98959	0.968169	6	3.79362
aLSEIAGITLPYDTLDQVR	4	Q91VD9	N-Term(TMT10)	1.043e-13	85.37	4.53028e-08	2	2304.26	-4.12915	0	0.768927	4	18.3872	0.966162	4	5.27013	0.967946	4	11.355	1.16077	4	21.2725	0.943989	4	2.2021	1.09117	4	3.00087	1.01953	4	6.73972	1.02313	4	3.21309	1.09159	4	1.90002
eTLLNSATTSLNSk	2	P80315	N-Term(TMT10); K14(TMT10)	1.973e-13	85.37	5.1256e-08	2	1937.1	0.0802355	0	1.06138	2	15.3997	0.979619	2	1.37084	0.996646	2	3.28871	0.924594	2	7.00407	1.05081	2	3.38812	1.13126	2	1.21629	1.1229	2	2.11516	0.915711	2	5.06196	0.901113	2	10.2651
lPYDVTPEQALSHEEVk	5	Q9JKF1	N-Term(TMT10); K17(TMT10)	4.226e-12	85.36	4.64259e-08	2	2413.31	1.47371	0	1.21649	5	12.1741	0.832732	5	4.52003	0.973792	5	9.84699	0.936976	5	4.00554	0.916283	5	1.04506	1.00666	5	2.42901	0.876073	5	4.91293	1.05466	5	6.45456	1.07026	5	3.46847
gSGSGcVYLQTSLk	5	Q61838	N-Term(TMT10); C6(Carbamidomethyl); K14(TMT10)	9.211e-12	85.36	4.03134e-08	2	1915.04	1.95878	0	1.02753	5	5.05275	1.08426	5	0.946318	0.82782	5	2.74002	0.864195	5	9.54324	0.955596	5	11.3328	0.722685	5	3.86986	0.756681	5	16.0014	1.31859	5	1.60149	1.66147	5	10.0242
eEEIAALVIDNGSGmck	5	P63260	N-Term(Acetyl); M15(Oxidation); C16(Carbamidomethyl); K17(TMT10)	2.236e-09	85.35	1.3566e-08	2	2123.02	1.57495	0	1.14808	5	5.21259	0.782818	5	1.9754	1.05604	5	4.07012	1.01501	5	5.98982	1.07535	5	5.9606	1.03372	5	2.33519	0.804539	5	4.56115	1.03843	5	9.43949	1.04723	5	11.5366
vTASEPLETmGSEGALSPGGVASLLR	1	P01029	N-Term(TMT10); M10(Oxidation)	4.243e-16	85.31	4.16636e-08	3	2774.44	-0.0866049	0	1.38031	1		0.812419	1		0.882158	1		1.16191	1		0.878313	1		0.905083	1		0.76364	1		1.23383	1		0.949641	1
vNSDEVGGEALGR	34	P02088	N-Term(TMT10)	2.031e-11	85.3	2.12487e-08	2	1531.79	-0.168434	0	0.617673	34	12.8296	1.13125	34	8.47981	1.54002	34	10.2776	0.636498	34	26.7954	1.04777	34	7.02012	1.07503	34	6.41084	0.657209	34	10.1115	1.11642	34	5.36882	1.41296	34	9.43008
aSEVLENLTQGk	1	B2RXC1	N-Term(TMT10); K12(TMT10)	2.841e-11	85.3	5.43022e-08	2	1746.99	-5.14414	0	0.95159	1		0.912079	1		0.924698	1		1.16452	1		1.02299	1		1.08219	1		0.973598	1		1.07392	1		0.965507	1
aYVEANQMLGDLIk	3	Q05920	N-Term(TMT10); K14(TMT10)	1.838e-13	85.29	5.25047e-08	2	2023.13	0.862077	0	0.944351	3	1.43565	1.0037	3	0.567841	1.01149	3	4.93417	1.47586	3	13.9345	1.09125	3	0.336526	0.841922	3	11.4029	1.10632	3	1.09054	0.72364	3	35.5637	0.821161	3	19.3385
aISEELDHALNDmTSI	3	P58771	N-Term(TMT10); M13(Oxidation)	2.037e-07	85.2	1.52508e-08	2	2003.98	-0.168063	0	0.866904	3	1.08533	0.888504	3	3.03514	0.933198	3	3.60084	1.21008	3	1.80341	1.05029	3	2.48177	0.955375	3	13.6908	0.87834	3	0.58137	1.17327	3	0.113264	1.08548	3	3.98531
gILFVGSGVSGGEEGAR	10	Q9DCD0	N-Term(TMT10)	2.868e-16	85.11	4.47062e-08	2	1820.97	0.409509	0	1.1805	10	43.3576	0.940491	10	8.44101	0.949338	10	2.78372	0.959677	10	20.2457	0.906346	10	9.91736	0.921283	10	12.5668	0.962399	10	6.89659	0.961725	10	10.3048	0.955502	10	9.15547
lTLYDIAHTPGVAADLSHIETR	4	P08249	N-Term(TMT10)	4.84e-14	85.05	5.56442e-08	4	2622.41	-0.518539	0	0.845578	4	4.00232	0.9361	4	0.64406	0.970523	4	4.21859	1.14795	4	3.61874	0.974523	4	3.6178	1.05579	4	7.58012	1.02648	4	9.43459	0.982916	4	11.2632	1.08898	4	4.93417
qcmGAVTLNPAADSFDIScNEPGAQPFR	2	P51437	N-Term(TMT10); C2(Carbamidomethyl); M3(Oxidation); C19(Carbamidomethyl)	8.609e-15	85.01	9.14951e-09	3	3298.52	0.933783	0	1.40311	2	50.4029	0.819202	2	13.7153	0.962008	2	1.09488	0.898733	2	20.4977	0.926272	2	15.6191	0.973804	2	9.96065	0.871046	2	10.6476	0.967134	2	8.7123	1.04357	2	6.82971
aFMEEFGAEPELAVSAPGR	2	Q9R0N0	N-Term(TMT10)	2.585e-17	85	2.13454e-08	2	2237.11	-0.801543	0	0.761435	2	45.1465	0.796069	2	14.8152	0.927823	2	31.0121	0.967497	2	15.7044	1.31539	2	42.7621	0.911606	2	18.2073	0.931008	2	6.43518	1.03846	2	12.8351	1.31749	2	45.7132
aAYLTSLNSADLLk	28	Q5SX39	N-Term(TMT10); K14(TMT10)	4.029e-13	84.98	5.22596e-08	2	1938.13	0.513096	0	0.898562	28	13.1023	1.28762	28	17.442	1.00923	28	7.07158	1.26556	28	23.9077	1.1149	28	11.1622	0.734471	28	27.9205	0.800781	28	22.3811	0.873473	28	14.6788	1.05166	28	10.6889
aEDGSVIDYELIDQDAR	8	P07356	N-Term(TMT10)	7.403e-15	84.97	1.83091e-08	2	2138.05	0.0235329	0	0.913253	8	11.8669	1.08388	8	18.2689	0.971681	8	11.4916	1.13815	8	8.40012	0.973834	8	12.9084	1.03148	8	7.54545	1.0404	8	24.1677	0.93819	8	6.54368	0.965966	8	7.87739
eLVITPEVDLSEIPGAQISVR	2	A2ASS6	N-Term(TMT10)	8.551e-17	84.96	5.02667e-08	2	2494.4	1.25454	0	0.852644	2	22.4308	1.00116	2	11.3621	1.01651	2	0.20687	1.24784	2	11.4694	0.960582	2	2.76047	0.933579	2	13.5413	0.923418	2	5.70768	0.891586	2	5.1439	1.19356	2	8.50378
aPADDGGSPITGYLVEk	3	A2ASS6	N-Term(TMT10); K17(TMT10)	5.572e-16	84.92	4.76718e-08	2	2148.16	2.62693	0	0.673852	3	1.53838	1.10382	3	1.13734	0.93803	3	2.06842	1.33851	3	2.63813	0.973312	3	1.0183	0.863418	3	7.09202	1.01985	3	2.03879	0.947059	3	1.21089	1.26984	3	5.79468
eSADPLSAWLQDAk	3	Q9QXS1	N-Term(TMT10); K14(TMT10)	6.778e-13	84.85	4.55004e-08	2	1989.07	0.602764	0	0.881129	3	2.34898	0.985984	3	1.20656	1.00892	3	2.44349	1.05569	3	0.409595	0.978501	3	0.593761	1.06577	3	1.17017	1.03184	3	0.981189	1.0298	3	2.3513	1.05978	3	1.50933
gDAGQYTcYASNVAGk	3	A2ASS6	N-Term(TMT10); C8(Carbamidomethyl); K16(TMT10)	9.915e-15	84.75	2.17728e-08	2	2120.04	-4.3486	0	0.808354	3	21.2019	1.2502	3	2.95505	1.0016	3	10.9101	1.32687	3	3.06142	0.933595	3	5.74977	0.803384	3	3.42	0.991088	3	8.72426	0.77727	3	0.884316	1.12619	3	38.7106
aVVQVFEGTSGIDAk	2	P62814	N-Term(TMT10); K15(TMT10)	7.002e-14	84.74	5.95934e-08	2	1979.12	-0.461974	0	1.21661	2	14.4072	0.88255	2	1.48099	0.9704	2	4.68413	0.972184	2	0.178795	0.91066	2	2.42816	0.99148	2	4.80458	0.878683	2	0.336852	1.1404	2	16.072	1.05857	2	1.78625
sGLGSQVGLmPGSVGPVGPR	3	Q3U962	N-Term(TMT10); M10(Oxidation)	9.147e-13	84.73	5.98991e-08	2	2097.14	1.79758	0	0.843313	3	1.12158	1.33166	3	10.8954	1.16226	3	5.28711	0.821498	3	7.50084	1.07574	3	1.28418	0.904063	3	7.56726	1.45888	3	9.56543	0.617104	3	2.91655	0.91166	3	11.087
sQVFSTAADGQTQVEIk	1	P38647	N-Term(TMT10); K17(TMT10)	3.007e-16	84.72	5.59897e-08	2	2267.23	2.42984	0	1.02561	1		0.981456	1		1.09316	1		0.862537	1		1.10804	1		1.13819	1		1.17513	1		0.69767	1		0.916968	1
acGDSTLTQITAGLDPVGR	2	P62880	N-Term(TMT10); C2(Carbamidomethyl)	2.043e-17	84.71	3.668e-08	2	2161.11	-0.0181177	0	1.28038	2	25.5863	0.97061	2	3.84147	0.936478	2	6.1544	0.968943	2	4.74306	0.971267	2	8.41331	0.906571	2	18.225	0.852686	2	11.6815	0.998651	2	1.48005	1.1273	2	11.4223
sDTGTYIIEAVNVcGR	2	A2ASS6	N-Term(TMT10); C14(Carbamidomethyl)	4.317e-14	84.63	2.73758e-08	2	1984	-1.7214	0	0.863365	2	2.07691	1.00062	2	27.3454	0.941834	2	2.51785	1.13168	2	6.42267	1.04206	2	11.5552	0.855711	2	0.0377109	0.923705	2	35.7218	0.940815	2	27.3746	1.3106	2	9.78389
aLTVPELTQQMFDAk	5	P68372;Q922F4;Q9ERD7	N-Term(TMT10); K15(TMT10)	2.984e-13	84.63	5.68177e-08	2	2150.19	-1.51019	0
aAAFEDQENETVVVk	5	P26039	N-Term(TMT10); K15(TMT10)	1.11e-13	84.54	5.13278e-08	2	2108.13	-1.00536	0	1.01332	5	18.0246	0.918762	5	1.36632	0.983746	5	0.457706	0.985129	5	10.0408	1.01815	5	0.966992	1.00072	5	7.90459	1.00286	5	8.77311	1.15763	5	2.80395	1.02087	5	8.35302
nLVDPFVEVSFAGk	2	Q9ESD7;Q69ZN7	N-Term(TMT10); K14(TMT10)	1.737e-11	84.51	6.31885e-08	2	1980.12	-0.154724	0
gAEAANVTGPDGVPVEGSR	5	Q9JKB3	N-Term(TMT10)	3.512e-10	84.49	3.62744e-08	2	2012.03	1.56873	0	0.693704	5	8.20536	0.839823	5	9.56126	1.07189	5	6.30072	1.23135	5	19.5145	1.06065	5	1.32607	0.960761	5	6.53982	0.855423	5	14.7406	1.17823	5	2.19023	1.00954	5	9.05029
mAEILSGTETVPLTPVAQEALR	5	A2ASS6	N-Term(TMT10)	7.08e-16	84.46	6.40993e-08	2	2555.4	1.13785	0	0.758436	5	29.7566	1.04081	5	8.72599	0.966866	5	3.36107	1.15567	5	11.6007	1.02874	5	3.86555	1.00125	5	8.87428	1.07163	5	1.96564	0.879786	5	17.1072	1.10569	5	5.93123
hSGDFGADAQGAMSk	5	P04247	N-Term(TMT10); K15(TMT10)	1.206e-14	84.43	2.50602e-08	2	1936.96	0.868122	0	0.522082	5	7.90333	1.04825	5	2.49567	0.78889	5	3.15587	0.707409	5	2.42123	0.768564	5	8.27875	1.2569	5	11.2716	1.70777	5	9.1283	0.963232	5	7.99855	1.26815	5	0.701551
vFPALSTLDLSDNPELGER	2	P10810	N-Term(TMT10)	1.108e-15	84.4	5.31909e-08	2	2302.21	0.336483	0	1.46902	2	27.4059	0.935759	2	4.11475	0.862238	2	7.8485	0.71772	2	38.3348	0.858284	2	10.8132	0.925793	2	13.9801	0.7505	2	21.4343	1.2187	2	4.41831	1.2157	2	17.9504
lPAAGVGDMVMATVk	6	P62830	N-Term(TMT10); K15(TMT10)	4.74e-14	84.39	6.64145e-08	2	1918.09	0.212061	0	1.00781	6	3.43579	1.05337	6	4.74637	1.12583	6	3.60268	1.05497	6	5.00313	1.02948	6	6.26009	0.914717	6	6.78529	1.06806	6	8.13017	0.834527	6	4.92594	1.0049	6	4.66686
dDDIAALVVDNGSGMck	16	P60710	N-Term(Acetyl); C16(Carbamidomethyl); K17(TMT10)	4.654e-09	84.35	8.81478e-09	3	2050.96	-1.01515	0	1.41662	16	22.0866	0.887416	16	6.15028	1.06942	16	8.34257	0.87275	16	22.1288	0.917913	16	10.1366	0.931098	16	4.36077	0.843776	16	8.95067	0.922605	16	5.99098	1.081	16	6.00343
mSGDWELEVNGTEAk	2	O35658	N-Term(TMT10); K15(TMT10)	3e-14	84.31	3.16932e-08	2	2124.07	2.05558	0	1.00773	2	1.15656	0.931028	2	6.78757	1.06177	2	5.22991	1.06029	2	6.25972	1.00554	2	0.492877	0.984196	2	3.01374	1.02641	2	8.81869	0.914788	2	17.8631	1.0391	2	1.61868
sLSGQYScTATNPIGSASSGAk	1	A2ASS6	N-Term(TMT10); C8(Carbamidomethyl); K22(TMT10)	7.791e-14	84.3	4.12404e-08	3	2602.32	2.37433	0	0.749948	1		1.4349	1		0.934585	1		1.07591	1		0.927217	1		0.863499	1		1.29175	1		0.684563	1		1.16898	1
aGAEGSSNVFSmFDQTQIQEFk	14	P97457	N-Term(TMT10); M12(Oxidation); K22(TMT10)	2.408e-12	84.26	3.431e-08	2	2895.44	5.15081	0	0.761624	14	13.8685	1.0482	14	7.95545	0.893762	14	4.77842	1.23755	14	8.65061	0.980823	14	4.12384	0.987861	14	15.7547	1.05394	14	4.62223	1.03323	14	13.174	1.05472	14	11.788
wEPPLDDGGSEIINYTLEk	5	A2ASS6	N-Term(TMT10); K19(TMT10)	1.56e-16	84.23	5.70134e-08	2	2634.37	1.31731	0	0.776353	5	6.95794	0.984196	5	2.73557	0.963447	5	4.74264	1.27042	5	4.53052	0.907134	5	1.39714	0.805495	5	7.52849	0.979423	5	4.03831	0.83714	5	12.5283	1.51935	5	2.24102
iQSLGLGEDWSVDGGPAAAGGGQk	3	Q9R0E2	N-Term(TMT10); K24(TMT10)	5.697e-17	84.1	5.48554e-08	3	2728.44	2.8164	0	0.981808	3	1.78532	1.0278	3	4.78067	1.03394	3	0.287836	0.939176	3	0.800863	1.07233	3	4.48916	1.18588	3	0.0589641	0.999922	3	0.966715	0.914501	3	0.666011	1.00269	3	2.92818
mVGDVVGAQAYASTAk	3	Q99J93	N-Term(TMT10); K16(TMT10)	6.44e-13	84.04	6.37049e-08	2	2026.11	2.39729	0	1.36057	3	22.5519	1.11287	3	3.01458	1.02686	3	13.3713	0.602382	3	78.4871	0.994474	3	25.9586	0.899995	3	26.2961	1.03244	3	0.275789	0.934594	3	24.1631	0.951976	3	23.6895
lLGEIAQGNENYAGIAAR	2	P26039	N-Term(TMT10)	1.078e-12	83.89	5.96146e-08	3	2089.13	0.805236	0	1.2375	2	17.1539	0.915013	2	2.5968	0.996247	2	6.69063	0.812366	2	14.0999	1.00885	2	6.67832	1.06183	2	3.25573	0.987832	2	1.32917	1.10951	2	16.1681	0.927355	2	5.11
aIEQADLLQEEDESPR	1	P61967	N-Term(TMT10)	3.761e-14	83.88	3.06945e-08	2	2072.04	1.11462	0	1.16605	1		0.836908	1		1.18741	1		1.16736	1		0.916985	1		1.1521	1		0.819375	1		0.884502	1		0.85814	1
qLEVLQDIADLTVk	8	Q5XKE0	N-Term(TMT10); K14(TMT10)	9.496e-13	83.87	5.8249e-08	2	2043.21	0.297438	0	0.821234	8	4.15438	1.11676	8	8.45302	1.03039	8	4.73864	1.39147	8	14.9449	1.23494	8	2.57724	0.740897	8	14.1135	0.769663	8	3.14392	0.820028	8	16.4203	1.1369	8	5.77664
tIAMDGTEGLVR	7	P56480	N-Term(TMT10)	2.663e-10	83.77	4.74328e-08	2	1491.8	0.707827	0	0.752751	7	5.39584	1.03969	7	9.4807	0.989389	7	5.78328	1.1336	7	3.67918	0.974253	7	6.01011	1.02737	7	4.54194	1.08368	7	12.8718	0.902967	7	10.9907	1.09678	7	8.66071
dQVDSAVQELLQLk	3	Q8CGC7	N-Term(TMT10); K14(TMT10)	6.82e-13	83.76	6.87888e-08	2	2044.17	-0.477887	0	1.03212	3	16.7141	0.916211	3	8.30292	1.1245	3	5.11813	1.0698	3	0.235416	1.01526	3	2.41339	1.04593	3	1.86906	1.00397	3	7.07106	0.887568	3	10.8619	0.920235	3	0.139584
nVQAEEMVEFSSGLk	5	Q03265	N-Term(TMT10); K15(TMT10)	2.851e-14	83.69	5.79348e-08	2	2126.12	-1.5193	0	0.734951	5	6.20028	1.04749	5	2.43968	0.957256	5	3.03137	1.21426	5	16.6307	0.997983	5	1.91819	1.11803	5	2.85576	1.02252	5	20.5534	0.791227	5	9.45454	1.17574	5	8.79723
dLcGQSTTQAmDQYTFELSR	4	P21614	N-Term(TMT10); C3(Carbamidomethyl); M11(Oxidation)	2.319e-11	83.69	5.7721e-09	2	2596.18	-0.444648	0	1.01262	4	27.5964	0.802305	4	5.08817	0.834901	4	2.80801	1.10634	4	15.7588	1.01373	4	18.1161	0.898705	4	7.025	0.808424	4	8.09042	1.44859	4	3.37114	1.1471	4	14.521
hADSVAELGEQIDNLQR	26	Q5SX40;Q5SX39;Q02566;Q91Z83;P13542	N-Term(TMT10)	2.185e-16	83.67	4.89672e-08	2	2124.09	1.98372	0
iVLESLQDTQAQESTVGGGVNR	4	Q80X19	N-Term(TMT10)	1.033e-14	83.65	6.06284e-08	3	2530.33	0.368372	0	0.747576	4	4.21853	1.02431	4	8.77888	0.915429	4	3.00064	1.18172	4	3.91261	1.00619	4	2.47754	1.05183	4	5.40196	0.944306	4	8.53394	1.02052	4	9.01235	1.15243	4	9.31615
aQLVIINSDEEQTFLQQTSk	2	Q8CJ91	N-Term(TMT10); K20(TMT10)	8.088e-13	83.65	7.16322e-08	3	2750.49	-3.86862	0	0.76671	2	31.0624	0.855375	2	9.25122	1.03093	2	3.20182	1.74737	2	33.9394	0.764213	2	13.9987	0.733627	2	25.8613	0.995691	2	16.5735	0.907727	2	12.3781	0.982081	2	16.0571
tLETTISGLTAGEEYVFR	2	A2ASS6	N-Term(TMT10)	3.33e-17	83.64	5.44967e-08	2	2216.17	2.07921	0	0.713087	2	2.67927	1.11493	2	17.888	0.956764	2	5.76004	1.13714	2	0.806792	0.986878	2	2.2242	0.99881	2	14.7229	1.12166	2	6.77341	0.849779	2	10.3558	1.21419	2	3.11085
dTLVQGLNEAGDDLEAVAk	1	Q91VK1	N-Term(TMT10); K19(TMT10)	9.344e-14	83.63	6.71942e-08	3	2416.3	1.51975	0	0.85986	1		0.851413	1		1.02955	1		1.29601	1		1.00484	1		0.986406	1		0.792813	1		1.12083	1		1.0972	1
sQPVSAIATTAMGSPk	2	Q80YX1	N-Term(TMT10); K16(TMT10)	7.9e-15	83.61	7.05529e-08	2	2004.12	-0.0721785	0	1.18498	2	28.1166	1.13268	2	8.21126	1.21036	2	21.4597	0.664505	2	50.8346	1.02367	2	6.41084	0.900161	2	3.44965	1.39636	2	18.7641	0.664762	2	23.0629	0.806325	2	30.6278
lQDEDEGTYTFQIQDGk	5	Q62234	N-Term(TMT10); K17(TMT10)	4.356e-15	83.56	3.74472e-08	2	2445.21	-1.79929	0	0.796542	5	10.636	1.00461	5	6.31609	0.98512	5	3.12659	1.23392	5	1.38317	1.00324	5	1.23937	0.917859	5	10.7174	0.954955	5	1.79711	0.962502	5	10.1794	1.19741	5	10.6434
dLYANTVLSGGTTMYPGIADR	25	P60710;P63260	N-Term(TMT10)	2.507e-12	83.54	4.38162e-08	3	2444.23	-0.989826	0
kDLYANTVLSGGTTMYPGIADR	4	P60710;P63260	N-Term(TMT10); K1(TMT10)	3.9e-13	83.51	6.88539e-08	4	2801.49	-0.0942384	1
nLQPGSEYTVTLVAVk	2	P11276	N-Term(TMT10); K16(TMT10)	8.33e-15	83.5	6.78959e-08	2	2177.26	1.38833	0	1.12745	2	9.23068	1.35398	2	20.4315	0.836777	2	10.7779	0.562879	2	42.9197	1.05907	2	3.85079	1.01269	2	10.8233	0.918267	2	3.91048	1.1073	2	8.02699	1.21684	2	8.38998
qELAVFcSPEPPAk	5	P26039	N-Term(TMT10); C7(Carbamidomethyl); K14(TMT10)	1.864e-11	83.45	7.43303e-08	2	2031.1	0.400538	0	1.16431	5	16.7034	1.00232	5	1.67734	0.966871	5	2.56674	0.97577	5	2.73582	0.998549	5	9.76257	0.913424	5	3.00185	0.939564	5	6.72687	1.07427	5	10.0831	1.0533	5	1.21186
eAPHGQYNPPTGDGSLSIEGFSk	3	A2ABU4	N-Term(TMT10); K23(TMT10)	9.309e-15	83.41	4.49196e-08	3	2846.44	3.08284	0	0.695454	3	23.4074	0.984494	3	9.32304	0.844997	3	2.51883	1.13036	3	12.5838	0.837511	3	6.84165	1.08593	3	0.760855	1.06983	3	3.40303	1.1395	3	4.4952	1.28075	3	14.3673
lEEAGGATSAQIEmNk	10	Q5SX40;Q5SX39	N-Term(TMT10); M14(Oxidation); K16(TMT10)	3.137e-10	83.39	6.25364e-08	2	2123.11	1.93887	0
sPFEVQVGPEAGMQk	1	Q80X90	N-Term(TMT10); K15(TMT10)	7.872e-11	83.27	6.87627e-08	2	2062.11	2.1866	0	0.865977	1		0.821932	1		1.07555	1		1.32516	1		0.988417	1		1.13376	1		0.955443	1		0.955464	1		0.899045	1
yDGGSEIINYVLESR	2	A2ASS6	N-Term(TMT10)	6.876e-14	83.26	4.24857e-08	2	1943.99	-0.682893	0	0.724623	2	4.47874	1.18956	2	12.3939	0.91148	2	5.64389	1.17299	2	2.88486	1.02431	2	6.39494	0.944828	2	5.51448	1.04777	2	12.0344	0.956613	2	11.2806	1.15715	2	6.41122
kVLGNPSNEEMNAk	9	P05977	N-Term(TMT10); K1(TMT10); K14(TMT10)	4.815e-14	83.23	8.4372e-08	3	2218.24	-1.33242	1	0.486599	9	17.2264	1.29746	9	7.01991	0.933303	9	7.36996	1.37557	9	5.88592	1.01782	9	6.3126	0.806377	9	5.86365	1.15898	9	4.05972	0.861671	9	4.06801	1.18472	9	6.22219
gAAYGLAGLVk	2	E9PVA8	N-Term(TMT10); K11(TMT10)	3.994e-10	83.23	7.27263e-08	2	1477.92	1.25852	0	1.21365	2	4.30215	1.02673	2	4.56609	1.00211	2	0.83864	0.855927	2	10.3455	1.02347	2	8.6588	0.934781	2	4.65788	1.07809	2	5.85445	1.04283	2	4.11956	0.90873	2	0.72892
gILAADESTGSIAk	25	P05064	N-Term(TMT10); K14(TMT10)	3.807e-13	83.2	8.83073e-08	2	1791.03	0.102526	0	0.807661	25	15.4729	1.07676	25	5.40032	0.978278	25	4.07426	1.083	25	12.1483	1.02186	25	5.92783	0.948526	25	3.85218	1.03234	25	6.86012	0.997709	25	8.49556	1.13559	25	2.63306
lPAcVVDcGTGYTk	5	Q99JY9	N-Term(TMT10); C4(Carbamidomethyl); C8(Carbamidomethyl); K14(TMT10)	1.025e-12	83.18	5.12094e-08	2	1999.04	1.03857	0	1.25077	5	26.0771	1.01575	5	3.2806	0.988374	5	8.52631	0.907186	5	17.9968	0.952914	5	2.53573	0.912707	5	16.4581	0.908363	5	8.78057	0.924068	5	10.1488	1.10114	5	2.53739
vcNAVVSGLSSGQEYQFR	3	A2ASS6	N-Term(TMT10); C2(Carbamidomethyl)	1.697e-17	83.17	3.30134e-08	2	2230.11	-0.047089	0	0.82064	3	5.83931	1.18222	3	1.36542	0.953539	3	2.3956	1.10053	3	2.16891	0.968014	3	9.06932	1.01293	3	10.0522	1.12223	3	7.62867	0.947774	3	9.00103	1.02317	3	2.56633
aIAGTGANVIVTGGk	3	P42932	N-Term(TMT10); K15(TMT10)	4.514e-14	83.06	5.98116e-08	2	1787.09	3.87327	0	1.08636	3	1.38465	1.13025	3	5.29713	0.951595	3	2.49491	0.901129	3	28.4802	1.08548	3	14.3229	1.16095	3	1.58026	0.907882	3	3.89323	0.949014	3	4.96608	0.935047	3	4.70894
gEIAEAYAELIk	2	P35123	N-Term(TMT10); K12(TMT10)	8.392e-11	83.02	8.45609e-08	2	1765.02	0.266903	0	0.948789	2	8.2616	0.891954	2	0.825719	0.922897	2	8.14049	1.06278	2	6.90706	0.960629	2	1.50262	1.0125	2	11.3583	0.854525	2	10.6414	1.42781	2	37.094	0.986304	2	0.875558
aITGASLADIMAk	4	Q8BP67	N-Term(TMT10); K13(TMT10)	9.596e-12	83.02	8.78037e-08	2	1720.01	0.985956	0	0.904978	4	5.27089	0.897447	4	1.24752	1.2273	4	9.48964	1.19745	4	5.25202	1.00512	4	6.54651	0.985607	4	4.43983	0.979484	4	1.63829	0.857609	4	6.28795	0.923382	4	3.76062
lGTAAIQGAIEk	8	Q8QZT1	N-Term(TMT10); K12(TMT10)	5.095e-11	82.95	7.68091e-08	2	1629.99	0.387244	0	0.858449	8	4.52755	1.1128	8	6.80976	0.957295	8	1.35818	0.989826	8	3.31867	1.05375	8	4.88373	1.06033	8	9.58082	1.14765	8	6.03956	0.896498	8	16.6789	1.02237	8	6.74462
lNPQTGLIDYDQLALTAR	4	Q9CZN7	N-Term(TMT10)	7.226e-16	82.9	8.61607e-08	2	2231.22	0.128679	0	1.04542	4	11.9164	0.860067	4	4.46825	1.09111	4	8.42841	1.02189	4	8.61122	1.02981	4	8.03423	1.06584	4	5.33431	1.00784	4	8.31207	0.935485	4	6.01146	0.938063	4	10.6282
nSVSQISVLSGGk	1	Q9WV32	N-Term(TMT10); K13(TMT10)	2.748e-12	82.86	9.23928e-08	2	1734.01	-0.881921	0	1.7745	1		1.12574	1		0.957781	1		0.534497	1		0.936228	1		0.97585	1		1.14347	1		0.646425	1		0.91607	1
sMAASGNLGHTPFLDEL	4	Q9DB77	N-Term(TMT10)	8.494e-09	82.84	3.69197e-08	3	1988.99	-0.713363	0	0.745939	4	1.86546	0.822617	4	15.5406	0.912992	4	2.42987	1.26028	4	6.77812	0.983818	4	4.99714	0.997464	4	9.3267	0.838991	4	15.8432	1.27406	4	37.7525	1.1988	4	3.04691
emEENFALEAANYQDTIGR	3	P20152	N-Term(TMT10); M2(Oxidation)	7.294e-14	82.78	1.7135e-08	2	2446.15	2.9793	0	0.88299	3	20.2665	0.784642	3	7.07333	1.00105	3	3.45443	1.13087	3	44.3818	1.01645	3	0.587681	1.02642	3	25.0892	0.878144	3	1.29571	1.22333	3	10.3603	1.12623	3	8.54488
sLEYYTVAcDPR	3	P97426	N-Term(TMT10); C9(Carbamidomethyl)	4.779e-08	82.74	1.9688e-08	2	1702.83	-0.77044	0	0.80026	3	24.655	0.884487	3	6.77875	1.02957	3	2.11693	1.20851	3	8.58456	1.00275	3	2.93955	1.0986	3	2.61112	0.870499	3	13.0032	1.0145	3	5.24488	1.06158	3	3.71928
sDANTDLIGGSPk	2	P53986	N-Term(TMT10); K13(TMT10)	1.906e-11	82.72	8.15211e-08	2	1732.95	-0.0274584	0	0.894699	2	3.66148	1.05849	2	3.35574	0.960694	2	1.7942	1.01812	2	6.17547	0.961495	2	0.0209972	1.04966	2	13.23	1.09398	2	0.701043	0.890864	2	6.28936	1.15038	2	3.93217
qEEDLANINQWVk	5	Q61247	N-Term(TMT10); K13(TMT10)	3.745e-12	82.61	8.41605e-08	2	2045.11	0.543959	0	1.01062	5	4.46841	1.07841	5	4.07003	0.808902	5	4.79392	0.702179	5	12.3969	0.9226	5	3.41799	0.857823	5	4.43463	0.777762	5	7.88439	1.32636	5	7.33734	1.64557	5	7.03018
dLYANNVMSGGTTMYPGIADR	25	P68134	N-Term(TMT10)	5.17e-14	82.53	2.34557e-08	3	2475.18	-0.936148	0	0.99701	25	10.0851	1.0212	25	9.80951	0.945853	24	4.25666	1.03845	25	19.3481	0.955666	25	10.5872	0.955865	25	12.1408	0.942213	25	10.1832	0.967044	25	9.03504	1.08009	25	8.92735
sLPVGNTVFDLNk	2	E9Q414	N-Term(TMT10); K13(TMT10)	1.017e-11	82.53	9.29853e-08	2	1862.08	-1.33923	0	1.0828	2	33.5513	1.15336	2	9.10277	0.901389	2	11.1487	0.731685	2	36.4171	0.807006	2	14.7552	0.81148	2	10.1239	1.01765	2	9.33571	1.19467	2	34.7703	1.32352	2	0.395535
sEDAGELDFSGLLk	5	Q5XKE0	N-Term(TMT10); K14(TMT10)	4.335e-13	82.52	8.70423e-08	2	1939.05	3.90455	0	0.801156	5	2.93734	1.02254	5	4.02938	1.01996	5	4.78615	1.39605	5	13.2615	1.14087	5	1.53613	0.857881	5	6.05656	0.836458	5	2.1559	0.841248	5	19.3553	1.12768	5	1.25633
mGAPEAGMAEYLFDk	4	P09528	N-Term(TMT10); K15(TMT10)	3.169e-14	82.43	5.31475e-08	2	2088.06	0.248116	0	1.00693	4	2.99975	0.902068	4	1.43288	1.00329	4	1.10622	0.807172	4	5.94703	0.903314	4	1.72554	0.886586	4	2.52689	0.968871	4	1.38859	1.03647	4	3.21892	1.528	4	3.26449
dTDIVDEAIYYFk	3	Q9JM76	N-Term(TMT10); K13(TMT10)	2.677e-11	82.36	7.63705e-08	2	2050.09	5.6535	0	1.81132	3	2.30783	0.802534	3	2.14538	0.985136	3	0.0852456	0.685495	3	2.33185	0.885314	3	1.89739	0.990063	3	1.39646	0.80364	3	2.04846	0.906918	3	2.34874	1.08026	3	0.170637
iVEAAENEYQTAISENYQTMSDTTFk	2	P47754	N-Term(TMT10); K26(TMT10)	1.213e-16	82.29	4.36749e-08	3	3441.68	1.2846	0	0.948488	2	15.4497	0.831334	2	5.04789	1.02016	2	14.4965	1.08345	2	5.8653	1.03312	2	2.15195	1.00774	2	0.291194	0.915821	2	1.3961	0.980536	2	26.74	1.19968	2	2.58213
nAAGVFSEPSESTGAITAR	3	A2ASS6	N-Term(TMT10)	6.84e-19	82.21	6.10191e-08	2	2094.07	1.45858	0	0.905882	3	8.45152	1.04317	3	1.96866	1.01722	3	0.282671	0.980852	3	1.50698	1.03234	3	0.113622	1.04193	3	3.81305	1.13449	3	5.22609	0.898039	3	7.9288	1.03503	3	7.44613
vQVQDNEGcSVEATVk	4	Q8BTM8	N-Term(TMT10); C9(Carbamidomethyl); K16(TMT10)	2.36e-15	82.15	6.91824e-08	2	2221.16	1.0175	0	1.11085	4	18.7825	0.850839	4	7.40898	0.950962	4	3.38116	0.946334	4	16.487	0.87737	4	2.75977	1.00757	4	9.59317	0.955756	4	17.3821	1.00902	4	11.177	1.09401	4	5.51421
fATASADGQIFIYDGk	1	O88342	N-Term(TMT10); K16(TMT10)	4.48e-15	82.01	8.68719e-08	2	2162.15	-1.06128	0	1.31373	1		0.973304	1		0.948359	1		0.746223	1		0.96762	1		1.18508	1		0.961477	1		0.813942	1		1.05879	1
vYIASSSGSTAIk	5	Q9JJU8	N-Term(TMT10); K13(TMT10)	1.737e-09	82.01	9.41112e-08	2	1742.01	-1.82649	0	0.977007	5	11.8983	1.08029	5	1.0006	0.971684	5	6.44966	0.923003	5	3.797	1.00641	5	7.22996	1.10418	5	4.51316	1.09041	5	6.22052	0.914477	5	7.72177	1.0492	5	4.18237
yPASTVQILGAEk	1	Q9D6Z1	N-Term(TMT10); K13(TMT10)	5.332e-12	81.97	1.02924e-07	2	1835.07	-1.40054	0	1.08795	1		0.983931	1		1.09884	1		0.896523	1		1.03532	1		1.07868	1		1.12494	1		0.915483	1		0.868904	1
tSSAEMPTIPLGSAVEAIR	2	Q8CAQ8	N-Term(TMT10)	2.668e-18	81.92	8.41921e-08	2	2159.16	-0.469294	0	0.875337	2	5.8827	0.995117	2	11.1085	1.02427	2	3.85288	1.04449	2	5.23751	1.0443	2	1.20777	1.06198	2	1.45554	1.1357	2	12.894	0.853162	2	18.0031	1.03004	2	8.96886
qGGLGPMNIPLISDPk	4	P35700	N-Term(TMT10); K16(TMT10)	3.309e-12	81.92	1.05722e-07	2	2095.21	3.433	0	1.13068	4	15.3182	1.10292	4	1.42549	1.01288	4	3.96754	0.899238	4	2.53922	0.994263	4	2.03375	0.950344	4	1.17722	1.18659	4	9.97475	0.828299	4	8.94359	1.02055	4	2.33774
gLSFSEATASTLVk	2	Q9QYB5	N-Term(TMT10); K14(TMT10)	1.72e-13	81.85	1.09073e-07	2	1869.07	0.194089	0	0.694141	2	115.204	0.666921	2	65.5874	0.705226	2	56.01	0.811065	2	35.0419	0.744605	2	29.9769	0.744898	2	26.2647	0.64547	2	72.4908	2.23394	2	177.405	0.846864	2	12.9718
qmSFSLAAEPIQGPYk	4	P28665	N-Term(TMT10); M2(Oxidation); K16(TMT10)	6.96e-13	81.82	9.96352e-08	2	2241.2	1.41441	0	0.872956	4	14.3153	0.989587	4	1.81244	0.886016	4	8.11136	0.988145	4	6.91755	1.1771	4	7.26815	1.10311	4	6.32994	0.849936	4	9.36143	1.16312	4	10.255	1.00719	4	0.946357
gSVSDEEMMELR	3	Q61233	N-Term(TMT10)	4.349e-11	81.8	1.42049e-08	2	1611.75	-2.57537	0	1.15186	3	13.1775	0.972966	3	8.62452	1.06246	3	1.43641	0.870633	3	3.17121	1.04823	3	8.14433	0.989851	3	5.22444	0.857395	3	7.25799	0.897797	3	6.5007	1.1789	3	10.1961
sSLESIPLALLPAAAAGASAGEDTAGAGPR	1	Q6PGF7	N-Term(TMT10)	2.664e-16	81.76	1.05022e-07	3	2950.57	0.555558	0	0.951479	1		1.04091	1		0.937032	1		1.08039	1		0.942022	1		1.04142	1		1.1733	1		0.86734	1		0.978218	1
fSGGGFcGSSGSGFGSk	1	P04104	N-Term(TMT10); C7(Carbamidomethyl); K17(TMT10)	4.393e-13	81.75	2.37262e-08	3	2040.98	-1.67947	0	0.576917	1		0.630681	1		0.561564	1		3.33976	1		0.517763	1		1.27804	1		0.571509	1		0.592842	1		0.52302	1
tFSHELSDFGLESTTGEVPVVAIR	3	P27773	N-Term(TMT10)	2.281e-16	81.69	9.31757e-08	3	2820.45	-3.72111	0	1.0596	3	4.63474	0.868481	3	11.9597	1.07655	3	8.29154	0.969569	3	1.31007	1.03811	3	0.428213	1.03813	3	2.68322	0.905152	3	6.14119	0.916568	3	1.02741	1.102	3	0.00344903
sQIFSTASDNQPTVTIk	8	P20029	N-Term(TMT10); K17(TMT10)	2.968e-13	81.69	1.25364e-07	2	2295.26	0.994562	0	0.972046	8	7.53838	1.12041	8	11.0965	1.09853	8	6.28553	0.891291	8	16.3518	1.05525	8	3.20593	0.982567	8	9.68266	1.08135	8	5.73562	0.891045	8	4.25345	1.03857	8	6.58405
gNPSGIQPDLLISLTAPk	3	Q8K4Z3	N-Term(TMT10); K18(TMT10)	6.385e-09	81.69	9.35145e-08	2	2279.34	-0.139669	0	0.974884	3	6.06989	0.977446	3	25.4855	0.983478	3	0.957432	1.08292	3	2.13822	1.0505	3	2.37144	0.933499	3	3.29799	1.05666	3	3.54503	0.983409	3	1.31851	0.973072	3	2.06781
qLFQLDSPATPEk	4	Q00519	N-Term(TMT10); K13(TMT10)	1.325e-10	81.61	1.23208e-07	2	1932.09	0.927427	0	0.959566	4	15.2216	1.02622	4	9.50675	1.02059	4	1.59133	1.04102	4	3.48922	0.967351	4	4.56689	1.0093	4	6.4671	1.04267	4	3.66377	1.01993	4	1.61349	1.00603	4	6.61161
fLENQEQEYVQAVk	6	P10107	N-Term(TMT10); K14(TMT10)	5.225e-13	81.6	1.14152e-07	2	2183.17	-1.14715	0	1.58223	6	39.7674	0.783707	6	5.49383	0.888163	6	7.88466	0.882144	6	39.3031	0.717605	6	11.2951	0.832679	6	5.33605	0.900481	6	5.98142	1.03869	6	22.7366	0.977382	6	7.58514
lQDAEEHVEAVNSk	39	Q5SX39	N-Term(TMT10); K14(TMT10)	5.32e-13	81.54	9.60994e-08	2	2027.08	0.0379789	0	0.874726	39	8.41753	1.10084	39	14.1638	1.04413	39	6.39112	1.39567	39	10.6382	1.17297	39	8.88899	0.751029	39	28.8511	0.68957	39	19.0881	0.871702	39	23.3719	1.24846	39	8.52594
aVAGDASESALLk	3	Q8VDN2	N-Term(TMT10); K13(TMT10)	7.425e-12	81.38	1.30273e-07	2	1689.98	0.00713877	0	0.920658	3	2.4123	0.891101	3	2.55914	1.11177	3	6.30426	1.07774	3	2.22942	1.08735	3	0.960635	1.07733	3	1.40559	1.01003	3	0.454036	0.986603	3	3.80472	0.938338	3	6.70419
vLGGLPDVVTIQEGk	8	Q62234	N-Term(TMT10); K15(TMT10)	1.138e-13	81.38	8.04197e-08	2	1983.19	0.799785	0	0.70953	8	10.627	1.1804	8	7.14964	0.926858	8	5.11188	1.15596	8	7.84369	0.996036	8	4.23753	0.921406	8	4.16762	1.06449	8	4.67086	0.907346	8	7.1597	1.17132	8	5.24181
vIGSPNTPEGPLEYDDIQAR	6	A2ASS6	N-Term(TMT10)	3.855e-13	81.37	8.09698e-08	2	2400.23	1.29836	0	0.796555	6	5.80245	0.946924	6	6.20484	0.945415	6	1.18495	1.20889	6	0.700655	1.02674	6	0.957636	0.984253	6	5.82649	0.977303	6	3.49054	1.02295	6	10.3126	1.17909	6	5.98951
vINEPTAAALAYGLDk	4	P38647	N-Term(TMT10); K16(TMT10)	8.133e-15	81.36	1.11499e-07	2	2104.21	2.14011	0	0.973225	4	2.64925	0.926121	4	2.17651	1.0694	4	4.48186	1.05171	4	0.991507	1.05159	4	2.5145	1.09556	4	3.43994	1.04919	4	1.20408	0.957624	4	6.88739	0.910922	4	0.502009
yTPSGQSGAAASESLFISNHAY	4	P05064	N-Term(TMT10)	1.595e-13	81.34	4.55399e-08	2	2487.21	5.99124	0	0.754383	4	11.9811	0.956847	4	6.475	0.913269	4	8.89707	1.19768	4	9.0486	1.00243	4	2.55499	0.938988	4	9.45208	1.07712	4	12.5307	1.05997	4	5.23086	1.09796	4	7.87643
nLTEEmAGLDETIAk	13	Q5SX40	N-Term(TMT10); M6(Oxidation); K15(TMT10)	3.196e-09	81.33	9.38664e-08	2	2109.11	-1.04771	0	0.553289	13	25.4707	0.886964	13	5.68731	0.704392	13	9.54361	0.860967	13	12.636	0.780894	13	12.0829	1.44694	13	24.5509	1.58139	13	18.9359	1.09199	13	4.64898	0.991726	13	6.92193
vSEGNYDIALIk	3	P26262	N-Term(TMT10); K12(TMT10)	3.421e-09	81.32	1.26551e-07	2	1780.02	-1.12137	0	0.90383	3	1.69914	1.03546	3	0.121756	0.914011	3	4.86735	0.900443	3	4.706	1.0808	3	2.31283	0.912968	3	1.95239	0.841405	3	5.75462	1.20281	3	3.2735	1.38137	3	0.341622
eVYMGNVIQGGEGQAPTR	3	Q8QZT1	N-Term(TMT10)	7.305e-15	81.31	7.02625e-08	2	2135.08	1.54448	0	0.870767	3	4.39829	0.936569	3	3.6374	1.01334	3	0.138773	1.26608	3	1.87363	0.94749	3	2.84576	0.987815	3	6.66028	0.863539	3	0.782522	1.05264	3	13.1235	1.10127	3	7.23613
aAPAAPAAGETGPDAR	1	Q9D6Y9	N-Term(Acetyl)	4.336e-07	81.3	2.29806e-08	2	1464.7	-2.02411	0
eQAGGDATENFEDVGHSTDAR	1	P56395	N-Term(TMT10)	1.296e-15	81.29	8.54472e-09	3	2435.09	-1.323	0	0.805166	1		0.745656	1		1.11767	1		1.39871	1		0.931906	1		1.00788	1		0.861711	1		1.11465	1		0.994408	1
dSTYSMSSTLTLTk	6	P01837	N-Term(TMT10); K14(TMT10)	4.569e-13	81.28	1.06869e-07	2	1993.06	1.84685	0	0.892699	6	4.4721	0.778958	6	12.5602	1.06531	6	3.21837	1.02709	6	3.7137	0.910836	6	6.97609	1.204	6	9.9734	0.764082	6	25.3385	0.974723	6	9.29606	1.24026	6	16.666
vGEATETALTTLVEk	17	Q8R429	N-Term(TMT10); K15(TMT10)	8.341e-15	81.28	1.21391e-07	2	2020.16	-0.295692	0	0.874097	17	15.0768	1.09602	17	5.62736	0.962293	17	3.23605	1.17287	17	9.53791	1.03669	17	2.42124	0.920833	17	9.139	1.01961	17	10.0171	0.914228	17	8.62121	1.09356	17	9.99398
iVSNAScTTNcLAPLAk	15	P16858	N-Term(TMT10); C7(Carbamidomethyl); C11(Carbamidomethyl); K17(TMT10)	8.021e-15	81.23	1.34097e-07	2	2278.23	2.03817	0	0.94097	15	6.33578	1.24279	15	9.79141	1.01456	15	8.28175	1.06742	15	3.74711	0.967239	15	7.5938	0.835376	15	10.3878	0.994895	15	5.17367	0.844051	15	16.6257	1.19553	15	9.97194
sVIELDSPSVTAEQVAAIEQSVNQk	2	Q3THG9	N-Term(TMT10); K25(TMT10)	4.05e-12	81.2	1.14166e-07	3	3100.68	0.366038	0	0.96741	2	10.573	0.899346	2	0.306629	1.14269	2	1.26325	0.982975	2	6.20376	1.08111	2	0.415592	1.06769	2	1.20479	1.06009	2	5.10856	0.877393	2	5.96485	0.985789	2	4.87908
eNLATVEGNFASIDAR	4	Q99KJ8	N-Term(TMT10)	2.626e-11	81.19	8.70574e-08	3	1936	-0.700638	0	0.833222	4	15.1886	0.853295	4	3.86252	1.00725	4	5.76916	1.11668	4	11.7809	0.981963	4	4.31305	1.14391	4	4.23483	0.992002	4	11.9756	1.01328	4	2.16179	1.07896	4	14.0491
aVEFQEAQAYADDNSLLFmETSAk	2	P35278	N-Term(TMT10); M19(Oxidation); K24(TMT10)	1.091e-13	81.15	5.33316e-08	3	3152.55	-0.997801	0	1.13978	2	16.8659	0.731156	2	6.36052	0.972714	2	2.87262	0.999632	2	5.07895	0.979021	2	2.48705	1.21891	2	6.14674	0.882853	2	11.0911	1.11785	2	4.17222	0.948901	2	14.9388
eMSGDLEQGMLAVVk	2	P97384	N-Term(TMT10); K15(TMT10)	1.544e-14	81.14	1.16523e-07	2	2065.11	-0.475709	0	1.73006	2	11.5522	0.893595	2	0.154126	1.02132	2	1.91779	0.788245	2	13.3767	0.837133	2	9.64742	0.735653	2	4.33279	0.823853	2	4.65066	0.844137	2	2.16735	1.22286	2	2.20011
sGFIEEDELGSILk	45	P32848	N-Term(TMT10); K14(TMT10)	8.846e-12	81.08	1.26332e-07	2	1995.11	4.35656	0	0.870036	45	6.95036	1.1313	45	6.64226	1.06974	45	7.62863	1.09455	45	3.69522	1.15708	45	7.24651	0.848194	45	8.72475	0.984278	45	4.21484	0.858588	45	12.254	1.12449	45	7.16687
aGGGPTLQcPPPSSPEIAASLEYDYETIR	2	Q8CHK3	N-Term(TMT10); C9(Carbamidomethyl)	3.082e-16	81	6.27519e-08	3	3305.62	-0.664465	0	1.35066	2	13.0647	0.782456	2	4.39428	1.03077	2	1.26473	0.944358	2	9.70638	0.958798	2	5.00959	0.939558	2	4.32513	0.74457	2	3.52341	0.976981	2	3.19192	1.22705	2	0.559354
eDEEESLNEVGYDDIGGcR	1	Q01853	N-Term(TMT10); C18(Carbamidomethyl)	1.437e-12	81	7.92447e-09	3	2415.04	-0.488419	0	1.485	1		0.871051	1		1.13127	1		0.931157	1		1.02302	1		0.939419	1		0.951578	1		0.712055	1		0.95619	1
aGAGSATLSMAYAGAR	7	P08249	N-Term(TMT10)	5.58e-16	80.99	6.72755e-08	2	1683.87	0.535157	0	0.810853	7	3.69628	1.02272	7	17.0264	0.892865	7	10.3593	1.04282	7	7.39826	1.06339	7	3.04489	1.03888	7	6.35515	1.01014	7	4.8043	0.89605	7	13.9494	1.14	7	2.13031
mEGDLNEmEIQLNHANR	3	Q5SX39;P13542	N-Term(TMT10); M1(Oxidation); M8(Oxidation)	7.409e-11	80.97	2.75943e-08	3	2275.07	2.57328	0
sSMSVTSLEDELQASIQR	2	Q99JR1	N-Term(TMT10)	1.883e-16	80.95	6.70944e-08	2	2210.11	-2.23111	0	1.04994	2	18.8521	0.932092	2	4.98095	1.08179	2	8.36303	1.04611	2	6.69723	1.07475	2	4.86502	1.01549	2	3.54502	0.933916	2	10.8303	0.885047	2	32.3807	1.00597	2	5.16025
aVNVAGVGEPGEVTDVIEMk	1	A2ASS6	N-Term(TMT10); K20(TMT10)	8.463e-14	80.93	1.35212e-07	3	2472.34	-0.193087	0	0.680551	1		1.06146	1		0.997175	1		1.34343	1		0.953765	1		0.829575	1		0.980544	1		0.897234	1		1.30058	1
eDFASNEVVYYNAk	2	O08532	N-Term(TMT10); K14(TMT10)	4.602e-13	80.89	7.8619e-08	2	2107.07	-2.451	0	0.733394	2	4.95781	0.961554	2	14.7772	0.919244	2	2.87239	1.36682	2	10.4605	1.04021	2	4.48361	0.878992	2	1.68748	0.925921	2	15.4015	1.02982	2	28.8514	1.18456	2	4.20586
eSEITDEDIDGILER	3	Q91ZW3	N-Term(TMT10)	1.06e-13	80.85	5.26235e-08	2	1962.98	2.99786	0	0.968292	3	10.6519	1.08693	3	1.93349	1.03732	3	12.6885	0.961446	3	2.6784	1.02467	3	2.91616	1.02286	3	0.0260256	1.02006	3	4.51503	0.939265	3	9.70534	1.09424	3	4.54199
aDSSNDEAVADTSR	1	P97927	N-Term(TMT10)	1.184e-12	80.81	2.07463e-08	2	1666.77	1.65615	0	0.893011	1		0.850132	1		1.07097	1		0.966135	1		1.16417	1		1.24981	1		1.0532	1		1.0008	1		0.885272	1
dNYVPEVSALDQEIIEVDPDTk	2	P63276	N-Term(TMT10); K22(TMT10)	2.529e-12	80.79	1.05878e-07	4	2947.52	-1.07803	0	1.07643	2	2.53183	0.703648	2	3.17367	1.23108	2	4.40979	1.03518	2	0.858519	1.03878	2	3.33381	1.13748	2	2.41631	0.880641	2	3.82174	0.769168	2	2.7549	1.08937	2	0.0196446
lTFDSSFSPNTGk	11	Q60932	N-Term(TMT10); K13(TMT10)	3.248e-10	80.75	1.16533e-07	2	1858.99	-0.717209	0	0.728082	11	7.835	1.07769	11	5.87908	0.909902	11	2.69158	1.09781	11	12.7584	1.00099	11	3.9253	1.01475	11	4.63054	1.14236	11	5.68997	1.00203	11	4.8843	1.09561	11	4.44705
mEGDLNEMEIQLNHANR	8	Q5SX39;P13542	N-Term(TMT10)	3.844e-15	80.73	4.43771e-08	2	2243.08	1.86428	0
vEEEIQTLSQVLAAk	5	Q62393	N-Term(TMT10); K15(TMT10)	1.3e-13	80.72	1.16917e-07	2	2116.22	-1.97313	0	1.41612	5	9.09015	0.777197	5	1.76119	1.08314	5	5.54538	0.932828	5	1.50657	0.971072	5	3.32917	1.02843	5	2.50873	0.885509	5	3.90541	0.886253	5	9.59952	1.03652	5	3.63854
vTASEPLETMGSEGALSPGGVASLLR	3	P01029	N-Term(TMT10)	6.402e-18	80.71	1.27802e-07	3	2758.45	1.41058	0	0.869018	3	0.65788	1.03497	3	13.4782	0.954585	3	2.27855	1.13223	3	0.970153	1.12231	3	3.18106	0.965925	3	6.93387	0.931585	3	0.0981004	1.08639	3	10.3103	1.04628	3	18.8127
gNPTVEVDLHTAk	24	P21550	N-Term(TMT10); K13(TMT10)	4.417e-12	80.62	1.44349e-07	2	1839.04	0.105542	0	0.818815	24	14.6046	1.06986	24	5.50744	1.00684	24	7.51013	1.13825	24	11.4021	1.02497	24	5.31819	0.942912	24	6.17765	1.04679	24	7.49307	1.01161	24	7.99634	1.06259	24	15.6316
aAASLGDTLSEQQLGDSDIPVIVYR	2	Q4LDD4	N-Term(TMT10)	7.455e-15	80.6	1.34564e-07	3	2847.51	4.87138	0	0.956377	2	8.55394	0.929039	2	16.3497	0.924393	2	10.2079	1.10888	2	7.19783	1.03744	2	6.78268	1.02413	2	5.01714	0.86388	2	6.09725	1.14048	2	2.27602	1.08598	2	0.109705
yGIGEPLESEPVVAk	6	A2ASS6	N-Term(TMT10); K15(TMT10)	7.155e-14	80.49	1.69281e-07	2	2046.16	2.61815	0	0.766821	6	11.7955	1.0376	6	8.3652	0.972572	6	3.60838	1.16318	6	4.56759	0.988665	6	3.31114	0.957486	6	7.06057	1.01779	6	11.9638	0.988328	6	12.3598	1.16888	6	6.12797
eGIcAIGGTSEQSSVGTQHSYSEEEk	2	Q61233	N-Term(TMT10); C4(Carbamidomethyl); K26(TMT10)	6.46e-19	80.47	5.16022e-08	3	3228.54	-0.53059	0	2.01665	2	31.8901	0.720834	2	18.2449	1.03931	2	0.745433	0.608082	2	36.3512	0.836597	2	10.8066	0.788869	2	29.8954	0.781503	2	20.2884	0.945733	2	10.4739	1.03234	2	14.1407
eFADSLGVPFLETSAk	6	Q9D1G1	N-Term(TMT10); K16(TMT10)	2.393e-13	80.47	1.47627e-07	2	2169.18	-0.483173	0	1.13153	6	4.05468	0.912822	6	10.0835	1.01431	6	4.81871	0.995079	6	2.52827	0.981671	6	2.28479	1.05896	6	2.65935	0.955061	6	3.39597	0.980874	6	5.2747	0.981336	6	1.8132
eLAQAEDELDEAHNQAR	1	Q3TMW1	N-Term(TMT10)	9.95e-14	80.44	3.56942e-08	3	2168.04	-2.29468	0	0.842257	1		0.938186	1		1.03254	1		1.1502	1		1.02893	1		1.01928	1		0.905601	1		1.10924	1		1.06403	1
aELGIPLEEVDLNEMDYLTR	2	P58044	N-Term(TMT10)	5.851e-15	80.42	1.1257e-07	2	2549.31	2.10658	0	0.941628	2	4.13718	0.620229	2	28.2063	1.05802	2	0.412471	1.58916	2	24.3317	0.929728	2	19.079	1.14472	2	11.0269	0.877502	2	0.587962	0.831971	2	22.1091	0.847509	2	20.7635
vIAINVDDPDAANYk	2	Q9D819	N-Term(TMT10); K15(TMT10)	5.15e-13	80.4	1.5641e-07	2	2076.13	-5.09142	0	1.02434	2	6.63323	1.04724	2	15.1767	1.03481	2	6.30369	1.31987	2	1.77443	0.93988	2	1.96222	0.967416	2	1.7162	0.965925	2	1.14412	0.793029	2	5.80539	0.914137	2	1.1808
cDDEETTALVcDNGSGLVk	2	P68033	N-Term(Acetyl); C1(Carbamidomethyl); C11(Carbamidomethyl); K19(TMT10)	2.78e-08	80.39	1.5997e-08	2	2354.07	1.81111	0
cDEDETTALVcDNGSGLVk	2	P68134	N-Term(Acetyl); C1(Carbamidomethyl); C11(Carbamidomethyl); K19(TMT10)	2.555e-10	80.39	1.5997e-08	2	2354.07	1.81111	0	0.870731	2	4.1058	0.907268	2	25.5348	1.073	2	8.73812	1.4721	2	5.04358	1.01926	2	6.3864	0.893315	2	16.4067	0.931063	2	2.28328	0.875147	2	9.1941	0.934148	2	35.8506
gDEEGIPAVVIDMSGLR	2	Q61233	N-Term(TMT10)	7.957e-16	80.36	1.12755e-07	2	1987.04	0.265629	0	2.0831	2	0.283558	0.742729	2	8.00026	1.00546	2	3.01154	0.614425	2	2.19335	0.83647	2	3.66722	0.877849	2	3.99727	0.708435	2	1.67911	0.857452	2	11.7547	1.12309	2	1.5292
dSGYYSLTAENSSGSDTQk	3	A2ASS6	N-Term(TMT10); K19(TMT10)	1.656e-18	80.36	4.78634e-08	2	2468.18	0.158809	0	0.695427	3	1.41307	1.09959	3	16.2964	1.01666	3	1.53273	1.25419	3	6.39988	0.996824	3	7.26756	0.989736	3	4.6658	0.907058	3	2.66718	0.891818	3	14.7787	1.23398	3	3.29144
vWLDPNETNEIANANSR	6	P84099	N-Term(TMT10)	1.852e-14	80.35	8.0725e-08	2	2172.09	0.478695	0	1.08797	6	2.85808	0.856087	6	3.27082	1.09517	6	6.12707	1.06852	6	2.74595	0.975938	6	2.80511	1.00239	6	1.6079	0.946632	6	2.64586	0.885841	6	11.8456	1.03864	6	0.724498
lIEAEDNMNcQMSNITVTYR	1	P62320	N-Term(TMT10); C10(Carbamidomethyl)	4.047e-12	80.35	3.73641e-08	3	2631.24	1.02937	0	1.04139	1		0.810989	1		1.38381	1		1.11247	1		1.01667	1		0.917688	1		0.839604	1		0.947103	1		0.946161	1
qSEDLGSQFTEIFIk	1	Q9Z1Z0	N-Term(TMT10); K15(TMT10)	1.066e-13	80.27	1.45187e-07	2	2200.19	-0.244287	0	0.982977	1		0.971838	1		0.962421	1		1.03754	1		1.02159	1		1.12626	1		1.10223	1		0.963207	1		0.922721	1
sSGPTSLFAVTVAPPGAR	2	Q8VEK3	N-Term(TMT10)	1.609e-15	80.24	1.4714e-07	2	1944.07	-2.03009	0	0.84745	2	9.68949	1.14055	2	9.50034	0.971793	2	0.834238	0.841692	2	22.154	1.0214	2	4.88516	0.883024	2	15.6685	1.30822	2	37.6996	1.09951	2	13.2291	0.990048	2	6.10802
gGTAAFQATLk	4	A2ASS6	N-Term(TMT10); K11(TMT10)	4.99e-10	80.22	1.56374e-07	2	1522.9	-0.20346	0	0.775159	4	11.2646	1.18524	4	8.23373	0.923642	4	3.33704	1.1378	4	5.57061	0.927671	4	4.40237	0.871531	4	3.69089	1.11814	4	3.2252	0.986211	4	6.27681	1.12857	4	11.9949
cQDLSVNQDLADTDAR	2	P10107	N-Term(TMT10); C1(Carbamidomethyl)	8.151e-11	80.22	2.61416e-08	3	2049.97	1.08849	0	2.24515	2	10.8611	0.776745	2	11.2593	0.918452	2	15.6066	0.603419	2	28.6365	0.806261	2	21.4483	0.8103	2	1.29444	0.838944	2	7.38444	0.837683	2	17.7605	0.985038	2	1.79838
eGTDSSQGIPQLVSNISAcQVIAEAVR	2	P80313	N-Term(TMT10); C19(Carbamidomethyl)	1.497e-17	80.17	1.34145e-07	3	3058.58	3.90021	0	0.888428	2	14.9875	0.860584	2	2.65622	1.03872	2	8.27525	1.26971	2	2.89763	0.996962	2	2.84133	0.88049	2	5.43103	0.868441	2	5.59563	1.19191	2	8.21449	1.04807	2	6.26607
iSLGGAcGAGGYGSR	2	Q922U2	N-Term(TMT10); C7(Carbamidomethyl)	4.701e-14	80.17	5.81775e-08	2	1611.81	-0.482046	0	0.897403	2	2.94598	0.449887	2	136.267	0.739778	2	33.4983	1.9225	2	68.5392	1.05406	2	8.85239	1.21592	2	14.3251	1.00115	2	12.7045	0.770453	2	35.3595	0.317355	2	244.903
sSLSSAQADFNQLAELDR	3	P16546	N-Term(TMT10)	2.384e-12	80.16	7.85521e-08	3	2181.09	-3.07242	0	0.980193	3	2.99158	0.9504	3	4.20883	1.03086	3	1.5758	1.09899	3	10.0318	1.02488	3	0.750668	1.05189	3	5.23997	0.989497	3	17.2788	0.953336	3	15.9316	0.992001	3	5.6052
aHYGGFTVQNEASk	18	Q8K0E8	N-Term(TMT10); K14(TMT10)	5.089e-13	80.15	1.20756e-07	2	1967.04	0.185456	0	1.01493	18	11.0326	1.35242	18	20.8518	0.939068	18	5.34944	0.638018	18	62.0571	1.09926	18	5.7914	0.918113	18	7.53371	0.925513	18	6.63425	1.43594	18	17.9708	0.984914	18	7.33292
lFSTSADLSELSAMAR	2	Q8R121	N-Term(TMT10)	6.73e-15	80.09	1.08723e-07	2	1928	1.30268	0	0.864317	2	4.97763	1.20852	2	0.842605	0.92912	2	2.90512	0.984424	2	11.6372	1.01049	2	6.04817	0.775998	2	15.6185	1.10797	2	12.8659	0.978211	2	5.8817	1.26559	2	6.17734
dDNSVELTVAEGPYk	3	Q8BHN3	N-Term(TMT10); K15(TMT10)	3.187e-13	80.08	1.18792e-07	2	2095.1	1.27684	0	1.03723	3	15.3919	0.909262	3	1.80674	1.08781	3	1.84438	0.957597	3	1.26899	1.05615	3	2.16309	1.09515	3	2.07979	0.988698	3	4.22592	0.855741	3	0.98221	1.04183	3	2.13646
lSGSNPYTTVTPQIINSk	3	P57780	N-Term(TMT10); K18(TMT10)	6.349e-12	80.06	1.77037e-07	2	2378.34	2.70857	0	1.25686	3	1.77984	0.970787	3	0.975197	1.05715	3	5.33054	0.874957	3	10.147	0.993354	3	4.46255	1.1437	3	0.00440816	1.21481	3	2.04694	0.699626	3	6.00834	0.853584	3	3.70806
aLQEAHQQTLDDLQAEEDkVNTLTk	7	Q5SX40;Q5SX39;P13542	N-Term(TMT10); K19(TMT10); K25(TMT10)	5.313e-20	80.05	1.36915e-07	3	3525.9	-1.14292	1
lDGNPLTQSSLPPDMYEcLR	7	P51885	N-Term(TMT10); C18(Carbamidomethyl)	9.167e-15	80.04	7.9762e-08	2	2535.24	0.311694	0	0.889094	7	6.00161	0.990189	7	2.5087	1.0225	7	9.69578	1.05716	7	8.57857	1.05542	7	2.92548	0.998652	7	5.04272	0.971513	7	6.2674	1.03121	7	1.79258	1.05131	7	8.3941
gQFSTDELVAEVEk	3	Q68FD5	N-Term(TMT10); K14(TMT10)	3.621e-13	80.03	1.43009e-07	2	2010.07	-2.54956	0	1.02645	3	2.03265	0.809132	3	7.5825	1.05156	3	1.68944	1.14922	3	5.85187	0.971126	3	1.81957	1.074	3	3.96955	0.924798	3	0.624788	0.949077	3	4.11827	1.01742	3	3.01218
yAELLVSQGVVNQPEYEEEISk	1	Q60597	N-Term(TMT10); K22(TMT10)	1.741e-14	80.03	1.44002e-07	3	2982.56	-2.344	0	0.885413	1		0.871572	1		0.991297	1		1.07427	1		1.03518	1		1.10949	1		1.11338	1		0.844955	1		1.11068	1
gGPNIITLADIVk	4	Q60737	N-Term(TMT10); K13(TMT10)	3.322e-12	80.03	7.99458e-08	2	1769.09	0.0182572	0	1.04237	4	10.9247	1.03511	4	5.81716	1.00032	4	3.81959	0.982949	4	6.8786	0.974846	4	8.06751	1.03255	4	7.57549	1.04608	4	3.96932	0.968156	4	5.26826	1.0159	4	22.6459
lLSVTPTSEGYSIk	3	Q9D1K7	N-Term(TMT10); K14(TMT10)	7.184e-09	80.03	1.61878e-07	2	1953.13	0.933233	0	1.4729	3	17.6327	0.934745	3	2.79896	0.995015	3	1.1162	0.783775	3	3.30097	0.872122	3	1.49003	0.972841	3	2.10048	1.02763	3	0.552241	0.860998	3	10.322	0.944649	3	8.98149
tPLVSVLLEGPPHSGk	1	P46460	N-Term(TMT10); K16(TMT10)	1.242e-11	80.03	1.5145e-07	3	2089.24	0.494892	0	1.0277	1		0.988598	1		1.03845	1		0.935125	1		0.974234	1		1.022	1		1.16038	1		0.913723	1		0.985401	1
lFVDPSQGLEVTGk	5	A6X935	N-Term(TMT10); K14(TMT10)	8.367e-13	80.02	1.90122e-07	2	1948.12	2.39285	0	1.39089	5	4.944	0.89507	5	5.55376	0.937216	5	2.19	0.840514	5	4.39563	0.807969	5	3.6636	0.611233	5	3.72668	0.985984	5	5.66573	1.43149	5	4.20706	1.0706	5	2.8412
eAAQMDMVNDGVEDLR	3	P19157	N-Term(TMT10)	1.304e-14	80.02	2.3392e-08	2	2021.94	-3.14147	0	0.973419	3	16.2762	0.955953	3	6.38021	1.08659	3	8.87931	1.12976	3	17.1758	0.966952	3	3.05541	0.863271	3	0.133329	0.982092	3	12.6987	0.803318	3	20.1024	0.979669	3	10.5804
gLTEQEVETILDk	2	Q9JLV5	N-Term(TMT10); K13(TMT10)	5.624e-12	80	1.685e-07	2	1933.09	-0.474228	0	1.15019	2	8.49936	0.828714	2	1.30467	1.05584	2	0.195175	1.11528	2	2.12584	0.979089	2	5.25113	0.986961	2	0.608874	0.883791	2	0.248833	0.978422	2	1.81992	1.01915	2	1.17958
sDDDVSGAGELSSEELk	2	Q61881	N-Term(TMT10); K17(TMT10)	7.22e-14	79.98	7.63508e-08	2	2196.09	0.566468	0	1.277	2	8.73729	0.752678	2	12.664	1.13867	2	5.27518	0.908554	2	3.2185	1.09993	2	1.34738	1.08735	2	11.1792	0.958146	2	1.07923	0.89277	2	5.914	0.897567	2	8.91149
aGTSSEAEAEALAAAR	1	Q99PW4	N-Term(Acetyl)	2.957e-09	79.97	2.46698e-08	2	1546.74	0.458204	0
aASGFNATEDAQTLR	2	P97429	N-Term(TMT10)	4.734e-14	79.92	9.52383e-08	2	1780.9	-0.425718	0	0.825327	2	1.7957	1.08055	2	6.59871	0.951929	2	8.16667	1.07852	2	0.213986	0.998674	2	4.4916	0.989908	2	17.3625	0.920976	2	6.17174	1.15073	2	15.0894	1.14462	2	8.2397
dGQVISTSTLPGVQISFSDGR	3	A2ASS6	N-Term(TMT10)	1.36e-14	79.9	1.43261e-07	2	2393.25	1.19943	0	0.886088	3	5.74639	1.05883	3	11.8691	0.94857	3	1.09023	1.10422	3	2.99414	1.04674	3	4.49431	1.01749	3	8.24913	1.00353	3	7.59161	0.925562	3	3.25696	1.05548	3	5.8368
kDLYANNVMSGGTTMYPGIADR	14	P68134	N-Term(TMT10); K1(TMT10)	9.754e-17	79.86	1.07407e-07	3	2832.44	-1.43148	1	0.747166	14	14.7375	1.24443	14	5.46898	0.963734	14	5.2769	1.22862	14	7.99706	0.986831	14	7.03856	0.768447	14	10.0002	1.13876	14	8.68278	0.768863	14	16.8981	1.31199	14	7.71152
tLLGDVPVVADPTVPNVTVTR	6	Q61599	N-Term(TMT10)	1.675e-15	79.85	1.64588e-07	2	2392.37	3.79027	0	1.5238	6	40.7552	0.968395	6	3.90093	0.962121	6	3.27033	0.759582	6	35.7489	0.929853	6	21.089	0.929075	6	6.47994	0.917351	6	6.41267	0.884898	6	13.057	1.05595	6	2.01632
gVGDGTVSWGLEDDEDMTLTR	2	Q9D2M8;Q9CZY3	N-Term(TMT10)	3.011e-14	79.83	3.17176e-08	3	2482.16	0.973246	0
kDLYANTVLSGGTTmYPGIADR	6	P60710;P63260	N-Term(TMT10); K1(TMT10); M15(Oxidation)	8.61e-15	79.75	1.44588e-07	3	2817.48	-0.797037	1
iSAINDAGVGEPAVIPNVEIVEk	5	A2ASS6	N-Term(TMT10); K23(TMT10)	1.832e-13	79.74	1.60847e-07	4	2792.59	3.96352	0	0.895197	5	0.730531	1.06217	5	5.08281	0.966016	5	2.12918	1.14445	5	9.46282	1.06247	5	0.953066	0.975382	5	6.28112	1.02884	5	3.25368	0.828598	5	3.65308	1.15254	5	5.76306
gSTAPVGGGSFPTITPR	5	Q922R8	N-Term(TMT10)	2.124e-16	79.73	1.6707e-07	2	1830.99	-1.50868	0	0.740094	5	3.3122	0.993278	5	8.87724	0.993283	5	9.01245	1.06374	5	3.75164	0.941764	5	15.4847	1.05665	5	2.14174	1.08691	5	15.1745	1.03719	5	13.6974	1.1264	5	10.3722
tTGIVLDSGDGVTHNVPIYEGYALPHAIMR	4	P68033;P68134	N-Term(TMT10)	1.626e-19	79.71	1.4165e-07	3	3425.78	0.778143	0
lQDAEEHVEAVNAk	25	Q5SX40	N-Term(TMT10); K14(TMT10)	3.519e-13	79.69	1.79356e-07	2	2011.09	0.481546	0	0.524075	25	41.5962	0.803091	25	12.4559	0.741471	25	21.0336	1.00148	25	12.0407	0.767653	25	21.2158	1.31054	25	21.2892	1.46236	25	30.6881	1.08057	25	6.05253	1.34222	25	10.4626
mLGQMTDQVADLR	4	Q64727	N-Term(TMT10)	2.071e-11	79.63	9.69148e-08	2	1706.87	-1.30296	0	1.04047	4	5.60293	0.940565	4	4.53406	0.978602	4	8.069	1.03026	4	6.97368	1.00961	4	1.99683	0.963487	4	2.03951	1.0789	4	4.13458	0.893738	4	5.73276	1.05613	4	2.97019
vVIEDGVGDAVLTR	14	P01027	N-Term(TMT10)	1.005e-09	79.62	1.46799e-07	3	1671.95	1.06934	0	1.15352	14	25.3435	0.821686	14	8.77247	0.942099	14	6.21135	1.04307	14	9.79912	0.937971	14	6.82244	0.797374	14	18.6063	0.833727	14	10.0586	1.2527	14	6.65827	1.05077	14	6.1171
mQNDAGEFVDLYVPR	3	Q9CQR2	N-Term(Acetyl)	1.005e-09	79.61	1.75033e-08	2	1795.83	0.833815	0
sIDDLEDELYAQk	23	P58771	N-Term(TMT10); K13(TMT10)	1.928e-11	79.58	1.32185e-07	2	1997.05	2.03513	0	0.722021	23	13.0336	1.04994	23	6.51415	0.957018	23	4.6433	1.25273	23	8.44432	0.987003	23	6.02094	0.929387	23	6.67398	1.00187	23	6.12044	1.03014	23	11.4051	1.19511	23	12.1289
dISEASVFDAYVLPk	5	P62855	N-Term(TMT10); K15(TMT10)	3.677e-13	79.5	2.01963e-07	2	2112.16	-0.498289	0	1.08725	5	6.41398	0.898152	5	7.58443	1.0705	5	12.3411	1.05568	5	1.64029	0.995979	5	0.90926	1.04177	5	0.578777	0.931483	5	2.78266	0.936912	5	4.80382	1.04268	5	4.93052
tGLLIAAGGGGAAk	2	Q9WUQ2	N-Term(TMT10); K14(TMT10)	3.054e-13	79.5	1.50911e-07	2	1615	3.34871	0	1.08725	2	6.85364	1.20235	2	13.1248	0.900696	2	11.0993	0.846855	2	16.3575	1.02139	2	4.70988	0.921141	2	17.2332	1.1304	2	10.8714	0.703145	2	16.2281	1.14552	2	14.6612
cDFTEDQTAEFk	8	Q60605	N-Term(Acetyl); C1(Carbamidomethyl); K12(TMT10)	5.412e-06	79.46	1.12972e-08	2	1761.78	-1.72037	0	1.23918	8	14.0734	0.88476	8	6.72857	1.04821	8	6.1644	0.89391	8	7.41997	0.964485	8	3.78263	1.01812	8	3.267	0.862482	8	4.96695	1.0361	8	5.39869	0.997811	8	5.79452
lSQTFPNADFAEITk	109	P07724	N-Term(TMT10); K15(TMT10)	3.807e-14	79.45	1.88412e-07	2	2140.17	0.51319	0	0.721355	109	15.3968	1.00299	109	8.70705	0.916446	109	5.37802	1.09684	109	5.96066	1.14793	109	7.44372	1.01171	109	6.40216	0.932611	109	7.96108	1.04463	109	6.68585	1.22761	109	7.60214
aFVEVNEEGTEAAAATAGMmTVR	18	Q60854	N-Term(TMT10); M20(Oxidation)	6.573e-15	79.44	5.63126e-08	3	2600.25	-0.870471	0	0.839332	10	7.92132	0.895489	10	7.6539	0.996894	10	4.11384	1.24212	10	3.55669	1.07583	10	5.45448	0.987319	10	6.62495	0.84729	10	3.50632	1.11275	10	2.17803	1.10044	10	3.98312
dIVPGDIVEVAVGDkVPADLR	18	Q64518;Q8R429	N-Term(TMT10); K15(TMT10)	3.08e-17	79.4	1.71075e-07	2	2635.5	-2.63083	1
gTGTDEDALIEILTTR	4	O35639	N-Term(TMT10)	4.919e-15	79.34	1.62396e-07	2	1934.02	-1.73085	0	1.16795	4	30.6519	0.871308	4	6.61436	0.996286	4	2.18689	1.19118	4	16.394	0.901225	4	10.4908	0.784372	4	7.4818	0.709745	4	7.62578	1.05113	4	9.94039	1.20123	4	4.9739
lQAAEEHVEAVNAk	7	P13542	N-Term(TMT10); K14(TMT10)	2.913e-13	79.33	1.86106e-07	2	1967.1	0.472914	0	0.486091	7	11.6991	1.23516	7	2.59551	0.91146	7	3.39065	0.828061	7	6.08227	0.599462	7	13.5968	1.09137	7	4.55637	1.42207	7	7.73532	1.15368	7	2.68007	1.38276	7	6.7435
eIQSSNLETAMSVIGDR	2	Q9CR41	N-Term(TMT10)	2.951e-15	79.31	1.10772e-07	2	2079.06	2.45041	0	0.984284	2	6.85232	0.910748	2	19.9633	1.08979	2	0.979208	1.19797	2	13.3917	1.07808	2	2.46391	0.915299	2	16.5882	0.798584	2	15.3604	0.984893	2	9.69805	1.07378	2	6.84957
vEEFSLPDALNEGQVQVR	2	Q8VDQ1	N-Term(TMT10)	7.582e-16	79.24	1.63796e-07	2	2259.19	1.61615	0	0.881926	2	11.9677	0.898143	2	0.279514	0.963894	2	3.15371	1.18593	2	0.0250145	0.984827	2	1.20901	1.04982	2	2.708	1.00863	2	0.805353	0.98591	2	12.8928	1.08352	2	6.04518
aASGDPGSAESYR	1	P54822	N-Term(Acetyl)	7.578e-08	79.24	1.18842e-08	2	1309.57	0.126093	0
tEkDAQPQLEEADDDLDSk	1	Q61599	N-Term(Acetyl); K3(TMT10); K19(TMT10)	2.317e-10	79.24	7.26658e-08	3	2647.29	-2.64349	1	1.73744	1		0.952108	1		1.12679	1		0.669271	1		0.811071	1		0.785538	1		0.809054	1		0.868068	1		1.19186	1
vANPSGNLTDTYVQDcGDGTYk	2	Q8BTM8	N-Term(TMT10); C16(Carbamidomethyl); K22(TMT10)	1.937e-14	79.22	8.078e-08	3	2833.37	0.544131	0	1.59481	2	29.2643	0.825127	2	13.0448	1.00451	2	3.34206	0.759979	2	31.9555	0.903556	2	13.0433	1.01786	2	5.20184	0.915904	2	8.29987	0.873625	2	10.3453	0.994095	2	8.57566
yAVDDVQYTDEIASVLTSR	2	Q11136	N-Term(TMT10)	8.256e-16	79.2	1.13614e-07	2	2374.19	-2.18722	0	0.746063	2	4.0811	0.870409	2	2.63353	1.11405	2	0.627973	1.26997	2	0.819189	0.968782	2	2.24644	1.07714	2	0.169858	0.986193	2	2.24592	0.956091	2	0.447566	1.04232	2	2.43986
gFESPSDNSSAVLLQWHEk	3	Q9CPW4	N-Term(TMT10); K19(TMT10)	9.914e-15	79.19	1.41592e-07	3	2589.34	0.860487	0	1.41113	3	19.9086	0.877973	3	4.13677	0.997874	3	0.359195	0.864644	3	7.23166	0.950512	3	7.07137	0.975859	3	6.81993	0.867625	3	0.786165	0.981084	3	1.4098	1.07541	3	4.43012
dPDTAIDDAQVELDAQALFQAGELk	4	P48036	N-Term(TMT10); K25(TMT10)	1.587e-14	79.18	1.6849e-07	3	3131.62	2.1305	0	0.955478	4	4.54557	0.810221	4	2.46475	1.0477	4	4.5052	1.1272	4	0.999852	1.06012	4	3.41983	1.1169	4	2.37774	0.895154	4	1.91484	1.03414	4	4.423	1.06693	4	4.59467
eGGSIPVTLTFQEATGk	2	Q9D1A2	N-Term(TMT10); K17(TMT10)	1.684e-15	79.16	1.94142e-07	2	2193.22	0.603562	0	0.835916	2	3.40005	0.9517	2	0.949342	1.0474	2	6.01737	1.05527	2	9.10517	1.03521	2	1.45803	1.08823	2	2.83148	1.01934	2	9.83788	0.9953	2	16.5572	1.05453	2	1.34599
qIPLQSPDLEFGSGFQPQVLPTQPSPVAPSR	1	Q8C7X2	N-Term(TMT10)	2.507e-11	79.1	1.72238e-07	3	3546.88	1.20939	0	0.93884	1		0.976626	1		0.989681	1		0.993901	1		0.995537	1		1.04287	1		1.01579	1		1.06428	1		1.04461	1
sPDVGLYGVIPEcGETYQSDLAEAk	2	Q9JKF1	N-Term(TMT10); C13(Carbamidomethyl); K25(TMT10)	3.209e-12	79.06	1.30994e-07	3	3156.58	1.13499	0	1.69648	2	5.62799	0.764744	2	1.83079	1.08523	2	0.910186	0.827015	2	3.48969	0.893654	2	4.4604	0.912785	2	1.19109	0.778822	2	3.33722	0.870168	2	5.67792	1.05523	2	3.02813
nPDDITQEEYGEFYk	9	P11499	N-Term(TMT10); K15(TMT10)	6.128e-14	79.05	6.40925e-08	2	2306.12	-0.948488	0	0.942011	9	10.9867	0.857641	9	6.80936	1.06965	9	4.17813	1.06852	9	5.32593	1.06765	9	3.35748	1.02336	9	9.21834	0.960669	9	4.77361	0.92441	9	9.7415	1.08076	9	10.9794
vEDMAELTcLNEASVLHNLk	3	Q61879;Q8VDD5	N-Term(TMT10); C9(Carbamidomethyl); K20(TMT10)	1.282e-15	79.04	1.67149e-07	3	2744.44	0.450702	0
dLQVNVEHLVQk	8	P47857	N-Term(TMT10); K12(TMT10)	1.044e-10	79.04	1.90226e-07	2	1880.1	-0.450112	0	0.730125	8	11.7585	1.03694	8	11.7663	0.917784	8	5.81522	1.2792	8	7.25935	1.01737	8	3.56217	0.957096	8	8.30004	1.09009	8	0.893433	0.912876	8	4.3262	1.09606	8	3.90722
vAAENMYGVGEPVQAAPIIAk	3	A2ASS6	N-Term(TMT10); K21(TMT10)	2.953e-13	79.02	1.82332e-07	3	2586.44	0.776558	0	0.748615	3	5.83526	1.07986	3	3.8463	0.921663	3	0.662793	1.23466	3	5.28599	0.998771	3	0.950133	0.867679	3	0.281665	1.05649	3	0.183894	0.919945	3	0.341614	1.23234	3	3.45533
aAIAAAAAAAAAk	3	Q9CR57	N-Term(TMT10); K13(TMT10)	1.771e-11	79.01	1.15555e-07	2	1499.93	0.659453	0	0.968628	3	3.12722	0.997794	3	19.7685	1.03669	3	0.647534	0.976807	3	5.49763	1.10277	3	10.2962	1.06758	3	3.31261	0.935745	3	14.6244	0.966381	3	2.93362	0.971936	3	17.9448
aSQQDFENALNQVk	2	Q9WUR2	N-Term(TMT10); K14(TMT10)	3.268e-13	78.97	1.72401e-07	2	2050.09	-1.44557	0	0.864854	2	4.84908	0.972263	2	8.47273	1.00716	2	1.47651	1.21183	2	0.834809	0.984806	2	7.46526	1.03222	2	13.0671	0.977615	2	2.32118	1.03516	2	5.19842	0.983026	2	0.368608
aDDLDFETGDAGASATFPMQcSALR	2	P63242	N-Term(Acetyl); C21(Carbamidomethyl)	1.254e-12	78.9	1.2852e-08	2	2688.16	1.97973	0
lNFLSPELPAVAEFSTNETMGHSADR	2	Q99JY0	N-Term(TMT10)	2.598e-15	78.89	1.09754e-07	3	3062.51	0.194767	0	0.727144	2	13.8178	0.908101	2	20.2222	0.982171	2	2.68094	1.24796	2	12.6713	1.09719	2	6.99598	0.948724	2	7.28244	0.952559	2	1.75289	1.1137	2	12.2124	1.09531	2	11.6077
vALILQNVDLQN	3	Q9D6Y9	N-Term(TMT10)	5.766e-06	78.88	1.73422e-07	2	1568.92	1.76577	0	0.922679	3	10.0759	1.02725	3	2.97704	0.878005	3	7.73897	0.947588	3	0.615062	1.03619	3	2.91386	1.03458	3	8.46637	0.993464	3	16.5656	1.03084	3	1.08578	1.1088	3	2.41311
dLISHDELFSDIYk	4	P63028	N-Term(TMT10); K14(TMT10)	4.639e-13	78.85	2.25448e-07	2	2153.16	2.15829	0	0.874182	4	18.9478	0.886801	4	5.07896	1.01926	4	7.10793	1.10374	4	2.73007	0.978545	4	0.646722	1.00286	4	5.04151	0.970215	4	7.81839	1.02578	4	3.1007	1.08663	4	8.31443
gAVDAAVPTNIIAAk	1	Q8BVE3	N-Term(TMT10); K15(TMT10)	3.155e-13	78.82	1.64025e-07	2	1869.12	-0.0845809	0	1.10854	1		0.893858	1		0.999736	1		1.03003	1		0.937602	1		1.03589	1		0.963609	1		1.01067	1		1.04937	1
vPPETIDSVIVGNVMQSSSDAAYLAR	2	Q8BWT1	N-Term(TMT10)	8.555e-15	78.8	1.661e-07	4	2948.52	-0.0688561	0	1.01055	2	10.5104	0.964887	2	18.0607	0.90284	2	9.72487	1.04075	2	10.7339	1.1362	2	12.0616	0.997652	2	1.43606	0.832887	2	7.02565	0.928747	2	25.7396	1.11398	2	1.85706
aETFTFHSDIcTLPEk	54	P07724	N-Term(TMT10); C11(Carbamidomethyl); K16(TMT10)	1.2e-13	78.79	1.36754e-07	2	2354.2	-3.24738	0	0.821595	54	8.52752	0.813726	54	15.2476	0.923929	54	4.32406	1.20696	54	7.73216	1.08863	54	3.77265	0.903721	54	6.70508	0.79476	54	16.6315	1.14809	54	4.08678	1.35759	54	14.7076
lVQDYGLESEVAQHLAk	4	Q64521	N-Term(TMT10); K17(TMT10)	4.309e-13	78.79	2.20656e-07	3	2358.3	-1.3048	0	0.889171	4	7.86947	0.896786	4	7.09028	0.951526	4	7.69273	1.1196	4	1.2209	0.989289	4	5.81023	1.02805	4	4.22937	0.943708	4	3.35549	1.07279	4	8.12198	1.03704	4	8.48931
gSPFPEVAESVQQELESYR	2	Q8BRF7	N-Term(TMT10)	7.769e-17	78.78	1.26475e-07	2	2381.18	0.348469	0	0.915523	2	18.6849	0.830883	2	1.12154	0.93081	2	7.06634	1.20498	2	12.0883	0.932732	2	13.3172	0.933537	2	1.19129	0.957612	2	21.6249	1.1098	2	0.580749	1.18043	2	6.24591
iQGGSVVEMQGDEMTR	2	O88844	N-Term(TMT10)	1.827e-15	78.76	7.3175e-08	2	1965.96	-0.761576	0	1.07282	2	12.063	0.940065	2	1.01386	1.06075	2	2.11032	1.05504	2	0.322444	0.971206	2	8.09539	1.00809	2	2.47586	1.08143	2	14.4094	0.848069	2	39.3109	0.945565	2	1.44495
aVNAcGINcSALLQDDITAAIQcAk	4	P08905	N-Term(TMT10); C5(Carbamidomethyl); C9(Carbamidomethyl); C23(Carbamidomethyl); K25(TMT10)	8.588e-16	78.75	1.55355e-07	3	3135.6	1.04013	0	2.20836	4	13.1247	0.83366	4	3.75679	0.873017	4	2.56769	0.567356	4	18.4461	0.703485	4	18.1917	0.729053	4	2.54037	0.712417	4	8.53117	0.859857	4	7.85028	1.30461	4	4.4712
eNYAELLDDGFLk	3	Q04857	N-Term(TMT10); K13(TMT10)	1.684e-11	78.74	1.73757e-07	2	1985.06	0.263469	0	0.961761	3	5.58617	0.993877	3	7.90982	1.01013	3	1.90327	1.0688	3	0.888686	1.06106	3	1.79797	1.08651	3	0.734197	1.07036	3	8.46263	0.983584	3	1.82722	0.920643	3	4.94252
dLLQPEVAVALLEAQAGTGHIIDPATSAR	2	Q9QXS1	N-Term(TMT10)	8.129e-18	78.74	2.05167e-07	3	3185.74	1.30227	0	0.759528	2	17.9119	0.914021	2	0.299116	0.933015	2	11.4923	1.15526	2	1.5123	1.05964	2	13.0647	1.09776	2	6.53677	0.931854	2	2.15832	1.11457	2	19.213	1.07791	2	12.8475
tDQAFVTLTTNDAYAk	3	Q9R062	N-Term(Acetyl); K16(TMT10)	3.835e-09	78.73	9.91361e-08	2	2030.03	-0.43403	0	0.996794	3	9.09712	0.998543	3	6.01744	0.958728	3	1.33004	1.21092	3	1.03868	0.988441	3	1.68372	0.936234	3	5.943	0.918636	3	1.41664	0.994784	3	3.46504	1.07794	3	0.128026
aDQLTEEQIAEFk	14	P0DP26	N-Term(Acetyl); K13(TMT10)	2.076e-08	78.73	1.14542e-07	2	1792.91	-1.37549	0	1.08592	14	5.61403	0.85846	14	13.2046	1.05823	14	9.89593	1.06181	14	2.82694	0.972538	14	7.32409	1.02763	14	10.3706	0.90328	14	12.9497	1.02473	14	9.30444	1.0271	14	3.91737
sVNQESFIEPLAETITDVLVR	1	P97287	N-Term(TMT10)	2.332e-13	78.71	2.11973e-07	3	2589.4	0.239865	0	0.886992	1		0.945695	1		0.927581	1		0.942682	1		1.05506	1		1.04602	1		0.921911	1		1.29768	1		1.10598	1
fSGSGSGTQYSLk	2	P01635	N-Term(TMT10); K13(TMT10)	4.488e-12	78.71	1.82364e-07	2	1776.95	-1.50042	0	0.969901	2	27.5384	1.15134	2	54.2501	0.904561	2	5.50918	0.904095	2	43.76	0.791757	2	47.6344	1.56209	2	42.6038	0.802886	2	38.6777	0.911032	2	54.9389	0.822553	2	9.55844
nLPGLVQEGEPFSEEATLFTk	2	Q78PY7	N-Term(TMT10); K21(TMT10)	1.575e-11	78.67	2.07822e-07	3	2764.48	-0.107889	0	1.04455	2	7.87547	1.00356	2	4.21165	1.02736	2	3.76466	0.856087	2	16.0397	1.02902	2	4.85823	1.08495	2	0.32308	1.10225	2	4.66067	0.93497	2	11.3712	0.997068	2	0.157126
sLLSGEETGSLPGNYLVPIYSGR	4	Q62234	N-Term(TMT10)	2.971e-14	78.67	2.05784e-07	2	2638.4	1.09995	0	0.878426	4	13.5702	1.33669	4	9.94214	0.935452	4	1.18809	1.07097	4	6.74068	1.05641	4	0.522236	0.909287	4	6.0174	1.05641	4	11.1962	0.870905	4	15.5304	1.08003	4	10.6908
tFVSITPAEVGVLVGk	2	P62962	N-Term(TMT10); K16(TMT10)	6.508e-10	78.64	1.66179e-07	2	2075.25	1.18669	0	1.62274	2	7.37767	1.09393	2	6.50008	0.96351	2	5.26003	0.7411	2	10.4958	0.953615	2	2.7992	0.938759	2	9.19984	1.05856	2	0.742277	0.709487	2	8.16338	0.928818	2	2.15156
qEYDESGPSIVHR	8	P60710;P63260	N-Term(TMT10)	1.056e-08	78.62	7.83204e-08	3	1745.87	-0.0398638	0
ePGEAAAEGAAEEAR	3	Q8BMP6	N-Term(TMT10)	6.561e-14	78.6	5.86663e-08	2	1686.82	2.21773	0	1.11571	3	3.63881	1.06219	3	39.5692	0.932225	3	14.6363	0.654665	3	5.89165	0.996995	3	48.592	1.07514	3	22.1882	0.88829	3	1.67805	1.05232	3	25.0182	0.969331	3	7.62654
dDENLQMSFVDNVATLk	3	A2ASS6	N-Term(TMT10); K17(TMT10)	5.338e-14	78.58	1.84439e-07	2	2397.24	2.26171	0	0.816643	3	1.46335	0.984291	3	12.0589	0.930789	3	1.9529	1.17115	3	5.59224	0.94428	3	4.93327	0.926465	3	2.88003	0.929227	3	1.98249	1.04561	3	5.50924	1.24869	3	3.83251
lLESGGGLVQPGGSLk	4	P01806	N-Term(TMT10); K16(TMT10)	3.781e-15	78.58	1.77505e-07	2	1970.17	-0.488837	0	1.09577	4	6.84861	1.23202	4	2.76064	0.911996	4	2.58266	0.893738	4	1.53585	1.07239	4	3.85003	0.802958	4	15.064	0.914603	4	5.78199	0.958687	4	5.15763	1.22741	4	11.0105
mDATANDVPSPYEVk	3	P27773	N-Term(TMT10); M1(Oxidation); K15(TMT10)	1.729e-10	78.49	1.45827e-07	2	2111.07	-2.02506	0	1.02029	3	4.76227	0.957321	3	6.18027	1.01023	3	0.558577	0.88275	3	12.3486	1.03448	3	1.15489	1.06853	3	3.77803	1.07465	3	5.36754	0.993449	3	1.26714	0.897914	3	3.68028
lNMEAINYMAADGDFk	9	P16045	N-Term(TMT10); K16(TMT10)	1.866e-14	78.49	1.18219e-07	2	2261.14	1.97354	0	0.940514	9	3.54303	1.06402	9	3.73852	1.11323	9	3.93914	0.990289	9	6.0377	1.0382	9	1.99679	0.999698	9	1.60302	1.01835	9	4.30757	0.880113	9	7.36364	1.06466	9	3.47113
tEGNFEQANEELR	1	Q02789	N-Term(TMT10)	7.402e-12	78.49	6.08791e-08	2	1765.86	0.911717	0	0.884463	1		0.960972	1		0.970526	1		1.11282	1		1.1472	1		0.98406	1		1.09434	1		0.793153	1		1.13172	1
ePLDDGGSVVTNYVVER	2	A2ASS6	N-Term(TMT10)	6.921e-16	78.45	1.34316e-07	2	2078.06	0.909577	0	0.886922	2	7.05423	0.831384	2	25.8694	0.936275	2	1.48661	1.37158	2	10.0267	0.8954	2	6.82233	0.834101	2	0.358962	0.806525	2	25.4682	1.15688	2	37.8299	1.22093	2	13.5399
sLETENSALQLQVTER	5	P14733	N-Term(TMT10)	1.812e-14	78.42	1.92799e-07	2	2047.09	1.31597	0	1.00174	5	16.0137	0.873404	5	8.91366	0.944098	5	2.50073	1.01435	5	29.6736	1.02695	5	4.5229	1.02747	5	10.8537	0.895522	5	8.87389	1.24944	5	13.2608	1.05005	5	7.62186
gQEMcADYSENTFTEYk	11	P21614	N-Term(TMT10); C5(Carbamidomethyl); K17(TMT10)	4.174e-15	78.39	3.25974e-08	2	2531.15	0.398123	0	1.10707	11	6.32459	0.832184	11	3.38155	0.889504	11	3.83951	1.04927	11	2.01944	0.905547	11	3.80947	0.718193	11	7.26157	0.708162	11	2.96612	1.1871	11	2.15562	1.59893	11	3.82697
lVVPATQcGSLIGk	3	P60335	N-Term(TMT10); C8(Carbamidomethyl); K14(TMT10)	3.043e-12	78.39	2.23111e-07	2	1901.13	-0.2227	0	1.36426	3	10.9499	0.951409	3	0.742132	0.963657	3	3.54753	0.936302	3	1.40653	0.988007	3	10.3526	0.757394	3	0.316347	1.12129	3	0.434245	0.949069	3	1.65981	0.952122	3	2.13026
dIcNDVLSLLEk	4	P63101	N-Term(TMT10); C3(Carbamidomethyl); K12(TMT10)	5.899e-10	78.34	2.75523e-07	2	1877.05	1.60902	0	1.6355	4	7.45617	0.80145	4	6.86414	1.13678	4	3.97272	0.926525	4	3.8105	0.846703	4	6.31588	0.807282	4	6.47458	0.860015	4	1.29306	0.707363	4	11.1927	1.08708	4	3.3754
fNAHGDANTIVcNTk	7	P16045	N-Term(TMT10); C12(Carbamidomethyl); K15(TMT10)	1.092e-13	78.3	1.61223e-07	2	2120.1	0.324894	0	1.08696	7	7.20202	1.13682	7	8.98615	1.01607	7	6.1177	0.864743	7	2.75335	1.01372	7	3.54252	1.00496	7	2.77323	1.10844	7	1.29553	0.811764	7	19.8012	0.997984	7	7.84439
dVATAQWSPLSTTSk	5	A2ASS6	N-Term(TMT10); K15(TMT10)	9.463e-13	78.29	2.20895e-07	2	2050.12	0.100849	0	0.764156	5	8.64446	1.17659	5	8.43251	0.952168	5	5.62925	1.22381	5	2.49819	0.95789	5	8.93502	0.936099	5	9.82594	0.984408	5	7.66402	0.89982	5	1.28431	1.23338	5	6.91956
lcYVALDFEQEMATAASSSSLEk	27	P60710;P63260	N-Term(TMT10); C2(Carbamidomethyl); K23(TMT10)	5.681e-13	78.28	1.39678e-07	3	3008.5	-1.06137	0
lETDISQIQGEmEDIVQEAR	2	Q5SX40;Q5SX39	N-Term(TMT10); M12(Oxidation)	1.096e-12	78.27	1.1766e-07	3	2549.26	-0.83767	0
qELGGLGISIk	1	Q99L88	N-Term(TMT10); K11(TMT10)	1.3e-09	78.27	1.99574e-07	2	1572.98	2.33226	0	0.771314	1		1.14628	1		0.854824	1		0.968147	1		0.968385	1		0.989283	1		1.49547	1		0.917617	1		1.01573	1
vIGGDDLSTLTGk	3	P00493	N-Term(TMT10); K13(TMT10)	2.981e-11	78.25	2.64086e-07	2	1734.01	1.43517	0	1.23706	3	2.3696	0.874409	3	1.99734	1.06229	3	1.24238	1.06989	3	2.50623	0.956233	3	4.54915	1.0304	3	2.17059	0.940419	3	2.83058	1.00617	3	4.91769	0.907368	3	5.7159
tVPVWSSSPPTcEk	2	P08607	N-Term(TMT10); C12(Carbamidomethyl); K14(TMT10)	6.145e-10	78.22	1.92092e-07	2	2033.07	-2.36276	0	1.28468	2	30.0983	1.12071	2	16.7035	0.959578	2	12.5253	0.669132	2	34.6526	0.919179	2	4.12234	0.796682	2	11.3987	0.857025	2	13.2136	1.19759	2	11.6357	1.24126	2	12.6485
mLGPEGGEGYVVk	5	Q9Z2X1	N-Term(Acetyl); M1(Oxidation); K13(TMT10)	5.362e-08	78.15	1.49281e-07	2	1622.83	1.25177	0	1.07173	5	11.5123	0.760417	5	7.64488	0.964333	5	2.2017	0.991763	5	32.9588	0.956605	5	11.7364	1.08199	5	5.34012	0.882916	5	5.16536	1.19622	5	11.4531	0.975625	5	9.4982
sMTDVLSAEDIkk	26	P32848	N-Term(Acetyl); K12(TMT10); K13(TMT10)	1.166e-07	78.13	2.57641e-07	2	1937.07	0.728143	1	0.811735	26	8.47603	1.09244	26	10.1828	1.08289	26	4.75917	1.23077	26	6.58255	1.13736	26	4.61873	0.769113	26	13.0019	0.876946	26	4.57503	0.918671	26	8.57276	1.18257	26	5.46341
gEDDDGVSEAQETPDHAIFR	1	Q640N1	N-Term(TMT10)	4.053e-14	78.12	3.23757e-08	3	2417.1	-1.08141	0	1.41729	1		0.78403	1		1.18409	1		0.899394	1		1.02229	1		0.945184	1		0.91745	1		0.831447	1		0.971682	1
aANIVGEGEPR	3	A2ASS6	N-Term(TMT10)	7.771e-08	78.08	1.61042e-07	2	1341.73	1.09636	0	0.785787	3	1.137	1.14893	3	4.85109	0.997845	3	3.71888	1.17209	3	0.76964	1.02557	3	4.76072	0.913283	3	5.90309	0.973525	3	1.59045	1.04685	3	1.57092	1.1152	3	10.9548
tcVADESAANcDk	32	P07724	N-Term(TMT10); C2(Carbamidomethyl); C11(Carbamidomethyl); K13(TMT10)	2.109e-11	78.03	4.80065e-08	2	1898.9	1.25831	0	0.86026	32	7.74248	0.973352	32	4.30146	0.940113	32	4.99883	1.03786	32	3.74975	1.11041	32	4.49568	0.951491	32	2.87504	0.847234	32	4.8126	0.886017	32	11.2027	1.47761	32	8.28435
dIQPAFSADDIAk	2	P25206	N-Term(TMT10); K13(TMT10)	1.591e-11	78.03	2.69151e-07	2	1849.02	2.75359	0	1.30594	2	10.2348	0.824897	2	1.49971	1.08537	2	4.35063	0.832774	2	1.92163	1.04058	2	5.57396	1.04848	2	3.36826	0.914414	2	3.71168	0.998145	2	7.73221	0.981593	2	8.25046
gEETPVIVGSALcALEQR	2	Q8BFR5	N-Term(TMT10); C13(Carbamidomethyl)	7.967e-17	78.01	2.33234e-07	2	2158.15	3.55582	0	1.15209	2	24.7784	0.867918	2	7.80459	0.954751	2	6.90355	1.00599	2	14.9292	0.919379	2	3.90282	0.96027	2	7.41861	0.964756	2	9.16159	1.1406	2	14.229	1.02873	2	0.537065
aNLMHNLGGEEVSVAck	8	P29699	N-Term(TMT10); C16(Carbamidomethyl); K17(TMT10)	6.432e-13	77.99	2.26368e-07	3	2287.2	0.566772	0	0.951177	8	15.5879	1.00383	8	9.34431	1.01317	8	4.02503	1.26359	8	15.5598	1.04597	8	3.38834	0.854308	8	10.1733	0.831938	8	19.0032	0.851192	8	13.442	1.17237	8	9.26423
aIGAVPLIQGEYMIPcEk	7	P18242	N-Term(TMT10); C16(Carbamidomethyl); K18(TMT10)	2.448e-14	77.99	2.29545e-07	2	2447.35	0.557863	0	0.743716	7	7.03162	0.933996	7	5.01986	1.07026	7	4.41086	1.2059	7	9.00028	1.02345	7	0.682592	1.06309	7	2.42284	0.874836	7	7.89118	0.961522	7	5.37625	1.09463	7	5.05768
sPFTVGVAAPLDLSk	3	Q80X90	N-Term(TMT10); K15(TMT10)	5.961e-12	77.96	2.34335e-07	2	1960.15	0.254123	0	0.991435	3	19.1471	0.978217	3	0.429039	1.04243	3	9.07257	1.13797	3	3.95344	0.97218	3	1.60045	1.06618	3	7.44951	1.06442	3	6.85503	0.971622	3	2.94703	0.800961	3	4.617
qPAVDGGSPILGYFIDk	5	Q62234	N-Term(TMT10); K17(TMT10)	3.864e-14	77.95	2.82973e-07	2	2235.25	1.35456	0	0.740991	5	7.3235	1.17155	5	0.849516	0.951689	5	1.42425	1.27599	5	3.83445	0.970517	5	5.55347	0.877284	5	9.47262	1.10178	5	7.29355	0.891958	5	21.7437	1.19071	5	11.9421
aEIGIAmGSGTAVAk	2	Q8R429;Q64518	N-Term(TMT10); M7(Oxidation); K15(TMT10)	1.416e-08	77.93	2.60119e-07	2	1850.04	-0.542093	0
qLITFTQELQDVVAk	4	A2ASS6	N-Term(TMT10); K15(TMT10)	2.656e-09	77.91	2.58893e-07	2	2191.28	1.58631	0	0.699288	4	11.6534	1.23404	4	0.97889	0.913119	4	3.89628	1.14482	4	4.83572	0.943175	4	5.02792	1.03508	4	1.93311	1.1316	4	5.71205	0.88611	4	3.7047	1.20174	4	4.58617
vTNGAFTGEISPGMIk	4	P17751	N-Term(TMT10); K16(TMT10)	1.622e-15	77.87	2.64554e-07	2	2080.15	0.371083	0	0.902007	4	13.8008	1.22407	4	2.66234	0.984956	4	5.32218	0.981682	4	0.580782	0.980264	4	5.97342	0.918379	4	2.68244	1.15464	4	10.3079	0.776545	4	15.8166	1.10893	4	2.93523
sSSSSSSSSSSSASR	2	P35385	N-Term(TMT10)	2.449e-14	77.87	2.93949e-08	2	1606.74	0.985087	0	0.708691	2	4.13493	1.31369	2	113.329	1.03187	2	5.79542	0.89444	2	24.2391	1.0021	2	1.58278	0.949836	2	9.71373	0.80634	2	3.58103	1.00294	2	36.5907	1.22279	2	15.6409
gDAcEGDSGGPFVMk	2	P19221	N-Term(TMT10); C4(Carbamidomethyl); K15(TMT10)	2.066e-12	77.86	5.40149e-08	2	1984.96	2.33995	0	1.18541	2	23.9021	0.98904	2	1.18538	0.922734	2	5.47319	0.846394	2	23.7236	0.928927	2	5.43684	0.777117	2	22.6099	0.76006	2	27.6267	1.24341	2	3.74496	1.35175	2	23.7905
aVFVDLEPTVIDEVR	4	P05213	N-Term(TMT10)	2.404e-09	77.86	2.42249e-07	3	1931.07	-1.19202	0	1.01472	4	6.75142	0.787767	4	2.25652	1.007	4	1.45998	1.0583	4	4.73095	1.01701	4	2.29199	1.06393	4	1.33559	1.0515	4	3.37127	1.1013	4	6.11417	0.974107	4	1.96266
aQDIEAGDGTTSVVIIAGSLLDScTk	2	P80315	N-Term(TMT10); C24(Carbamidomethyl); K26(TMT10)	7.907e-16	77.86	2.47159e-07	3	3079.63	2.71453	0	1.12674	2	7.93386	0.938137	2	3.10907	1.13112	2	14.1165	1.0319	2	6.08699	1.00106	2	1.61289	0.93927	2	0.548836	0.898054	2	7.60397	0.859566	2	16.6292	1.08161	2	8.57846
gVETSLAEcAFTk	3	Q61129	N-Term(TMT10); C9(Carbamidomethyl); K13(TMT10)	3.84e-12	77.84	2.01436e-07	2	1871	-1.54262	0	1.16703	3	13.5762	0.951431	3	1.25881	0.94606	3	3.39516	1.12602	3	1.96612	0.930072	3	4.16022	0.826635	3	18.7262	0.771837	3	18.1925	1.12872	3	0.0459975	1.21613	3	7.3502
gLEELLIGGSHLk	9	Q04857	N-Term(TMT10); K13(TMT10)	3.27e-12	77.84	2.31034e-07	2	1824.1	-0.691355	0	0.853826	9	5.37926	1.04986	9	8.74212	1.09333	9	5.38328	1.10636	9	4.05797	1.06774	9	4.14732	0.908757	9	1.95866	1.15519	9	5.65315	0.938057	9	5.43301	0.932717	9	7.5068
dSAGVWAccPYLk	3	P28798	N-Term(TMT10); C8(Carbamidomethyl); C9(Carbamidomethyl); K13(TMT10)	2.643e-12	77.8	1.38576e-07	2	1985	0.941474	0	1.3287	3	9.60736	1.02712	3	0.845177	0.954672	3	0.274476	1.11792	3	1.10973	0.733761	3	13.5579	0.856046	3	14.6045	0.678613	3	18.475	0.874386	3	0.533071	1.3473	3	11.4888
aALEALGScLNNk	2	Q9CZN7	N-Term(TMT10); C9(Carbamidomethyl); K13(TMT10)	8.328e-12	77.8	2.99555e-07	2	1819.02	1.45373	0	0.903911	2	62.1946	1.02743	2	14.5041	1.00403	2	36.5466	0.951806	2	3.49115	0.982694	2	0.855834	0.989002	2	20.6755	1.37733	2	39.8946	0.750087	2	10.48	0.922769	2	10.3638
gTFASLSELHcDk	19	P02088;P02089	N-Term(TMT10); C11(Carbamidomethyl); K13(TMT10)	4.743e-12	77.78	2.18409e-07	2	1923.01	0.511456	0
fQDVPSAGGESVAGGGTVATALDk	1	P51125	N-Term(TMT10); K24(TMT10)	6.504e-15	77.77	2.64032e-07	3	2692.42	-0.384085	0	1.05254	1		0.870952	1		1.03681	1		1.01099	1		1.00764	1		1.06367	1		1.05642	1		0.911651	1		1.01922	1
iINEPTAAAIAYGLDk	13	P20029;P17156;P63017	N-Term(TMT10); K16(TMT10)	4.151e-15	77.69	2.83409e-07	2	2118.22	0.500546	0
dQLQTFSEEHPVLLTEAPLNPR	2	P61164	N-Term(TMT10)	1.499e-13	77.67	2.35127e-07	3	2763.46	1.6304	0	0.971735	2	10.8986	0.903882	2	8.12949	1.17295	2	4.23142	1.1327	2	2.70451	1.0166	2	4.13983	0.962127	2	2.88815	0.879418	2	7.88703	0.961897	2	11.56	1.02287	2	10.0058
kDLYANNVmSGGTTmYPGIADR	5	P68134	K1(TMT10); N-Term(TMT10); M9(Oxidation); M15(Oxidation)	2.399e-13	77.67	1.74422e-07	3	2864.43	0.302465	1	0.769133	5	20.0684	1.12009	5	10.4813	0.996826	5	29.8156	0.945423	5	8.47754	1.042	5	9.81511	1.04694	5	10.8215	1.20738	5	2.98626	0.992197	5	4.36513	0.751411	5	15.2215
lEENYNMNDALYk	5	Q60854	N-Term(TMT10); K13(TMT10)	1.01e-11	77.66	1.61969e-07	2	2075.06	2.01664	0	0.911414	5	1.23021	1.06861	5	6.72281	1.0599	5	3.38935	1.12694	5	1.34021	0.994406	5	3.06928	0.923551	5	1.30328	0.913171	5	3.55018	0.926138	5	3.89946	1.16744	5	4.77079
aTVNTFGYIAk	2	Q99NB9	N-Term(TMT10); K11(TMT10)	6.534e-10	77.65	2.44802e-07	2	1642.96	0.402828	0	1.01448	2	15.8981	1.01084	2	0.74625	0.991633	2	3.04201	0.940022	2	1.01095	1.00366	2	6.03508	1.09579	2	0.311042	1.05533	2	7.27047	1.01407	2	3.61553	0.909012	2	4.76543
nDAGTAScSIELk	1	A2ASS6	N-Term(TMT10); C8(Carbamidomethyl); K13(TMT10)	2.906e-11	77.64	2.44505e-07	2	1823.96	0.15894	0	0.73113	1		1.40765	1		0.837045	1		0.981492	1		0.939259	1		0.910384	1		1.34061	1		0.6611	1		1.33614	1
nAYEESLDQLETLk	11	Q5SX39	N-Term(TMT10); K14(TMT10)	4.07e-13	77.64	2.65168e-07	2	2111.13	2.52029	0	0.977429	11	3.16642	1.28242	11	25.1633	1.03418	11	1.20073	1.15339	11	4.52513	1.21481	11	3.9215	0.722652	11	26.2451	0.821194	11	8.86567	0.785845	11	25.4193	1.14553	11	15.8828
lVTFESVAVPLQQGAEQQR	2	Q3UPL0	N-Term(TMT10)	9.161e-14	77.61	2.73074e-07	2	2329.27	1.30442	0	1.00842	2	14.1181	0.968064	2	1.61452	1.07614	2	6.46148	1.03447	2	9.14789	0.990127	2	8.03582	1.06782	2	6.38434	1.0321	2	2.58487	0.929052	2	5.2456	0.951509	2	7.76704
vMAENEFGVGVPTETSDAVk	3	A2ASS6	N-Term(TMT10); K20(TMT10)	1.41e-12	77.6	2.31128e-07	3	2538.32	1.90867	0	1.00023	3	32.7256	0.818942	3	4.04705	0.918418	3	4.3166	1.2679	3	10.4942	0.931982	3	6.12436	0.92967	3	2.95525	0.77506	3	2.90255	1.19352	3	3.82564	1.07174	3	7.31391
vLVGANFEEVAFDEk	4	P09103	N-Term(TMT10); K15(TMT10)	5.276e-14	77.59	2.90011e-07	2	2125.16	-0.68203	0	0.997706	4	1.74668	0.90862	4	1.05188	1.06899	4	2.58974	0.929243	4	14.4349	1.01013	4	2.52241	1.03869	4	4.24075	0.876453	4	6.74015	1.16906	4	33.0118	1.02759	4	3.56371
sEAAPAAPAAAPPAEk	10	P15864	N-Term(Acetyl); K16(TMT10)	2.749e-09	77.46	2.31521e-07	2	1719.91	0.691329	0	1.20653	10	9.82527	0.828295	10	10.5489	0.983673	10	6.35457	0.874968	10	18.2808	0.993175	10	8.31477	1.01528	10	2.69077	0.868483	10	9.07631	1.09888	10	7.49052	1.14948	10	16.9201
cLFASGSPFEPVk	1	Q99KE1	N-Term(TMT10); C1(Carbamidomethyl); K13(TMT10)	5.954e-12	77.45	2.77926e-07	2	1897.03	-0.248303	0	1.48443	1		1.2176	1		1.07879	1		0.62241	1		0.823179	1		0.877253	1		1.15897	1		0.667597	1		1.09052	1
dLYANNVmSGGTTmYPGIADR	6	P68134	N-Term(TMT10); M8(Oxidation); M14(Oxidation)	1.561e-08	77.41	6.80818e-08	2	2507.18	3.84349	0	0.775595	6	16.7406	0.905463	6	6.78313	0.899531	6	12.3986	1.19987	6	2.84382	1.10849	6	2.2804	1.17054	6	9.59745	0.98167	6	7.42675	1.21548	6	8.31795	0.917755	6	5.82867
sTEYPcAGLVEGLEYSFR	3	A2ASS6	N-Term(TMT10); C6(Carbamidomethyl)	1.233e-15	77.41	9.34991e-08	2	2307.12	0.937378	0	0.90325	3	12.6731	1.11522	3	18.1234	0.967289	3	6.68765	1.10268	3	10.5217	1.04374	3	2.4968	0.94801	3	9.68653	0.968923	3	12.9999	0.912081	3	14.2817	1.13354	3	10.04
lLGPDAAINLADPDGALAk	4	Q99KJ8	N-Term(TMT10); K19(TMT10)	8.943e-12	77.39	3.24653e-07	2	2293.32	-0.294592	0	0.970304	4	15.6243	1.00812	4	4.14612	0.991153	4	1.0643	1.14008	4	3.44045	0.986784	4	5.90218	0.964096	4	4.5107	1.09576	4	1.39206	0.885823	4	5.11369	1.02548	4	11.2066
tLTLVDTGIGMTk	6	P11499;P07901	N-Term(TMT10); K13(TMT10)	1.476e-11	77.38	2.81527e-07	2	1808.06	1.44939	0
mEIDDLASNMETVSk	16	Q5SX39	N-Term(TMT10); K15(TMT10)	7.797e-14	77.36	1.90082e-07	2	2141.09	-0.0764279	0	0.862883	16	4.45848	1.16687	16	9.95224	1.0753	16	8.15586	1.28388	16	16.4189	1.14544	16	7.04823	0.803534	16	24.0473	0.782456	16	17.7319	0.864792	16	30.7872	1.23715	16	12.1103
aLEEANTELEVk	11	Q61781;Q9QWL7	N-Term(TMT10); K12(TMT10)	1.823e-10	77.33	3.153e-07	2	1804.01	-0.846209	0
iETMLGDVAVAVHPk	3	Q9Z1Q9	N-Term(TMT10); K15(TMT10)	5.922e-11	77.33	2.7924e-07	3	2038.18	0.880163	0	1.13761	3	11.1303	1.02424	3	2.51982	1.05316	3	2.22747	0.833438	3	8.56048	1.01353	3	10.398	1.04766	3	0.145405	1.07939	3	2.74545	0.87817	3	3.03881	1.01697	3	2.79865
sAGGDFGNPLR	1	P35279	N-Term(Acetyl)	8.674e-07	77.31	3.06538e-08	2	1132.54	1.10372	0
gQFSTDELVAEVEkR	4	Q68FD5	N-Term(TMT10); K14(TMT10)	8.422e-14	77.24	3.03967e-07	3	2166.18	1.74876	1	0.862463	4	7.54904	0.940391	4	4.77961	1.07145	4	4.95741	1.2119	4	0.618425	0.945191	4	4.6576	1.06947	4	5.58543	0.896181	4	1.2893	1.0636	4	14.3228	0.985487	4	4.49338
vNPTVFFDITADDEPLGR	8	P17742	N-Term(TMT10)	1.2e-15	77.24	2.14287e-07	2	2235.15	1.14708	0	1.0945	8	17.0915	0.942338	8	15.8025	1.03183	8	5.1427	1.05472	8	6.03772	1.00813	8	5.43634	1.04108	8	6.10398	0.990693	8	6.09818	0.945927	8	18.8047	0.948235	8	6.03064
nQINALTSFVDASGVYGSEDPLAR	2	P11247	N-Term(TMT10)	2.432e-13	77.22	1.94412e-07	3	2753.39	-0.406263	0	1.39324	2	68.8109	0.977399	2	11.5977	0.909188	2	13.4207	0.782264	2	51.6469	0.890929	2	10.2819	0.885055	2	12.3876	0.829738	2	20.1183	0.961563	2	13.737	1.18141	2	5.70615
tGLIPSNYVAEQAESIDNPLHEAAk	2	Q62422	N-Term(TMT10); K25(TMT10)	3.78e-16	77.2	2.61048e-07	3	3125.65	0.100954	0	1.43649	2	18.7018	0.966408	2	2.34373	0.996676	2	0.0634102	0.789882	2	23.1116	0.954054	2	3.10255	0.982966	2	3.62712	0.951254	2	3.13604	0.817083	2	15.5622	1.08542	2	3.64592
sELEEDIIPEEDIISR	2	P01027	N-Term(TMT10)	6.906e-14	77.2	2.02932e-07	2	2116.09	-0.109798	0	1.49798	2	49.7704	0.873834	2	30.1923	0.934723	2	4.88624	0.916722	2	0.867523	0.918368	2	27.3286	0.713318	2	38.4376	0.942957	2	24.8586	0.954772	2	3.87366	1.03599	2	9.78391
lLSATPPSSQNPATNIPLQFR	7	O08692	N-Term(TMT10)	5.331e-13	77.16	3.4808e-07	2	2481.38	4.96756	0	2.42294	7	34.9578	1.01345	7	5.2192	0.875771	7	10.366	0.44288	7	98.9299	0.657132	7	36.9732	0.838893	7	30.7503	0.853394	7	24.0188	0.842004	7	18.2527	0.985083	7	2.69495
aVFVDLEPTVIDEIR	7	P68368	N-Term(TMT10)	1.366e-09	77.13	3.4081e-07	3	1945.08	0.121647	0	0.870418	7	9.63655	0.895472	7	10.6185	0.93079	7	3.72606	1.30091	7	5.94991	0.925219	7	11.0032	0.973342	7	8.74133	0.892902	7	7.60938	1.09625	7	6.7406	1.14236	7	2.67236
aDIFMFDEPSSYLDVk	2	P61222	N-Term(TMT10); K16(TMT10)	1.717e-14	77.13	2.17847e-07	2	2335.19	0.15237	0	0.875797	2	10.0932	0.814831	2	9.37708	1.05021	2	7.17224	1.00633	2	12.8345	1.01431	2	3.94502	0.977496	2	2.44406	0.947002	2	5.89926	0.988983	2	5.92319	1.33057	2	31.1236
eNPTTFMGHYLHEVAR	37	P07724	N-Term(TMT10)	4.743e-15	77.12	1.40714e-07	2	2131.06	0.189491	0	0.746331	37	33.7285	0.901882	37	8.33497	0.952146	37	4.39011	1.2415	37	19.7744	1.04717	37	7.99809	0.869754	37	13.3927	0.837704	37	9.53496	1.12191	37	10.6495	1.19773	37	23.4093
lLEAQIATGGIIDPEESHR	3	Q9QXS1	N-Term(TMT10)	2.958e-13	77.1	3.33423e-07	3	2278.22	-0.369826	0	0.877998	3	4.53436	0.965837	3	4.73646	0.961613	3	0.313749	1.1027	3	4.7399	1.08121	3	3.89821	0.988373	3	0.399162	0.961862	3	2.60103	1.02543	3	0.41981	1.07776	3	0.216951
sVMLQIAATELEkEESR	5	P13412	N-Term(TMT10); K13(TMT10)	1.746e-11	77.09	3.45918e-07	2	2392.32	0.339708	1	0.795836	5	4.792	1.1736	5	1.30633	0.930426	5	0.662916	1.14229	5	3.26899	1.02101	5	0.2417	0.9223	5	6.90511	1.15483	5	5.04532	0.789208	5	4.76508	1.18624	5	3.21341
dVTFSPATIEEELIk	3	Q9CXI5	N-Term(TMT10); K15(TMT10)	6.704e-14	77.08	3.45736e-07	2	2150.2	1.13512	0	1.05338	3	22.5764	0.844394	3	5.38676	1.0415	3	8.22628	0.996182	3	9.96073	1.02271	3	3.83336	1.00708	3	0.887817	0.909685	3	2.31505	1.05874	3	16.4485	1.08507	3	3.20718
yGVGEPLESMAVk	4	A2ASS6	N-Term(TMT10); K13(TMT10)	5.25e-12	77.08	3.32024e-07	2	1838.01	0.0718729	0	0.726242	4	1.5795	1.1215	4	13.1359	0.934989	4	3.75539	1.20364	4	1.13417	1.02821	4	2.02463	0.858733	4	8.12158	1.07117	4	3.48173	0.902574	4	12.4169	1.20837	4	7.04952
aLYLSDNDFEILPPDIGk	3	Q01730	N-Term(TMT10); K18(TMT10)	2.527e-12	77.07	3.21991e-07	2	2478.35	-1.27506	0	1.16821	3	5.4892	0.874147	3	5.23087	1.04621	3	0.687426	0.983311	3	0.965594	0.980407	3	1.82778	0.993483	3	0.519371	0.97302	3	5.4097	1.03517	3	6.80824	0.999969	3	6.54989
iLGLAIESQDAGIk	2	O09044	N-Term(TMT10); K14(TMT10)	4.727e-13	77.07	2.73889e-07	2	1886.14	-0.174505	0	1.19908	2	5.5547	1.05612	2	2.01733	0.98401	2	2.34617	0.927955	2	9.85807	0.932321	2	1.67117	0.943375	2	0.571525	1.07836	2	0.831296	0.919571	2	1.74708	0.981212	2	4.78063
sELQASLEEAEASLEHEEGk	5	Q5SX39	N-Term(TMT10); K20(TMT10)	5.585e-17	77.06	2.27291e-07	3	2644.33	-1.6433	0	0.92463	5	5.80365	1.04536	5	9.47803	1.11299	5	4.42384	1.28923	5	5.39722	1.24418	5	3.52083	0.711322	5	3.48723	0.728478	5	5.50695	0.718943	5	20.1214	1.25102	5	10.7053
iAVYScPFDGMITETk	4	P42932	N-Term(TMT10); C6(Carbamidomethyl); K16(TMT10)	3.445e-14	77.06	1.97773e-07	2	2290.19	-0.0447144	0	1.04042	4	2.08789	0.984728	4	2.47686	1.10852	4	7.59511	1.06094	4	1.20048	0.973859	4	1.02447	0.919005	4	1.68801	1.0363	4	7.43484	0.86947	4	21.9251	0.997195	4	5.51589
vAGQDGSVVQFk	5	P61957;Q9Z172	N-Term(TMT10); K12(TMT10)	5.448e-09	77.01	3.48368e-07	3	1692.97	-0.0811348	0
tFGEVTDLDNEVNGMLR	2	P02468	N-Term(TMT10)	6.102e-15	76.98	1.50335e-07	2	2139.06	-0.0784507	0	0.820036	2	1.26715	1.20985	2	21.3334	0.960649	2	12.4667	1.02167	2	8.77329	1.30909	2	20.8205	1.01416	2	14.1357	0.946185	2	26.1451	0.902487	2	3.77192	0.998106	2	1.51837
eISPDTTLLDLQNNDISELR	3	P28653	N-Term(TMT10)	5.13e-16	76.98	2.79624e-07	2	2515.31	0.442447	0	0.894625	3	0.416677	0.904264	3	0.145637	1.168	3	1.76106	1.00111	3	0.370096	1.08824	3	0.556822	1.23267	3	5.76997	0.879768	3	5.93281	0.86643	3	3.51496	1.02745	3	1.05112
gLWPGVEDLSLNk	3	Q91V01	N-Term(TMT10); K13(TMT10)	7.325e-11	76.94	3.16603e-07	2	1886.08	0.161107	0	0.907036	3	14.2211	1.09664	3	0.519817	0.983271	3	6.00372	1.14296	3	0.364583	0.99167	3	2.85106	0.922431	3	2.16171	1.03956	3	2.65179	0.958599	3	0.229588	1.03783	3	10.7841
vDSSNGFLIDGYPR	7	Q9R0Y5	N-Term(TMT10)	5.396e-13	76.93	1.95671e-07	2	1768.91	0.547876	0	0.830032	7	4.055	1.08761	7	12.247	0.989208	7	0.591432	1.09175	7	8.14201	1.02595	7	3.85051	0.959605	7	4.51515	1.02956	7	7.19778	1.04943	7	5.32019	1.11987	7	3.45339
gAGTDEAcLIEIFASR	4	P97384	N-Term(TMT10); C8(Carbamidomethyl)	5.216e-15	76.89	2.00552e-07	2	1938.99	3.50404	0	1.33001	4	32.5736	0.916457	4	1.69228	1.01792	4	3.16108	0.937767	4	19.0228	0.904685	4	15.4013	0.871383	4	13.0635	0.783725	4	1.69296	0.98651	4	5.35353	1.09833	4	1.41965
gVIVESAYSDIVk	2	Q6PD03	N-Term(TMT10); K13(TMT10)	3.686e-12	76.88	3.06649e-07	2	1838.07	0.242354	0	1.28473	2	9.94148	0.876146	2	4.52336	0.932922	2	1.23943	0.997505	2	2.67911	0.928157	2	4.17857	0.968949	2	2.53818	0.928244	2	0.119662	1.08421	2	5.00199	1.0079	2	3.49424
lQDFASTIEVMEEGk	1	O08638	N-Term(TMT10); K15(TMT10)	1.358e-13	76.86	2.85397e-07	2	2155.14	0.341931	0	0.823221	1		0.770728	1		1.19779	1		1.17012	1		1.11888	1		1.066	1		1.18826	1		0.83078	1		0.874366	1
vILPVSVDEYQVGQLYSVAEASk	3	P53810	N-Term(TMT10); K23(TMT10)	5.653e-15	76.86	3.02913e-07	3	2952.63	0.3764	0	0.950524	3	6.36359	0.950762	3	5.43707	1.02335	3	5.65548	1.11976	3	7.18735	0.958282	3	5.38023	0.997945	3	1.66568	0.981943	3	1.36865	1.01419	3	2.84679	1.09267	3	0.976706
nVQAEEmVEFSSGLk	5	Q03265	N-Term(TMT10); M7(Oxidation); K15(TMT10)	2.763e-07	76.85	2.70565e-07	2	2142.12	1.34342	0	0.918528	5	10.6068	1.02633	5	9.79657	0.952049	5	8.54927	1.06428	5	6.90426	1.03011	5	4.7672	1.07392	5	15.9303	0.990334	5	9.52909	0.964678	5	1.5311	0.959388	5	2.47827
tDVTQQLSTLFQDk	4	P06728	N-Term(TMT10); K14(TMT10)	1.028e-12	76.84	3.23977e-07	2	2082.16	5.09944	0	0.856143	4	0.819262	1.07216	4	3.36813	0.546301	4	14.8053	0.772934	4	5.03544	1.1013	4	3.2424	0.844333	4	2.61712	1.65745	4	4.10294	1.31435	4	3.21256	1.03531	4	1.82877
sLEYLDLSFNQMSk	5	P51885	N-Term(TMT10); K14(TMT10)	9.07e-13	76.83	2.56252e-07	2	2133.13	0.181673	0	0.834466	5	1.95112	1.12814	5	14.912	1.07906	5	16.3961	0.88742	5	24.0633	1.07731	5	5.68626	0.964466	5	0.32181	1.10057	5	7.14685	0.912417	5	5.78792	0.938007	5	0.474573
nLPIYSEEIVEMYk	3	Q8VDD5	N-Term(TMT10); K14(TMT10)	1.361e-12	76.78	3.26385e-07	2	2186.19	1.87882	0	1.4996	3	1.39618	0.968412	3	0.555031	1.03015	3	4.08191	0.661162	3	0.882395	0.98336	3	0.171847	1.07447	3	0.979109	1.00901	3	0.347252	0.71302	3	0.206131	1.06363	3	0.928042
tDIFGVEETAIGk	1	Q8K4Z5	N-Term(TMT10); K13(TMT10)	4.326e-12	76.76	3.43706e-07	2	1838.03	-1.22253	0	1.06769	1		0.956313	1		1.01608	1		0.900417	1		1.03811	1		1.19776	1		1.03356	1		0.860108	1		0.983131	1
tIPGTALVEMGDEYAVER	2	Q921F4	N-Term(TMT10)	1.333e-14	76.73	2.01708e-07	2	2180.1	-4.30592	0	1.11639	2	20.972	0.954637	2	5.95178	1.01781	2	5.69472	0.969342	2	24.2414	1.05605	2	2.74109	1.01769	2	7.59556	0.944099	2	0.892008	0.864926	2	2.76207	1.08706	2	12.0275
yLYSGQTLDTLGGk	3	P82198	N-Term(TMT10); K14(TMT10)	7.559e-13	76.73	3.35473e-07	2	1974.1	0.700931	0	1.03139	3	4.82183	1.19926	3	13.2413	1.0708	3	0.101393	0.693839	3	15.5126	1.2092	3	1.10881	1.10872	3	6.37114	1.37083	3	7.72293	0.744362	3	9.73047	0.867508	3	12.848
tTAPSVYPLAPVcGDTTGSSVTLGcLVk	5	P01863	N-Term(TMT10); C13(Carbamidomethyl); C25(Carbamidomethyl); K28(TMT10)	2.821e-16	76.72	2.93683e-07	3	3309.75	0.52897	0	0.740674	5	12.5396	1.0114	5	21.3435	1.11263	5	10.1777	1.39567	5	20.1531	0.918699	5	15.0299	1.19975	5	8.01511	0.865009	5	6.54272	0.880884	5	11.2738	0.83182	5	6.49784
aLALGGTcTGEHGIGLGk	2	Q7TNG8	N-Term(TMT10); C8(Carbamidomethyl); K18(TMT10)	5.087e-13	76.71	3.4342e-07	3	2170.21	0.843826	0	0.861123	2	1.23955	1.21664	2	3.35668	0.770858	2	30.5386	0.730308	2	4.90745	1.14044	2	6.43346	1.11477	2	11.3419	0.761293	2	15.2066	0.735208	2	7.76238	1.29699	2	4.92138
gYSGLQGLPGLAGLHGDQGAPGPVGPAGPR	4	Q01149	N-Term(TMT10)	3.286e-18	76.7	3.12142e-07	3	2982.59	4.37589	0	1.08095	4	12.419	1.0364	4	0.973333	1.0095	4	5.30239	0.927842	4	10.1439	0.991183	4	0.888996	0.963655	4	1.81029	1.31617	4	29.7603	0.882194	4	2.65261	0.810232	4	15.1291
nNLAGAEELFAR	6	Q68FD5	N-Term(TMT10)	2.392e-10	76.69	2.49647e-07	2	1533.82	1.33335	0	0.974009	6	6.30922	1.01675	6	12.3939	0.990332	6	4.71062	0.995459	6	17.0918	1.00503	6	5.41823	1.08145	6	9.25656	1.03395	6	17.8627	0.975838	6	17.2512	0.964736	6	13.4036
qLSLPQTGELDSQTLk	2	P41245	N-Term(TMT10); K16(TMT10)	1.465e-14	76.68	3.89831e-07	2	2216.25	-0.52889	0	2.59779	2	29.6963	0.952711	2	1.48228	0.946278	2	13.5677	0.394635	2	72.7878	0.667422	2	18.3581	0.752537	2	6.76245	0.815257	2	13.6465	0.766081	2	16.0549	0.814551	2	7.19434
gLAGVENVSELk	4	Q9WUB3	N-Term(TMT10); K12(TMT10)	1.38e-10	76.66	3.66817e-07	2	1673.98	0.1811	0	0.788441	4	8.61526	1.03808	4	5.75736	0.969511	4	3.73332	1.35421	4	4.52219	1.05229	4	2.46155	0.876869	4	5.35865	0.929357	4	2.52675	0.95005	4	5.92056	1.13036	4	3.59943
nQVAMNPTNTVFDAk	7	P63017	N-Term(TMT10); K15(TMT10)	3.989e-14	76.65	3.07106e-07	2	2108.12	0.355041	0	0.959364	7	6.7926	1.12838	7	3.9216	1.01142	7	4.28284	0.899788	7	6.55882	1.08119	7	5.5054	1.0819	7	11.4081	1.198	7	9.52124	0.737577	7	16.577	0.978779	7	1.26821
eDAGEYQcEISNPVSVR	2	P31809	N-Term(TMT10); C8(Carbamidomethyl)	5.981e-14	76.62	6.96867e-08	2	2182.03	1.0779	0	1.66322	2	62.3428	0.713406	2	17.03	0.924043	2	9.98125	0.699625	2	71.0815	0.797539	2	24.2778	0.789895	2	16.79	0.736168	2	18.361	1.12	2	19.3458	1.23678	2	0.359185
aIGSASEGAQSSLQEVYHk	4	Q9Z2U1	N-Term(TMT10); K19(TMT10)	3.514e-15	76.55	3.0762e-07	3	2420.28	-1.53194	0	1.08822	4	14.663	0.879698	4	9.51011	0.988913	4	3.84733	1.08762	4	6.5193	1.00067	4	4.08271	0.993189	4	6.55207	0.961126	4	3.15061	0.987912	4	3.21994	0.957223	4	3.58401
dAGEGGLSLAIEGPSk	3	Q8BTM8	N-Term(TMT10); K16(TMT10)	1.783e-14	76.53	3.52395e-07	2	1959.08	1.00633	0	1.13723	3	8.8778	0.843334	3	0.227943	0.974325	3	0.508387	0.995041	3	4.43838	0.939166	3	1.57225	0.993043	3	0.175515	0.878461	3	9.22008	1.06754	3	19.4859	1.01319	3	3.60361
sSmSVTSLEDELQASIQR	1	Q99JR1	N-Term(TMT10); M3(Oxidation)	2.088e-13	76.53	1.56743e-07	3	2226.11	0.666324	0	0.923086	1		0.883623	1		1.03536	1		1.14712	1		1.07363	1		0.999595	1		0.816769	1		1.16823	1		1.04101	1
aDDLDFETGDAGASATFPmQcSALR	3	P63242	N-Term(Acetyl); M19(Oxidation); C21(Carbamidomethyl)	9.317e-10	76.53	2.21804e-08	3	2704.16	2.21838	0
dNLTLWTSDSAGEEcDAAEGAEN	3	P68254	N-Term(TMT10); C15(Carbamidomethyl)	6.333e-12	76.53	2.21804e-08	2	2684.15	1.27211	0	1.24728	3	14.5069	0.715409	3	1.41627	1.17842	3	1.31731	1.09982	3	16.4926	1.07645	3	3.53708	1.0422	3	0.692115	0.93239	3	2.51793	0.754716	3	8.20432	0.896439	3	14.9834
fASEIAGVDDLGTTGR	2	Q91VD9	N-Term(TMT10)	8.62e-12	76.49	2.46827e-07	3	1837.95	0.344438	0	0.764744	2	3.41372	1.06678	2	1.5825	0.985022	2	11.1225	1.10498	2	4.35042	0.985342	2	7.81087	1.1299	2	6.14835	1.12709	2	0.916524	0.967585	2	5.82582	1.00673	2	9.20209
iLAGPGASSNVVk	1	Q8CIZ8	N-Term(TMT10); K13(TMT10)	3.75e-09	76.49	2.3673e-07	2	1671.02	-1.41185	0	0.900297	1		1.41307	1		0.982423	1		0.664703	1		1.10375	1		0.98637	1		1.07582	1		1.04816	1		1.07536	1
cDVIAQGIVMAVk	2	Q9Z2I9	N-Term(TMT10); C1(Carbamidomethyl); K13(TMT10)	9.973e-12	76.45	3.82725e-07	2	1862.06	-0.0486807	0	0.94983	2	9.1092	1.09557	2	13.6677	0.913739	2	2.975	0.968594	2	1.6817	0.990551	2	4.9398	0.986874	2	4.10856	1.20246	2	13.4896	0.791135	2	28.8491	1.13856	2	7.90697
aAGAEEYAQQEVVk	2	P16330	N-Term(TMT10); K14(TMT10)	7.451e-13	76.43	3.6174e-07	2	1951.05	0.632447	0	0.754324	2	16.5454	0.899083	2	7.8051	0.927784	2	9.44224	1.08624	2	11.186	1.03296	2	2.92705	1.15901	2	20.9021	1.06773	2	20.7818	1.16378	2	9.05094	0.994183	2	7.19902
aEGDGVYTLNDEk	9	Q61646	N-Term(TMT10); K13(TMT10)	1.795e-11	76.37	2.46822e-07	2	1868.96	0.340321	0	1.12627	9	19.3956	0.852986	9	15.7452	1.01406	9	4.71983	0.94879	9	10.8109	0.98356	9	7.93152	0.756929	9	36.9559	0.973391	9	8.8405	1.32538	9	27.13	1.03909	9	11.2448
mQQQLDEYQELLDIk	4	P48678	N-Term(TMT10); M1(Oxidation); K15(TMT10)	7.58e-13	76.33	3.4805e-07	2	2368.25	-0.543352	0	0.84603	4	1.88066	0.768883	4	8.00153	1.00042	4	6.11408	1.13479	4	6.86452	1.05113	4	3.82298	1.16619	4	20.1022	1.0466	4	16.8366	0.946584	4	3.50456	0.852315	4	17.2842
vITEYLNAQESAk	5	Q78PY7	N-Term(TMT10); K13(TMT10)	2.159e-11	76.32	3.88521e-07	2	1924.08	2.05926	0	0.990116	5	1.38137	1.00498	5	4.16307	1.0989	5	7.64084	0.929752	5	3.99837	1.064	5	2.75336	1.08184	5	5.31082	1.0612	5	4.01204	0.916786	5	6.2177	0.88959	5	7.22279
gDADAmSLDGGYIYTAGk	2	P08071	N-Term(TMT10); M6(Oxidation); K18(TMT10)	2.41e-11	76.31	1.73074e-07	2	2279.13	1.10906	0	1.70514	2	86.6039	0.83512	2	13.0626	0.878072	2	5.68409	0.688952	2	82.1057	0.829	2	36.2522	0.822952	2	21.0909	0.754995	2	19.9219	1.05355	2	0.772314	0.988042	2	23.9319
kHPDASVNFSEFSk	2	P63158	N-Term(TMT10); K1(TMT10); K14(TMT10)	2.167e-11	76.31	4.58412e-07	3	2280.26	-1.66738	1	1.44721	2	53.8853	1.03292	2	4.91415	1.01854	2	1.14626	0.728163	2	58.7154	0.898052	2	6.57318	0.727518	2	24.0769	0.775309	2	32.3787	0.957309	2	3.0279	1.26707	2	7.17728
sVIEDVINDVR	1	Q99PM3	N-Term(TMT10)	4.435e-09	76.3	3.38741e-07	2	1487.83	-0.933119	0	1.01902	1		0.993961	1		0.996675	1		1.05877	1		1.06826	1		1.07067	1		0.945799	1		1.01358	1		0.938193	1
eSNTELAEDcEIk	7	O08677	N-Term(TMT10); C10(Carbamidomethyl); K13(TMT10)	7.387e-12	76.3	1.89883e-07	2	1996	2.00574	0	1.10716	7	6.14829	0.88617	7	4.38819	0.939779	7	2.39413	1.15523	7	3.93529	0.975221	7	2.28524	0.755686	7	9.74583	0.822274	7	8.69385	1.02277	7	2.02141	1.36774	7	3.59616
dSYVGDEAQSk	65	P68033;P60710;P63260;P68134	N-Term(TMT10); K11(TMT10)	1.888e-09	76.27	1.971e-07	2	1656.85	-0.929527	0
ySGcLTESNLIk	6	P21981	N-Term(TMT10); C4(Carbamidomethyl); K12(TMT10)	3.041e-11	76.25	3.58077e-07	2	1843	0.457313	0	0.919954	6	3.55015	1.12793	6	6.25888	0.935082	6	1.33427	1.12276	6	5.18815	0.984443	6	1.94577	1.00781	6	3.07816	0.981017	6	7.27257	0.973317	6	3.5902	1.0603	6	11.4562
vEPENPEYNTGYAVVAYR	1	Q64282	N-Term(TMT10)	5.38e-15	76.24	1.79451e-07	2	2300.14	-1.83132	0	0.956267	1		1.00324	1		1.01654	1		0.620781	1		1.08833	1		1.02185	1		0.788601	1		1.18032	1		1.52215	1
mDSTANEVEAVk	4	P09103	N-Term(TMT10); K12(TMT10)	9.307e-11	76.22	2.69823e-07	2	1751.93	0.656283	0	1.00549	4	9.23232	1.00086	4	4.74806	1.08113	4	5.0012	0.902436	4	4.75433	1.01972	4	3.09524	1.07436	4	3.40486	1.08869	4	5.15185	0.816721	4	6.60824	1.09474	4	3.55171
aTSYTITSLIENQEYk	2	A2ASS6	N-Term(TMT10); K16(TMT10)	2.916e-15	76.21	3.80537e-07	2	2319.25	-0.18436	0	0.593678	2	14.9609	1.06039	2	20.3332	0.824785	2	12.9144	1.34036	2	1.78406	0.896946	2	9.31021	1.18155	2	49.7106	0.910762	2	20.1984	1.07178	2	20.8831	1.1028	2	12.0851
kVVVcDNGTGFVk	3	P61161	N-Term(TMT10); K1(TMT10); C5(Carbamidomethyl); K13(TMT10)	6.334e-13	76.18	3.47026e-07	3	2110.23	-0.231286	1	1.35256	3	9.96473	1.05634	3	3.50101	1.02129	3	0.0383979	0.917946	3	6.09518	0.931984	3	0.757467	0.867419	3	7.7848	0.936902	3	2.24423	0.866884	3	0.252148	1.06232	3	2.98964
aPQVSTPTLVEAAR	100	P07724	N-Term(TMT10)	2.761e-09	76.15	4.3315e-07	3	1668.95	-0.985597	0	0.847418	100	17.498	1.01843	100	9.28943	0.948293	100	4.80986	1.16203	100	11.5478	1.03415	100	6.63345	0.955391	100	6.71002	0.945612	100	7.53575	1.07285	100	11.292	1.16262	100	10.2457
lQLDSPEDAEFIVAk	2	P14685	N-Term(TMT10); K15(TMT10)	1.581e-13	76.12	4.1294e-07	2	2133.18	-1.86472	0	1.06849	2	4.62101	0.865348	2	6.20338	1.08362	2	1.12736	1.02138	2	0.500296	1.0009	2	5.7154	1.05684	2	2.0027	0.935426	2	0.626135	0.997042	2	1.03534	1.00798	2	3.79548
sIQADGLVWGSSk	6	O70251	N-Term(TMT10); K13(TMT10)	2.142e-11	76.11	3.83278e-07	2	1806.02	-0.176389	0	1.10448	6	12.2743	0.997881	6	10.2088	1.08965	6	4.5685	0.961839	6	2.06267	1.02158	6	1.5517	0.945414	6	8.22569	1.07607	6	4.46727	0.864966	6	23.1559	0.994066	6	10.1239
vLAVNQENEQLmEDYEk	1	Q7TPR4	N-Term(TMT10); M12(Oxidation); K17(TMT10)	8.25e-11	76.07	2.60767e-07	3	2526.28	0.386579	0	1.68168	1		0.732902	1		0.895564	1		0.844269	1		0.962823	1		1.03571	1		0.900807	1		1.06078	1		0.846608	1
yVIHTVGPIAVGQPTASQAAELR	1	Q922B1	N-Term(TMT10)	9.344e-16	76.07	4.01655e-07	3	2607.44	-0.511309	0	0.900931	1		1.16862	1		1.07677	1		0.93358	1		0.867456	1		0.968496	1		1.08334	1		0.952662	1		1.13265	1
aEEWGVQYVETSAk	3	Q9JIW9	N-Term(TMT10); K14(TMT10)	7.601e-13	76.01	3.49602e-07	2	2055.09	3.76567	0	1.03168	3	43.1422	0.85465	3	4.65722	0.94666	3	9.35	1.08328	3	17.7556	0.976594	3	6.56355	1.07444	3	0.312882	0.894936	3	4.31959	1.01175	3	8.86998	1.07632	3	5.26889
ePITVSSEQMSHFR	1	P00920	N-Term(TMT10)	2.341e-10	76	1.75832e-07	3	1876.93	-4.19183	0	0.803295	1		0.990135	1		1.20289	1		1.02125	1		1.06794	1		0.914928	1		0.810385	1		1.0535	1		1.24821	1
sEWSDLLNDLQk	5	P47857	N-Term(TMT10); K12(TMT10)	1.979e-10	75.99	3.85205e-07	2	1906.03	-0.384863	0	0.626867	5	4.38375	1.08119	5	7.97825	0.92127	5	1.52442	1.2612	5	2.57306	1.00977	5	3.90463	0.948446	5	2.51435	1.13965	5	4.59432	0.877432	5	6.64068	1.16034	5	3.17617
iIYGGSVTGATck	14	P17751	N-Term(TMT10); C12(Carbamidomethyl); K13(TMT10)	1.014e-11	75.99	3.94016e-07	2	1785	-0.703379	0	0.960054	14	4.96028	1.20698	14	10.0643	1.03003	14	7.13956	1.00231	14	4.50333	1.00642	14	7.6125	0.857671	14	7.80271	1.10062	14	6.48033	0.777011	14	10.4149	1.1164	14	5.78629
nIcYVITHGDAk	18	P97457	N-Term(TMT10); C3(Carbamidomethyl); K12(TMT10)	1.649e-10	75.96	3.81537e-07	2	1849	-0.962841	0	0.975116	18	9.69991	1.23021	18	6.46994	0.942985	18	4.9161	0.884612	18	7.07023	0.970053	18	6.7232	0.966774	18	6.69207	1.15692	18	5.12896	0.980427	18	18.647	1.06971	18	4.83856
dYESASLTEVR	9	Q9JI91	N-Term(TMT10)	3.758e-09	75.94	1.47716e-07	2	1498.76	-0.0805863	0	0.78143	9	8.47017	1.00339	9	7.59121	0.878724	9	10.4909	1.10285	9	3.67218	0.904768	9	12.7623	1.05739	9	5.62714	1.09809	9	9.88474	1.15756	9	10.1893	1.12222	9	17.5618
gAVEAAHQAAPGWGAQSPR	1	Q571I9	N-Term(TMT10)	5.908e-12	75.93	2.43783e-07	3	2090.07	-0.395007	0	1.05207	1		0.991268	1		1.05088	1		1.06398	1		0.85431	1		1.01542	1		0.809949	1		1.03593	1		1.14957	1
lVVPASQcGSLIGk	1	Q61990	N-Term(TMT10); C8(Carbamidomethyl); K14(TMT10)	1.228e-12	75.89	3.67126e-07	2	1887.12	1.72948	0	1.39964	1		0.996076	1		0.997249	1		0.942054	1		0.887174	1		0.845696	1		1.0854	1		0.897747	1		0.941261	1
fASYcLTEPGSGSDAASLLTSAk	1	Q9D7B6	N-Term(TMT10); C5(Carbamidomethyl); K23(TMT10)	1.989e-15	75.87	3.23527e-07	3	2791.42	0.783639	0	1.04387	1		1.06008	1		1.01108	1		1.07348	1		0.994252	1		0.945214	1		1.18386	1		0.73867	1		0.995073	1
fTQAGSEVSALLGR	3	P56480	N-Term(TMT10)	4.893e-12	75.82	4.12364e-07	2	1664.92	1.13972	0	0.725185	3	1.92561	1.18838	3	1.70168	0.852592	3	11.4418	1.06305	3	10.3546	0.995978	3	7.65468	1.10152	3	13.8365	1.28153	3	19.7811	0.807399	3	15.5663	1.1629	3	15.3516
lLATEQEDAAVAk	5	Q99PL5	N-Term(TMT10); K13(TMT10)	5.61e-12	75.8	4.57667e-07	2	1817.04	0.759107	0	0.863836	5	7.54373	0.953096	5	4.64123	1.03814	5	7.52629	1.02926	5	14.473	1.0463	5	2.47563	1.00573	5	5.82535	0.968075	5	3.25238	1.1469	5	8.95786	1.10619	5	4.00485
vTAVNAAGNSEPSEASNFIScR	1	A2ASS6	N-Term(TMT10); C21(Carbamidomethyl)	7.555e-14	75.79	1.55544e-07	3	2510.22	3.52655	0	1.0678	1		1.00017	1		0.991729	1		1.0761	1		0.989	1		0.91168	1		0.997198	1		0.943233	1		1.08009	1
nTPPILDSDGTYFLYSk	4	P03987	N-Term(TMT10); K17(TMT10)	1.037e-14	75.79	3.58541e-07	2	2389.27	0.871619	0	1.07495	4	6.52178	1.08356	4	1.11368	0.929239	4	1.77356	0.912465	4	2.29777	1.06698	4	0.183424	1.04402	4	1.69689	0.909469	4	1.00738	0.960038	4	0.857113	1.08783	4	4.37392
kATGPPVSELITk	9	P43276	N-Term(TMT10); K1(TMT10); K13(TMT10)	1.18e-12	75.76	1.77859e-07	3	2028.27	-0.787938	1	1.28069	9	4.22294	1.15988	9	6.4692	1.02574	9	4.38417	0.788937	9	8.80484	0.977758	9	3.60484	0.922585	9	4.90218	1.05009	9	1.94188	0.827586	9	5.39453	1.03702	9	3.59838
sGDRGETGPAGPSGAPGPAGAR	1	P08121	N-Term(TMT10)	7.165e-15	75.76	2.42896e-07	3	2151.08	3.82007	1	0.961238	1		0.894811	1		1.06764	1		0.957457	1		1.105	1		1.00858	1		1.26804	1		1.14228	1		0.737995	1
aVQDLTYSSLcFPEAIk	3	P48999	N-Term(TMT10); C11(Carbamidomethyl); K17(TMT10)	1.907e-13	75.73	3.96941e-07	2	2400.29	1.74683	0	2.24953	3	23.1784	0.865366	3	5.8894	0.965137	3	3.08632	0.701576	3	23.8816	0.61002	3	25.5409	0.662278	3	16.8497	0.737141	3	17.2477	0.904232	3	5.9252	1.12727	3	0.567223
yVVVTGITPTPLGEGk	2	Q922D8	N-Term(TMT10); K16(TMT10)	2.391e-11	75.68	4.32633e-07	2	2089.23	-1.04246	0	1.09629	2	2.79384	1.00747	2	1.69801	1.02176	2	3.98473	0.942524	2	2.50243	1.01852	2	2.631	0.977624	2	5.42415	1.11122	2	7.01124	0.918868	2	6.61569	0.979168	2	0.249491
iSSSNPYSTVTMDELR	6	Q9JI91	N-Term(TMT10)	3.333e-15	75.64	1.7329e-07	2	2029.01	0.556556	0	0.687567	6	21.8851	1.09004	6	12.2372	0.854306	6	8.67647	1.02028	6	9.87122	0.905898	6	13.7577	1.0686	6	7.48214	1.1953	6	30.0867	0.967649	6	16.2118	1.15357	6	5.87792
aAQIPESDQIk	3	Q9WV98	N-Term(Acetyl); K11(TMT10)	1.074e-06	75.63	3.07718e-07	2	1470.8	1.50766	0	0.792611	3	6.53526	0.862968	3	1.39244	0.99096	3	1.5277	1.20352	3	0.654868	1.00899	3	4.11069	1.09006	3	9.28709	0.96978	3	7.32289	1.15535	3	11.9953	1.01106	3	5.11847
iLPNVPEVEDSTDFFk	2	Q8R0Y6	N-Term(TMT10); K16(TMT10)	2.441e-09	75.61	4.74012e-07	2	2308.25	1.68366	0	1.22796	2	5.02407	0.818895	2	5.43642	1.16879	2	6.38343	1.21623	2	2.44181	0.951689	2	4.24607	0.969882	2	5.15577	1.06911	2	0.591893	0.727769	2	23.4602	0.737029	2	0.978839
qQLDELNWSTALAEGER	3	Q70IV5	N-Term(TMT10)	1.145e-14	75.6	2.43749e-07	2	2189.1	0.49706	0	0.776841	3	1.63016	1.08385	3	2.64895	0.98587	3	1.84966	1.22299	3	5.14849	1.04333	3	0.0820722	0.929416	3	0.35859	0.966327	3	1.70346	0.890712	3	6.47209	1.15776	3	3.29883
sLDLDSIIAEVk	8	Q922U2;P50446;Q9Z331;Q8BGZ7	N-Term(TMT10); K12(TMT10)	3.108e-10	75.6	4.50316e-07	2	1761.04	-1.10458	0
aLAAAGYDVEk	26	P43277;P15864;P43274;Q07133	N-Term(TMT10); K11(TMT10)	2.748e-09	75.58	4.81448e-07	2	1565.89	-0.55642	0
gLLPEELTPLILETQk	7	Q99LC5	N-Term(TMT10); K16(TMT10)	4.303e-11	75.58	2.64243e-07	2	2252.36	2.28023	0	0.778725	7	5.90906	0.912219	7	4.72635	0.987359	7	5.81545	1.27212	7	3.42463	0.947869	7	2.4346	1.05213	7	1.71374	1.04337	7	0.945871	0.985089	7	6.99333	1.05524	7	0.501878
lGGSPFGPAGTGk	5	Q9JHU4	N-Term(TMT10); K13(TMT10)	4.778e-12	75.58	5.24335e-07	2	1603.92	1.48391	0	1.07706	5	15.196	1.10082	5	5.10582	1.09018	5	1.95819	0.881285	5	7.27599	1.01269	5	3.88763	0.914029	5	2.63891	1.06864	5	5.39287	0.820527	5	9.284	1.07749	5	1.50831
sPFEVNVGMALGDANk	2	Q8VHX6	N-Term(TMT10); K16(TMT10)	5.397e-14	75.56	4.65602e-07	2	2107.13	-0.312955	0	0.64451	2	8.15792	1.27614	2	4.59574	0.925055	2	6.07018	1.00828	2	2.16119	0.986527	2	4.94861	0.894282	2	0.614321	1.03807	2	0.880341	1.07231	2	0.669397	1.33293	2	0.216976
aVDFQEAQSYADDNSLLFMETSAk	2	Q9CQD1	N-Term(TMT10); K24(TMT10)	5.564e-14	75.55	1.90849e-07	4	3138.54	0.468916	0	0.938634	2	0.198696	0.799208	2	19.3559	1.0725	2	4.42344	1.21647	2	0.0496	0.977162	2	3.52137	1.02869	2	2.7936	0.858032	2	1.38174	1.05443	2	3.17696	1.0618	2	7.37654
sQEATEGTMATLR	4	A2AAJ9	N-Term(TMT10)	5.809e-12	75.55	2.40999e-07	2	1623.82	0.493676	0	0.683385	4	5.79095	1.07483	4	4.79144	0.921978	4	4.92521	1.1913	4	5.09162	1.01582	4	2.42854	0.969661	4	4.49777	1.00872	4	3.16413	1.01475	4	8.02245	1.24795	4	7.33423
qLDSSNSTIAILQTEk	1	Q9Z1Z0	N-Term(TMT10); K16(TMT10)	2.089e-10	75.51	4.24597e-07	3	2206.23	0.259476	0	0.990248	1		0.899147	1		1.07864	1		0.983673	1		1.03506	1		1.09184	1		0.996433	1		0.964126	1		1.02588	1
tSIAIDTIINQk	7	Q03265	N-Term(TMT10); K12(TMT10)	2.169e-10	75.45	4.29078e-07	2	1775.07	1.78428	0	0.793895	7	4.91575	1.19373	7	6.67576	0.925697	7	1.72488	1.00448	7	2.66709	0.998376	7	4.96676	1.00753	7	9.74377	1.32463	7	2.86212	0.790239	7	11.1627	1.0655	7	3.35274
eAFQEALAAAGDk	6	P10639	N-Term(TMT10); K13(TMT10)	2.557e-11	75.43	4.78318e-07	2	1778.97	-0.574599	0	1.33808	6	18.891	0.868772	6	7.07559	0.988518	6	2.60239	0.922484	6	2.88847	0.930806	6	7.52574	0.94685	6	3.68765	0.902148	6	2.35459	0.957553	6	10.888	1.04981	6	4.22448
rANLLQAEIEELR	2	Q5SX40;P13542	N-Term(TMT10)	7.17e-11	75.42	4.421e-07	3	1784.02	1.1733	1
lTFDTTFSPNTGk	4	Q60930	N-Term(TMT10); K13(TMT10)	1.67e-09	75.37	3.83331e-07	2	1887.03	0.948868	0	1.03681	4	8.11228	0.99668	4	2.55689	0.988335	4	2.63693	1.01883	4	9.74675	0.961222	4	3.59945	0.993428	4	1.03964	1.06092	4	0.994658	0.952835	4	4.42885	1.03206	4	3.53894
fGYVDFESAEDLEk	3	P09405	N-Term(TMT10); K14(TMT10)	6.96e-13	75.33	2.4766e-07	2	2107.06	-2.02725	0	1.15221	3	15.3194	0.830637	3	3.52771	1.14041	3	2.80287	1.03406	3	1.27807	0.962815	3	4.46658	1.07992	3	1.35569	0.974921	3	4.03554	0.883191	3	1.72897	0.966994	3	5.74279
aHEPTYFTVDcTEAGQGDVSIGIk	2	Q8BTM8	N-Term(TMT10); C11(Carbamidomethyl); K24(TMT10)	4.748e-16	75.33	2.65246e-07	3	3053.53	-0.153809	0	1.24962	2	13.707	0.909351	2	2.96604	1.00621	2	1.02781	0.960231	2	2.48466	0.956085	2	3.65117	0.889176	2	7.48756	0.913758	2	5.99096	0.8863	2	12.0554	1.21486	2	6.29147
kSPQELLcGASLISDR	1	P19221	N-Term(TMT10); K1(TMT10); C8(Carbamidomethyl)	9.738e-12	75.3	5.40071e-07	3	2232.24	-1.18765	1	1.27167	1		1.26471	1		0.765226	1		0.682696	1		0.86118	1		0.690191	1		0.893697	1		1.26847	1		1.43702	1
aVEFQEAQAYADDNSLLFMETSAk	2	P35278	N-Term(TMT10); K24(TMT10)	7.69e-15	75.27	2.34762e-07	3	3136.55	-1.1221	0	0.967237	2	7.38581	0.79592	2	1.08777	1.10346	2	1.232	1.09183	2	2.45395	1.00408	2	1.28227	1.0871	2	4.61291	0.96599	2	15.3547	0.966705	2	5.01154	1.03281	2	11.4931
dGFFGLSASDPR	2	Q61292	N-Term(TMT10)	1.977e-06	75.27	1.97616e-07	2	1497.76	1.62626	0	0.787484	2	8.15176	1.05521	2	9.98672	0.95666	2	2.41339	1.08771	2	6.67421	1.09591	2	5.35106	1.01613	2	4.26643	1.0983	2	1.98125	1.11061	2	5.40824	0.927844	2	7.04671
eQLQDmGLIDLFSPEk	4	P32261	N-Term(TMT10); M6(Oxidation); K16(TMT10)	1.149e-11	75.26	4.19971e-07	2	2337.24	-0.382636	0	0.952073	4	8.68849	0.878138	4	10.6275	0.925348	4	9.05668	1.17691	4	11.0979	1.02187	4	7.99297	0.88782	4	16.8952	0.769049	4	3.74846	1.27324	4	11.8137	1.18451	4	3.03213
aLANSLAcQGk	34	P05064	N-Term(TMT10); C8(Carbamidomethyl); K11(TMT10)	2.554e-09	75.25	5.59759e-07	2	1590.9	0.0873483	0	0.902293	34	8.34167	1.14775	34	7.71362	0.968387	34	6.25028	1.08964	34	12.9477	0.946933	34	6.45213	0.871362	34	13.8374	1.04285	34	6.26265	0.895708	34	13.2468	1.11898	34	5.95665
lQDTYNLDTNTISk	1	Q60715	N-Term(TMT10); K14(TMT10)	1.167e-12	75.23	4.70869e-07	2	2084.13	0.0565443	0	0.940111	1		1.00083	1		1.02859	1		0.933891	1		1.02872	1		1.07007	1		1.02573	1		1.01205	1		1.08109	1
lSPPYSSPQEFAQDVGR	2	Q62318	N-Term(TMT10)	5.616e-11	75.23	2.77423e-07	3	2107.06	-0.4313	0	0.924531	2	11.8538	0.88896	2	2.11484	0.967097	2	5.79968	1.0748	2	2.91301	1.04442	2	6.22689	1.02651	2	8.41465	1.14194	2	8.47792	1.09205	2	15.5417	0.897954	2	23.1051
aSAELALGENNEVLk	3	P05202	N-Term(TMT10); K15(TMT10)	3.625e-14	75.22	5.21554e-07	2	2016.14	0.201322	0	0.805274	3	7.77856	0.870056	3	3.16876	1.02092	3	4.20001	1.17624	3	2.56592	0.90935	3	3.18696	1.01433	3	1.09366	1.04245	3	3.58031	1.01192	3	3.33438	1.1292	3	0.992432
aMGVPMmGLDYSDEINQVVEVR	4	Q61838	N-Term(TMT10); M7(Oxidation)	1.754e-12	75.2	1.82707e-07	3	2698.31	-0.854076	0	0.815318	4	3.13445	0.847005	4	2.41332	0.855861	4	3.13044	0.955793	4	15.8598	1.03046	4	1.39901	0.883727	4	8.4198	0.784124	4	3.11793	1.38609	4	4.81197	1.55713	4	14.6985
gVDEATIIDILTk	8	P10107	N-Term(TMT10); K13(TMT10)	2.543e-11	75.19	3.95012e-07	2	1846.1	0.976847	0	1.71686	8	38.5623	0.874912	8	18.0568	0.917761	8	5.88957	0.760371	8	42.5537	0.763369	8	26.0712	0.812975	8	8.6847	0.754475	8	15.1664	1.04452	8	8.96727	0.959328	8	8.22733
gSVSDEEMmELR	6	Q61233	N-Term(TMT10); M9(Oxidation)	1.262e-06	75.18	8.79828e-08	2	1627.75	1.32382	0	1.12892	6	26.3812	0.819656	6	8.34289	0.965746	6	5.3491	0.739607	6	38.0698	0.911906	6	22.4201	0.976852	6	12.7289	0.807753	6	9.87937	1.13188	6	5.6763	1.11402	6	3.69358
vPAQQLQEAGILSQEELQR	1	Q9QXS1	N-Term(TMT10)	2.465e-15	75.11	5.05643e-07	2	2366.29	1.38534	0	0.679706	1		0.86658	1		0.964066	1		1.31315	1		0.981571	1		1.02283	1		0.992912	1		1.22639	1		1.05931	1
qTIENSQGAYQEAFDISkk	2	P68254	N-Term(TMT10); K18(TMT10); K19(TMT10)	4.828e-14	75.11	4.87144e-07	3	2844.54	1.51459	1	1.00418	2	11.6061	0.950882	2	2.99632	1.11839	2	1.82885	1.03764	2	4.41818	0.983976	2	4.79248	1.06431	2	2.39656	1.02642	2	4.51978	0.914488	2	19.5362	0.952987	2	0.680659
aEMQQILQGLDk	1	Q91YI0	N-Term(TMT10); K12(TMT10)	4.241e-10	75.11	5.17976e-07	2	1832.04	1.03255	0	1.26349	1		0.967057	1		1.11424	1		0.989607	1		0.937385	1		0.938496	1		0.972554	1		0.8964	1		0.94028	1
mMcGAPSATMPATAETQEVADQVk	2	Q62426	N-Term(Acetyl); C3(Carbamidomethyl); K24(TMT10)	2.779e-10	75.1	8.96186e-08	3	2795.3	0.974767	0	0.658023	2	0.784243	0.775529	2	4.21593	0.964013	2	3.01999	1.59144	2	1.51152	0.934702	2	0.126342	1.06773	2	5.38247	0.82435	2	17.4788	1.02677	2	0.0907414	1.13964	2	14.6489
sSISIPGPPETLQIFDVSR	3	A2ASS6	N-Term(TMT10)	1.282e-12	75.09	4.90941e-07	2	2272.24	-0.495931	0	0.766828	3	2.86864	1.1618	3	17.2073	0.961152	3	7.53804	1.1234	3	4.83854	1.03466	3	8.53015	0.935117	3	6.51534	1.12399	3	1.52238	0.806098	3	13.684	1.2513	3	1.11262
aSYSAVSLYGNPVR	22	P28654	N-Term(TMT10)	7.253e-12	75.08	3.86518e-07	2	1712.92	0.982767	0	0.910356	22	12.056	1.11054	22	17.6342	1.14581	22	8.06625	0.895654	22	13.9118	1.01737	22	4.22084	0.932776	22	12.0725	1.18434	22	14.2554	0.913292	22	7.79974	0.892387	22	8.4391
lSELDDRADALQAGASQFETSAAk	2	P63024	N-Term(TMT10); K24(TMT10)	9.095e-16	75.06	4.5068e-07	3	2952.54	3.3882	1	0.814698	2	13.3802	0.959297	2	0.36049	1.04818	2	6.12461	1.239	2	9.29934	0.989308	2	4.53249	0.992336	2	5.85422	0.950334	2	7.31573	1.04013	2	10.1097	1.02733	2	5.95216
tEAAEIVEGEDSAYSVR	4	Q8VHX6	N-Term(TMT10)	1.429e-10	75.05	2.09447e-07	3	2055.01	0.528022	0	0.76681	4	15.0434	1.21876	4	9.4031	0.938306	4	4.4507	1.10028	4	10.8152	0.93803	4	8.82236	0.939371	4	8.03573	1.03097	4	9.96065	0.981576	4	8.0996	1.16054	4	19.8914
dIVPGDIVEIAVGDk	2	O55143	N-Term(TMT10); K15(TMT10)	2.283e-12	75.03	4.50663e-07	2	1998.15	-0.322449	0	1.09013	2	7.96733	0.795136	2	5.55499	1.0249	2	1.40446	1.00318	2	2.7271	1.06517	2	0.0286419	1.13436	2	4.40089	0.934248	2	2.0926	0.978711	2	3.38255	1.01529	2	4.41773
dQGPNVcALQQILGTk	4	Q62009	N-Term(TMT10); C7(Carbamidomethyl); K16(TMT10)	7.818e-14	75.03	4.97771e-07	2	2200.22	0.454189	0	0.824642	4	2.8636	1.12584	4	2.06505	1.03906	4	2.44277	1.2909	4	7.49072	1.07445	4	5.87934	1.19842	4	3.7109	1.07823	4	1.71651	0.802561	4	12.7637	0.726462	4	24.4529
lLQSNPVLEAFGNAk	3	Q9WTI7	N-Term(TMT10); K15(TMT10)	2.672e-11	75.03	4.9463e-07	2	2059.2	0.159742	0	0.83769	3	2.49747	1.04355	3	15.2736	0.973074	3	4.72503	1.04491	3	6.891	1.07036	3	17.0903	1.19115	3	6.78756	1.20885	3	3.82542	0.83125	3	3.09967	0.822379	3	9.74512
lVQAAQMLQSDPYSVPAR	2	Q64727	N-Term(TMT10)	8.507e-14	75	4.82247e-07	2	2203.18	0.45265	0	1.08937	2	20.0735	1.0397	2	3.69339	1.03368	2	7.3526	0.979412	2	1.99072	1.00175	2	13.3599	0.842171	2	4.79051	1.13004	2	6.28013	0.8627	2	33.8379	1.05045	2	4.69948
aDAVQEATFQVELPR	4	A6X935	N-Term(TMT10)	8.625e-14	74.96	4.35645e-07	2	1903.01	0.145843	0	1.27045	4	18.7517	0.81987	4	3.5119	0.905662	4	4.62944	0.902441	4	22.1653	0.851114	4	8.30649	0.741394	4	23.7025	0.841712	4	4.62417	1.52342	4	3.30887	1.17399	4	4.98953
sGGMDAVQTVTGGLR	2	Q9EQP2	N-Term(TMT10)	2.052e-14	74.96	3.44686e-07	2	1677.88	-2.12492	0	0.778949	2	6.82912	0.975536	2	30.1171	1.05553	2	5.5139	1.03446	2	27.7352	1.06678	2	10.4769	1.03058	2	18.6691	0.9603	2	20.4462	1.04677	2	29.3573	1.09075	2	6.25614
vAAENAIGQSDYTEIGDSVLAk	3	A2ASS6	N-Term(TMT10); K22(TMT10)	3.198e-14	74.95	4.97428e-07	3	2709.44	0.620518	0	0.683107	3	1.9373	1.05128	3	1.42574	0.964683	3	0.256081	1.20703	3	5.89186	1.05081	3	5.64366	0.986461	3	0.588667	0.976834	3	1.50869	1.00232	3	9.64883	1.14759	3	0.560261
vAPEEHPTLLTEAPLNPk	26	P68033;P68134	N-Term(TMT10); K18(TMT10)	1.447e-13	74.91	4.89117e-07	2	2414.37	-0.386212	0
vcVQTVESGAMTk	3	P54071	N-Term(TMT10); C2(Carbamidomethyl); K13(TMT10)	6.008e-12	74.91	4.2939e-07	2	1868.01	1.50063	0	1.11322	3	2.30444	0.966641	3	9.29709	1.13507	3	0.702206	0.960083	3	11.2488	0.978586	3	11.5027	0.935554	3	8.10683	1.06092	3	6.16296	0.999763	3	2.86401	0.975467	3	0.100437
dLYANTVLSGGTTmYPGIADR	21	P60710;P63260	N-Term(TMT10); M14(Oxidation)	2.51e-11	74.9	2.70201e-07	3	2460.23	-1.09968	0
yGVGEPLESAPVLmk	3	A2ASS6	N-Term(TMT10); M14(Oxidation); K15(TMT10)	1.346e-12	74.86	5.60098e-07	2	2064.15	0.280625	0	1.11445	3	16.8889	1.04679	3	0.483369	0.901201	3	11.167	1.1792	3	4.30126	0.928035	3	19.3199	0.941679	3	2.42405	1.04794	3	11.1546	0.892678	3	16.7901	1.07656	3	6.98722
eAEETQNSLQAEcDQYR	2	Q99PL5	N-Term(TMT10); C13(Carbamidomethyl)	3.799e-16	74.86	4.73552e-08	2	2300.02	-2.15535	0	1.03362	2	3.05393	0.83574	2	5.06816	1.15274	2	7.75152	0.973397	2	2.00761	1.06989	2	0.73813	1.03083	2	8.80052	0.902613	2	10.1237	0.957869	2	23.9625	1.09378	2	2.82953
lAPVQVLEYGEAIAk	2	Q62417	N-Term(TMT10); K15(TMT10)	8.385e-14	74.8	4.51994e-07	2	2059.22	1.22507	0	0.89141	2	1.50902	0.835479	2	4.56074	0.996812	2	5.35881	1.10659	2	4.49967	1.01231	2	2.16256	1.13502	2	1.03816	1.19394	2	1.80867	0.974797	2	3.8091	0.895311	2	8.8841
lLDAQLSTGGIVDPSk	3	Q9QXS1	N-Term(TMT10); K16(TMT10)	8.65e-14	74.77	4.80134e-07	2	2072.2	1.20797	0	0.82589	3	0.812913	0.977797	3	2.90012	0.98917	3	0.990979	1.06309	3	1.25613	1.048	3	4.67204	1.10517	3	3.10438	1.05552	3	2.30383	1.01453	3	2.42092	1.01173	3	0.39603
vIEDLEDTAVQEGSSAk	1	A2AAJ9	N-Term(TMT10); K17(TMT10)	1.93e-10	74.74	4.70033e-07	3	2249.19	0.730047	0	0.698868	1		1.00394	1		0.96736	1		1.29638	1		0.985719	1		0.956548	1		0.912979	1		1.04041	1		1.2243	1
eNTEGEYSGIEHVIVDGVVQSIk	2	Q9D6R2	N-Term(TMT10); K23(TMT10)	1.436e-14	74.73	5.7207e-07	3	2960.57	2.90565	0	0.713174	2	3.78565	0.817575	2	10.9371	0.96169	2	0.924638	1.4335	2	1.28954	0.939993	2	2.54269	1.01076	2	3.45327	0.883456	2	2.80009	0.998979	2	2.70752	1.2326	2	5.70495
nQVAmNPTNTVFDAk	2	P63017	N-Term(TMT10); M5(Oxidation); K15(TMT10)	2.281e-08	74.73	4.52608e-07	2	2124.12	-0.24207	0	1.18767	2	4.04417	0.983381	2	14.0252	0.980174	2	3.97036	0.950693	2	37.1515	1.00813	2	9.85573	1.07221	2	14.1668	1.05962	2	19.6458	0.843416	2	22.3179	0.912634	2	0.67755
gNPTVEVDLYTAk	11	P17182;P17183	N-Term(TMT10); K13(TMT10)	1.099e-11	74.72	6.07117e-07	2	1865.05	1.86297	0
sLPEESGEETDTVDPVTLYSYk	2	Q61703	N-Term(TMT10); K22(TMT10)	6.007e-14	74.71	3.38065e-07	3	2917.46	0.610206	0	1.15055	2	6.53332	0.845064	2	3.02439	1.0719	2	1.16233	0.992464	2	9.96286	1.06546	2	0.296122	0.960717	2	1.40263	0.728666	2	15.432	1.04096	2	4.72209	1.18222	2	13.363
kTSGPPVSELITk	6	P43274	N-Term(TMT10); K1(TMT10); K13(TMT10)	6.446e-13	74.69	2.85285e-07	3	2044.26	0.42428	1	1.13721	6	10.655	1.2053	6	13.5259	1.00873	6	5.60026	0.922416	6	6.74156	1.00216	6	5.08752	0.866276	6	5.36186	1.12285	6	5.23744	0.808828	6	14.6712	0.998287	6	12.4814
gNDISSGTVLSDYVGSGPPSGTGLHR	4	P70296	N-Term(TMT10)	2.689e-16	74.66	3.3856e-07	3	2759.38	0.104301	0	0.952259	4	3.1149	0.860811	4	1.75513	0.997939	4	1.86536	1.11804	4	2.36924	1.02551	4	3.43322	1.00846	4	7.32927	0.872778	4	3.66915	1.12307	4	5.48923	1.06006	4	2.70165
yQLYTGAEPTTSEFTVLMHGPk	3	Q7TQ48	N-Term(TMT10); K22(TMT10)	1.01e-12	74.66	4.53123e-07	4	2928.52	-0.237809	0	0.68979	3	3.85266	1.24209	3	0.0510661	0.902065	3	3.74479	1.11568	3	2.44474	1.03975	3	0.685159	0.831792	3	0.0362635	1.13173	3	4.23844	0.83246	3	3.44579	1.28348	3	8.65888
lSWDPSPSAVTGYk	2	Q60847	N-Term(TMT10); K14(TMT10)	1.071e-09	74.64	5.77177e-07	2	1966.08	4.28196	0	1.18996	2	5.83356	0.907495	2	7.84961	1.01942	2	4.54159	0.650411	2	18.2078	1.06197	2	1.04856	1.06793	2	3.79333	1.51382	2	8.1401	0.767106	2	8.56488	0.874149	2	4.89022
vTGEADVEFATHEEAVAAMSk	1	Q9Z2X1	N-Term(TMT10); K21(TMT10)	2.88e-14	74.6	4.00481e-07	3	2650.34	-0.819335	0	1.11111	1		0.902802	1		0.985284	1		0.880817	1		1.09813	1		1.21323	1		0.784428	1		0.80366	1		1.0676	1
sPLNSYSDLIDFPEVER	2	Q64345	N-Term(TMT10)	5.127e-12	74.53	3.25943e-07	3	2210.12	0.26247	0	0.853274	2	6.68724	0.951691	2	2.34867	0.957443	2	4.03746	0.630716	2	50.3424	1.10027	2	1.07048	1.03933	2	1.02445	0.77866	2	1.56802	1.12662	2	8.6385	1.65722	2	22.3024
sEEEQSSASVk	2	Q9Z204	N-Term(TMT10); K11(TMT10)	8.595e-10	74.53	4.31654e-07	2	1638.86	3.18751	0	1.20062	2	26.5276	0.798519	2	8.97193	0.937446	2	8.48007	1.00709	2	14.0132	0.910833	2	15.0806	0.945714	2	7.26273	1.0029	2	16.9142	1.1427	2	15.8329	1.00053	2	10.0251
vLVDINNPEPLIQTAk	1	P80316	N-Term(TMT10); K16(TMT10)	1.705e-13	74.49	4.30314e-07	2	2222.32	1.77641	0	1.09617	1		0.938658	1		1.06411	1		0.987558	1		1.0498	1		1.10093	1		0.998083	1		0.91236	1		0.932643	1
aGYTDQVVIGmDVAASEFYR	5	P17182	N-Term(TMT10); M11(Oxidation)	1.697e-11	74.48	2.29911e-07	2	2437.19	-0.127612	0	0.949162	5	24.0834	0.76053	5	17.569	0.911256	5	2.23441	1.26966	5	22.4952	0.941804	5	2.51876	1.09741	5	14.3147	0.809605	5	0.89642	1.18873	5	9.49725	0.897007	5	11.8762
aLQDAFLAIDAk	2	Q61074	N-Term(TMT10); K12(TMT10)	1.73e-10	74.48	6.29136e-07	2	1734.02	-2.15581	0	0.965061	2	2.63711	0.933803	2	7.71788	0.993835	2	11.1647	0.965579	2	8.18429	1.06417	2	3.47205	1.11108	2	3.8306	0.999828	2	0.95996	1.135	2	15.4986	0.94175	2	4.2719
aADSGTYIcQLSNDVGTTSSk	2	A2ASS6	N-Term(TMT10); C9(Carbamidomethyl); K21(TMT10)	3.999e-14	74.46	3.25868e-07	3	2633.31	0.557071	0	0.761337	2	10.7363	1.03367	2	10.6342	0.931674	2	2.02266	1.27078	2	1.79471	0.908983	2	0.533596	0.989779	2	24.1323	1.00137	2	11.2561	0.965007	2	11.0354	1.15954	2	17.3374
fVVDLSDQVAPTDIEEGMR	2	P46471	N-Term(TMT10)	6.104e-14	74.45	3.60717e-07	2	2350.18	1.69016	0	1.00044	2	5.77692	0.831139	2	0.251089	1.08767	2	2.35103	1.08462	2	8.98984	1.02805	2	0.767788	1.04896	2	3.72199	0.898878	2	7.01196	0.939542	2	11.7724	1.1012	2	0.00281276
nVTGTTSETIk	3	A2ASS6	N-Term(TMT10); K11(TMT10)	2.776e-09	74.44	6.47549e-07	2	1608.92	-2.48464	0	1.09148	3	6.30997	1.05692	3	7.5793	0.978833	3	9.64464	0.997903	3	6.56891	0.992272	3	0.877166	0.984835	3	0.682735	1.0349	3	9.93283	0.967652	3	1.65331	1.06654	3	7.72372
dASVAEAWLLGQEPYLSSR	2	Q62261	N-Term(TMT10)	8.297e-16	74.43	3.96637e-07	2	2321.2	1.46133	0	0.839285	2	0.601817	0.955493	2	4.5329	0.979317	2	5.35351	1.13255	2	1.10409	1.09122	2	3.42937	1.02196	2	8.67919	1.08464	2	10.3213	1.0207	2	11.8104	0.959414	2	4.89221
aAPQLPMEELVSLSk	4	O89020	N-Term(TMT10); K15(TMT10)	1.898e-13	74.41	5.52421e-07	2	2071.19	1.11992	0	0.727478	4	7.48378	0.878422	4	5.407	0.951084	4	0.471873	1.20152	4	2.56631	1.10934	4	3.58176	0.930511	4	4.17946	0.820094	4	7.70514	1.09939	4	4.80613	1.29639	4	11.8737
aALQENEcLLASSTFAQAEVk	1	Q6PB66	N-Term(TMT10); C8(Carbamidomethyl); K21(TMT10)	1.632e-13	74.4	5.70033e-07	3	2738.44	0.0995122	0	0.910744	1		0.911513	1		1.03149	1		1.19994	1		0.949932	1		1.03769	1		0.971792	1		0.944272	1		1.06587	1
gAEGTAGNDGAR	1	Q3U962	N-Term(TMT10)	5.439e-10	74.4	1.05293e-07	2	1304.64	-2.68543	0	0.724914	1		1.03177	1		1.15667	1		0.901636	1		1.01334	1		1.05623	1		1.10866	1		1.22013	1		0.974784	1
aVLDVAETGTEAAAATGVk	1	Q91WP6	N-Term(TMT10); K19(TMT10)	2.102e-13	74.38	6.69323e-07	3	2232.25	-0.674968	0	1.24441	1		0.809116	1		0.916194	1		0.899111	1		0.796067	1		0.68289	1		0.916308	1		1.43617	1		1.29776	1
gDWVTALASVTk	2	A2ASS6	N-Term(TMT10); K12(TMT10)	1.347e-10	74.38	6.20082e-07	2	1705.99	0.205225	0	0.707231	2	4.76791	1.23039	2	0.954102	0.929301	2	1.38343	1.31512	2	6.61195	0.960916	2	10.693	0.77605	2	0.508109	1.2274	2	6.66588	0.781768	2	4.78432	1.14013	2	5.5605
sTVEGIQASVk	3	Q64727	N-Term(TMT10); K11(TMT10)	5.279e-10	74.31	6.57958e-07	2	1576.93	0.143768	0	1.20816	3	0.554021	0.99599	3	0.763268	0.965415	3	1.2409	0.950326	3	1.96048	0.960712	3	0.971612	1.03699	3	2.70734	0.984262	3	1.08204	0.969322	3	3.65531	1.01552	3	1.26828
mMTEEHTDLEAR	1	P51637	N-Term(Acetyl)	2.179e-06	74.31	3.69803e-08	2	1504.64	-0.934759	0
sSAYESLMEIVk	4	P70168	N-Term(TMT10); K12(TMT10)	1.256e-10	74.3	5.25722e-07	2	1815	-0.325912	0	1.14654	4	5.01568	0.921275	4	14.5836	1.05165	4	5.35194	1.04842	4	18.2467	0.964782	4	5.56412	0.961125	4	7.59876	0.97471	4	12.2404	0.968485	4	23.8292	0.978255	4	3.27077
gLVYETSVLDPDEGIR	7	Q9CZU6	N-Term(TMT10)	8.934e-12	74.27	4.50803e-07	2	1992.05	-0.505113	0	0.813301	7	3.31587	0.897073	7	5.70547	0.956105	7	3.15885	1.28684	7	2.84859	0.984724	7	5.31046	1.05186	7	7.07167	0.999283	7	4.60986	0.99482	7	1.47488	1.09678	7	2.75072
aTSELScQVSEENQER	1	O70548	N-Term(Acetyl); C7(Carbamidomethyl)	1.205e-08	74.26	3.74085e-08	2	1908.82	-3.40411	0
vLNNMEIGTSLYDEEGAk	6	P09411	N-Term(TMT10); K18(TMT10)	2.515e-12	74.25	4.8483e-07	3	2441.26	-0.96784	0	0.99577	6	11.1637	0.98297	6	5.69934	1.02064	6	5.15366	1.1071	6	9.13659	0.986465	6	4.59387	0.93888	6	8.06064	0.91765	6	2.71763	0.847686	6	8.11744	1.14866	6	5.61638
lDVATDNFFQNPELYIR	2	Q9QZ73	N-Term(TMT10)	1.288e-11	74.25	4.41609e-07	3	2284.18	-0.724441	0	1.07062	2	5.10936	0.96099	2	2.1655	1.04853	2	9.23147	0.862962	2	5.78804	1.0668	2	0.792475	0.98076	2	0.773743	0.907532	2	1.83071	1.07816	2	2.36093	1.11651	2	0.390013
aSLLQNESTNEQLQIHYk	1	O88544	N-Term(TMT10); K18(TMT10)	1.105e-13	74.23	6.15443e-07	3	2574.39	0.0991529	0	0.990164	1		0.929323	1		1.05008	1		1.09508	1		1.01106	1		0.967724	1		1.05211	1		0.980713	1		0.966398	1
vIISAPSADAPMFVMGVNHEk	7	P16858	N-Term(TMT10); K21(TMT10)	1.908e-15	74.22	5.75233e-07	3	2671.44	1.72163	0	0.964891	7	3.62239	0.989772	5	13.7554	1.0477	7	7.9242	1.00199	7	18.949	0.989997	6	17.6574	0.914603	7	21.768	1.04922	7	4.19064	0.958594	7	26.4047	1.08136	7	8.67003
fESLPAGSTLIFYk	2	Q921T2	N-Term(TMT10); K14(TMT10)	4.372e-09	74.21	7.45354e-07	2	2031.16	-0.220417	0	1.1619	2	13.3136	1.12729	2	8.45794	1.02446	2	3.0214	0.710331	2	21.5929	0.987821	2	9.23858	0.989248	2	0.0829169	1.10418	2	4.80002	0.843149	2	4.29886	1.11848	2	7.81655
lFVSEGSPGSLPVLAAAAR	2	Q68FL6	N-Term(TMT10)	3.678e-10	74.19	5.83031e-07	2	2071.18	1.80826	0	0.835031	2	45.0861	1.03529	2	4.04061	0.906993	2	2.24912	1.21432	2	11.3739	1.05097	2	4.34497	1.09354	2	17.8705	1.15569	2	11.2097	0.907586	2	27.9849	0.854652	2	7.75048
dISSAVQANPALTELSLR	3	Q91VI7	N-Term(TMT10)	3.762e-16	74.18	5.95833e-07	2	2114.16	-0.913592	0	1.06788	3	10.2707	0.930059	3	6.09379	1.05316	3	1.96396	1.00566	3	4.15585	1.03293	3	0.218095	0.977203	3	0.569205	0.933861	3	5.99448	1.12416	3	7.266	1.01799	3	3.97056
aGYTDQVVIGMDVAASEFYR	3	P17182	N-Term(TMT10)	1.162e-15	74.16	2.62839e-07	2	2421.2	0.998054	0	1.23146	3	8.68022	0.868794	3	4.14607	1.01499	3	2.41482	1.00825	3	5.41391	0.987822	3	0.0163807	0.933607	3	3.68487	0.783171	3	1.79922	0.960381	3	1.70328	1.06434	3	1.3896
dQAVMISGESGAGk	2	Q9WTI7	N-Term(TMT10); K14(TMT10)	6.402e-13	74.15	5.88425e-07	2	1807.96	0.442008	0	0.858387	2	17.3428	0.934332	2	0.58975	0.992965	2	4.09793	1.05656	2	8.2647	1.03143	2	5.60594	1.16216	2	9.19117	1.05971	2	5.12196	1.03098	2	11.8055	0.946953	2	5.08751
aLSAGNIDDALQcYSEAIk	3	Q60864	N-Term(TMT10); C13(Carbamidomethyl); K19(TMT10)	1.034e-12	74.15	5.21122e-07	3	2497.3	0.728477	0	1.09717	3	7.06456	0.937726	3	3.30245	1.06884	3	1.72623	1.05023	3	4.27036	0.989995	3	3.36782	0.942736	3	1.22714	0.931612	3	0.731411	0.940153	3	6.45956	1.08146	3	3.24904
iIcDNTGITTVSk	5	P11247	N-Term(TMT10); C3(Carbamidomethyl); K13(TMT10)	1.455e-11	74.15	7.09572e-07	2	1880.06	-0.030471	0	2.61087	5	13.3128	0.866754	5	7.60897	0.898818	5	8.72326	0.388202	5	56.9405	0.6009	5	7.39534	0.609254	5	7.23084	0.652433	5	15.3424	0.972782	5	5.13905	1.21921	5	5.33634
dLHVPIPAVAEMNPNVNVFVPPR	4	P01872	N-Term(TMT10)	5.626e-16	74.15	6.15347e-07	3	2754.5	0.938153	0	0.80988	4	6.70341	1.06658	4	2.56252	1.02967	4	0.422995	1.05202	4	5.06397	1.11195	4	4.23792	0.964191	4	7.49543	0.954801	4	7.54518	0.974266	4	4.34512	1.08946	4	3.7694
yNQmDSTEDAQEEFGWk	2	P58021	N-Term(TMT10); M4(Oxidation); K17(TMT10)	8.861e-10	74.14	7.13135e-08	2	2552.17	0.199527	0	1.36299	2	12.158	0.959803	2	5.2388	0.982851	2	0.748218	0.676206	2	18.7712	0.983654	2	3.56584	1.08291	2	2.93089	1.06715	2	5.19542	0.931177	2	7.682	1.00331	2	0.526438
vGIGAFPTEQDNEIGELLQTR	3	P46664	N-Term(TMT10)	1.431e-13	74.11	5.1624e-07	3	2516.32	0.0158546	0	1.09482	3	9.97467	0.807624	3	2.32113	1.01258	3	0.793102	0.964612	3	14.2752	1.03541	3	0.943943	1.08218	3	3.63697	0.96337	3	4.07572	0.966475	3	0.0849024	1.05778	3	4.80736
tASNVEEAFINTAk	3	P53994	N-Term(TMT10); K14(TMT10)	3.033e-13	74.11	5.72522e-07	2	1953.07	0.243984	0	1.10359	3	5.78146	1.01753	3	2.80963	1.03207	3	0.708123	0.907507	3	8.77927	1.01082	3	3.22917	1.09514	3	0.192546	0.986499	3	2.01756	0.987052	3	8.9853	0.958099	3	2.42278
iSGAIGPcVSLNSk	3	Q01405	N-Term(TMT10); C8(Carbamidomethyl); K14(TMT10)	1.8e-09	74.08	6.76155e-07	2	1861.06	-0.062434	0	1.02429	3	0.279574	1.11788	3	3.92518	1.06244	3	5.32128	0.886334	3	11.0165	1.02237	3	6.13697	0.984154	3	3.70342	0.995617	3	5.53797	0.943432	3	3.96311	1.04187	3	0.619161
dcIGGcSDLISmQQTGELMTR	2	Q9QUH0	N-Term(TMT10); C2(Carbamidomethyl); C6(Carbamidomethyl); M12(Oxidation)	7.113e-13	74.06	6.28232e-08	3	2617.19	-0.202649	0	1.21746	2	3.15346	0.867423	2	5.92795	0.976212	2	9.09034	1.05889	2	8.16039	0.995857	2	3.69687	0.981765	2	2.85776	0.868211	2	4.83104	1.07316	2	3.81684	0.984494	2	0.804791
aISEELDNALNDITSL	5	P58774	N-Term(TMT10)	3.548e-08	74.04	4.55598e-07	2	1947.01	0.349053	0	0.870058	5	1.4794	0.88343	5	10.5819	1.00006	5	2.4466	1.28019	5	1.81866	1.04545	5	7.26617	0.939228	5	4.55793	0.867668	5	4.98263	1.06141	5	16.6744	1.1911	5	11.1675
aGEDVQLLIPFk	9	A2ASS6	N-Term(TMT10); K12(TMT10)	3.572e-09	74.02	5.94417e-07	2	1788.07	0.52992	0	0.691462	9	10.4942	1.10239	9	10.3959	0.969067	9	6.93535	1.20053	9	13.0413	1.01915	9	6.90611	0.876556	9	9.05919	1.00748	9	4.25686	0.970566	9	7.41467	1.16938	9	6.59257
aSALEQFVNSVR	1	O88543	N-Term(Acetyl)	1.694e-07	74.01	3.19739e-07	2	1362.7	-0.93016	0
gSFSEQGINEFLR	4	Q922R8	N-Term(TMT10)	8.507e-12	74.01	3.37613e-07	2	1712.88	-1.87776	0	1.01271	4	6.48583	0.955607	4	1.29879	1.05976	4	3.52486	0.964908	4	1.94422	1.02481	4	2.35601	1.05231	4	5.34037	0.992837	4	3.19531	1.0395	4	1.47541	0.992917	4	8.58121
gLGTDEDSILNLLTSR	7	P48036	N-Term(TMT10)	3.748e-14	73.99	5.80581e-07	2	1933.04	0.294852	0	0.799302	7	9.17518	0.941811	7	7.9582	0.912849	7	9.28009	1.12549	7	13.4093	1.06885	7	4.26172	1.06403	7	9.65067	1.02666	7	11.1898	1.04738	7	11.016	0.975736	7	6.26279
gYSFTTTAER	19	P60710;P63260	N-Term(TMT10)	1.37e-08	73.98	2.29968e-07	2	1361.69	0.787453	0
yTDQSGEEEEDYESEEQLQHR	1	Q8K1Z0	N-Term(TMT10)	1.45e-13	73.94	4.02689e-08	3	2830.21	-0.928993	0	0.820119	1		0.996068	1		1.25652	1		0.97501	1		1.19496	1		1.00075	1		1.02862	1		0.685142	1		1.19077	1
tLSHPQQmALLDQTk	1	P26039	N-Term(TMT10); M8(Oxidation); K15(TMT10)	2.296e-09	73.93	6.77665e-07	3	2185.2	-0.0869909	0	1.79871	1		0.905857	1		0.91463	1		0.610575	1		0.917434	1		1.05738	1		0.96854	1		0.997939	1		0.82767	1
gTNVIAGVWLEEAGQk	3	Q9QXS1	N-Term(TMT10); K16(TMT10)	4.596e-14	73.92	6.77199e-07	2	2130.2	0.265469	0	0.886875	3	9.76198	0.994056	3	0.541614	0.963611	3	2.78963	1.06017	3	0.510034	1.00955	3	5.78838	0.978746	3	10.4999	1.00613	3	1.06032	1.07025	3	0.0639901	1.05562	3	4.71006
sVPAFIDISEEDQAAELR	3	Q99JX4	N-Term(Acetyl)	3.795e-10	73.92	1.52066e-07	2	2031.98	-2.55277	0
sILEGSDEYLVck	2	P01872	N-Term(TMT10); C12(Carbamidomethyl); K13(TMT10)	9.354e-12	73.91	5.32441e-07	2	1971.05	-0.251978	0	1.11346	2	7.57454	0.946846	2	3.7706	0.921586	2	3.03157	0.887461	2	0.044217	0.907563	2	7.04583	0.785934	2	10.2437	0.6789	2	8.23277	1.06237	2	0.121654	1.71559	2	5.86029
dNSNIILLGDSQGDLR	1	Q9D020	N-Term(TMT10)	8.791e-13	73.9	4.94967e-07	2	1959.04	0.778465	0	1.13991	1		0.983603	1		1.01737	1		0.924427	1		1.00329	1		1.05153	1		0.991271	1		0.914148	1		1.04967	1
sLNPSTEFISSTk	4	P70124	N-Term(TMT10); K13(TMT10)	2.138e-11	73.9	7.31248e-07	2	1869.03	-1.75294	0	0.89373	4	14.9552	0.463786	4	51.5943	0.85736	4	6.58307	2.05993	4	31.7773	0.817487	4	10.3745	1.18671	4	4.57619	0.947947	4	2.3267	0.825029	4	19.5585	0.558797	4	26.7234
dINQEVYNFLATAGAk	2	Q99KI0	N-Term(TMT10); K16(TMT10)	3.129e-12	73.88	6.17984e-07	2	2212.21	2.09157	0	0.67146	2	10.1646	0.988818	2	5.13247	0.878886	2	3.35844	1.25572	2	11.0028	0.939548	2	2.97606	1.11158	2	4.88432	1.19264	2	1.35718	0.984485	2	2.28134	1.03476	2	0.701074
aPNSPDVLEIEFk	1	P16460	N-Term(TMT10); K13(TMT10)	1.209e-11	73.87	7.17857e-07	2	1917.08	2.15794	0	1.16473	1		0.834035	1		1.09273	1		0.948988	1		0.964723	1		1.06935	1		0.783798	1		1.03525	1		1.14137	1
fDGGEEVFLSGEFNSLk	2	Q9CQ62	N-Term(TMT10); K17(TMT10)	1.512e-11	73.87	4.30714e-07	3	2333.21	1.38338	0	0.821351	2	8.53429	0.962409	2	2.98594	0.956236	2	1.24848	1.11495	2	0.928979	1.05212	2	3.40215	1.16835	2	3.15917	1.08598	2	1.52944	0.904773	2	0.352824	1.00852	2	3.05776
qAASSLQQASLk	3	P38647	N-Term(TMT10); K12(TMT10)	1.463e-10	73.87	7.36316e-07	2	1689.99	-2.07546	0	0.994389	3	3.4585	1.06637	3	6.43971	1.07928	3	4.87254	0.912059	3	0.45406	1.0391	3	1.08477	1.13278	3	1.02689	1.22112	3	0.390728	0.816786	3	0.821936	0.86808	3	1.02461
mMcGAPSATMPATAETQEVADQVk	2	Q62426	N-Term(Acetyl); M1(Oxidation); C3(Carbamidomethyl); K24(TMT10)	1.049e-09	73.85	1.09206e-07	3	2811.29	1.19312	0	0.789987	2	0.732876	0.734752	2	10.5351	0.905101	2	3.42483	1.25105	2	7.60228	1.09879	2	4.65344	1.05984	2	0.824717	0.869034	2	15.8262	1.20799	2	7.52119	1.15016	2	5.07846
aPPSIVLGQEQDNYGGGFQR	8	P12246	N-Term(TMT10)	8.479e-16	73.84	4.48157e-07	2	2362.2	0.190697	0	0.926949	8	10.0528	0.967663	8	16.7855	0.923886	8	9.69352	1.04087	8	8.77596	0.998141	8	23.8931	0.962805	8	8.37497	0.931946	8	14.5042	1.14168	8	13.7962	1.11446	8	4.21727
tINEVETQILTR	10	Q9JI91	N-Term(TMT10)	1.503e-08	73.83	6.95519e-07	3	1645.93	1.23091	0	0.662554	10	12.8212	1.00212	10	6.25524	0.877444	10	8.92698	1.08083	10	9.61305	0.949049	10	3.41534	1.11824	10	4.91057	1.16332	10	16.7965	1.0364	10	5.4966	1.08797	10	10.4687
iAQLEEELEEEQGNTELINDR	1	Q8VDD5	N-Term(TMT10)	4.871e-14	73.82	3.36113e-07	3	2701.34	-0.218254	0	1.18087	1		1.00905	1		1.07207	1		0.931413	1		1.03965	1		1.07117	1		0.937567	1		1.15628	1		0.779361	1
lNEDMAcSVAGITSDANVLTNELR	2	Q9R1P0	N-Term(TMT10); C7(Carbamidomethyl)	1.304e-14	73.81	3.38967e-07	3	2822.39	0.482262	0	1.24679	2	8.8081	0.762362	2	1.9819	1.13097	2	5.60884	0.994356	2	0.0341547	0.987516	2	2.39635	0.972815	2	5.08838	0.88847	2	7.87429	0.849023	2	0.686936	1.13849	2	0.312748
iEDEQALGmQLQk	25	Q5SX40;Q5SX39	N-Term(TMT10); M9(Oxidation); K13(TMT10)	1.153e-08	73.78	6.78446e-07	2	1977.07	-1.90331	0
dVAIDMMDPR	1	Q8K1E0	N-Term(TMT10)	0.0002936	73.77	2.22472e-07	2	1391.69	1.19886	0	0.89751	1		0.80697	1		1.06917	1		1.2206	1		1.05217	1		1.04744	1		0.855414	1		1.08358	1		1.02063	1
vFANPEDcAGFGk	4	Q91VS7	N-Term(TMT10); C8(Carbamidomethyl); K13(TMT10)	2.944e-11	73.76	3.91276e-07	2	1869.95	-1.73071	0	1.38698	4	2.89231	1.10481	4	9.37122	1.01936	4	0.927221	0.925665	4	3.26732	0.95833	4	3.42677	0.992922	4	5.12113	0.979388	4	3.29929	0.737438	4	1.98746	0.893864	4	2.72602
lSESNIQPIFAVTk	5	P11835	N-Term(TMT10); K14(TMT10)	2.501e-12	73.75	7.37969e-07	2	2005.18	2.63978	0	2.27969	5	0.477942	0.97942	5	3.19304	0.915791	5	5.815	0.39019	5	12.5373	0.739442	5	6.24747	0.736908	5	1.60843	0.810697	5	5.90957	0.863438	5	8.63623	1.26503	5	2.76132
sLDLFNcEVTNLNAYR	2	O35381	N-Term(TMT10); C7(Carbamidomethyl)	1.855e-10	73.74	4.22669e-07	3	2158.08	1.45396	0	1.48838	2	32.3736	1.00987	2	1.2946	0.934866	2	5.28392	0.851377	2	19.2704	0.86326	2	13.1383	0.902669	2	11.6848	0.981536	2	2.78385	0.883308	2	18.5944	1.01573	2	0.921471
vQLLHTQNTSLINTk	27	Q5SX40;Q5SX39;P13542	N-Term(TMT10); K15(TMT10)	2.477e-10	73.73	5.48618e-07	3	2168.28	-0.171973	0
vYVGNLGTGAGk	3	Q8BL97	N-Term(TMT10); K12(TMT10)	5.055e-10	73.72	7.38838e-07	2	1593.94	0.724225	0	1.23828	3	5.1118	1.09237	3	13.463	1.07805	3	5.11904	0.91356	3	5.72064	0.985782	3	0.000898178	0.954016	3	3.2332	1.07358	3	1.38818	0.839379	3	3.82069	0.899647	3	17.3704
sILQEAAAQAk	1	Q61789	N-Term(TMT10); K11(TMT10)	2.544e-09	73.7	6.67597e-07	2	1587.94	-1.4708	0	1.21552	1		0.768173	1		0.953637	1		0.742529	1		1.05412	1		1.07114	1		1.32016	1		1.02714	1		0.907707	1
wGEAGAEYVVESTGVFTTMEk	23	P16858	N-Term(TMT10); K21(TMT10)	1.171e-12	73.69	4.16874e-07	3	2749.38	1.0199	0	0.926154	23	5.34125	1.06639	23	5.81791	0.873662	23	7.50681	0.924556	23	10.4664	1.2338	23	8.68698	0.995261	23	8.64018	0.860222	23	8.26494	0.850447	23	22.089	1.14036	23	7.38577
vAEFTTNLmEEEEk	7	Q8VDD5	N-Term(TMT10); M9(Oxidation); K14(TMT10)	1.095e-08	73.68	3.81408e-07	2	2144.08	-0.279387	0	1.3764	7	23.754	0.817956	7	11.8148	0.961697	7	3.69401	0.867091	7	21.846	0.929882	7	10.0063	0.964551	7	7.02543	0.842378	7	11.1661	0.98559	7	4.34603	1.07874	7	6.67013
gDSGGPLLcAGVAHGIVSYGR	1	P21812	N-Term(TMT10); C9(Carbamidomethyl)	3.844e-15	73.68	5.18544e-07	3	2272.17	-1.97849	0	1.16987	1		0.887805	1		0.94034	1		1.19595	1		0.923568	1		1.02802	1		0.981643	1		0.970067	1		0.894129	1
aSSGVTVSAAGSASEASEVPDNVGDWLR	2	Q9CQN3	N-Term(Acetyl)	3.731e-15	73.68	1.60706e-07	2	2761.3	3.02099	0
vGQPGAAGPVSPMcPGR	4	P29699	N-Term(TMT10); C14(Carbamidomethyl)	9.323e-15	73.67	3.62958e-07	2	1866.95	-2.87134	0	0.981096	4	16.7526	1.20006	4	4.98426	0.973816	4	3.42951	1.15916	4	18.4722	1.08489	4	4.57231	0.885545	4	10.9408	0.84273	4	3.2324	0.715421	4	4.86466	1.14271	4	5.78431
dcVGPEVENAcANPAAGTVILLENLR	4	P09411	N-Term(TMT10); C2(Carbamidomethyl); C11(Carbamidomethyl)	1.691e-16	73.66	4.499e-07	3	3011.52	2.97638	0	1.00386	4	8.88795	0.895467	4	5.31175	1.0238	4	9.41452	1.11643	4	3.11565	1.05915	4	9.56569	0.858156	4	9.05269	0.919116	4	1.46828	0.941808	4	3.86351	1.08834	4	2.0424
yEETQAELEASQk	7	Q5SX39	N-Term(TMT10); K13(TMT10)	9.444e-12	73.65	4.55253e-07	2	1984.03	-1.26172	0	0.889324	7	17.5134	0.969677	7	13.0855	1.02195	7	4.63794	1.41364	7	3.39661	1.00808	7	20.722	0.919698	7	15.9186	0.824219	7	14.513	0.922931	7	23.9341	1.02096	7	23.0899
dSTYSmSSTLTLTk	2	P01837	N-Term(TMT10); M6(Oxidation); K14(TMT10)	1.612e-06	73.64	5.03879e-07	2	2009.05	-1.71282	0	0.897016	2	1.37535	0.733445	2	0.279017	1.00963	2	0.437509	1.05601	2	2.58047	0.927426	2	2.82658	1.50627	2	3.63846	0.707837	2	5.28087	1.16479	2	4.23285	0.994843	2	11.6797
sGSLEEVPNVGVNk	2	Q9CY64	N-Term(TMT10); K14(TMT10)	3.336e-12	73.64	6.50933e-07	2	1887.05	-3.07844	0	0.976998	2	7.08019	0.979508	2	3.12967	0.76702	2	15.0341	1.06963	2	5.6202	0.931672	2	5.12319	0.883482	2	7.05125	1.28928	2	13.6441	1.03072	2	1.85922	1.10792	2	1.87571
eLPPDQAQYcIk	14	Q9JI91	N-Term(TMT10); C10(Carbamidomethyl); K12(TMT10)	2.668e-07	73.63	6.50266e-07	2	1920.03	1.2922	0	0.757281	14	9.60371	1.11103	14	5.69596	0.904044	14	3.86408	1.17274	14	4.57126	0.833453	14	4.24563	0.946529	14	3.70592	1.08929	14	8.42059	0.998472	14	5.32778	1.19696	14	6.3177
tGAIVDVPVGEELLGR	7	Q03265	N-Term(TMT10)	1.582e-13	73.57	6.63708e-07	2	1854.05	-1.63462	0	0.795568	7	9.2932	1.01723	7	2.18906	0.978342	7	6.09094	1.04205	7	3.71879	1.02554	7	4.33894	1.08773	7	1.39543	1.04837	7	18.2204	0.899179	7	21.3365	1.13182	7	3.5959
sETITEEELVGLMNk	2	P48758	N-Term(TMT10); K15(TMT10)	7.193e-14	73.57	7.77989e-07	2	2151.16	0.983095	0	0.811588	2	25.9088	0.854965	2	3.59382	0.986516	2	12.7745	1.15317	2	5.52641	0.942672	2	12.0867	1.14643	2	6.5242	1.13649	2	7.39677	0.848943	2	20.1128	1.10213	2	20.9483
gIScMNTTVSESPFk	2	Q9D819	N-Term(TMT10); C4(Carbamidomethyl); K15(TMT10)	9.847e-13	73.57	4.81298e-07	2	2116.09	3.28695	0	1.28846	2	17.5181	0.964547	2	6.93911	1.03147	2	11.8313	1.06667	2	36.2967	0.950829	2	7.37835	0.923242	2	12.6547	1.02395	2	4.26554	0.748486	2	28.7101	0.927661	2	5.07457
vEMENQIYAIPEDIMR	3	O08528	N-Term(TMT10)	1.2e-12	73.56	3.96499e-07	2	2180.1	1.82475	0	0.811516	3	1.02276	0.959913	3	1.20399	0.987164	3	1.63154	1.24941	3	1.66112	1.01529	3	0.913036	0.970943	3	1.26985	0.920698	3	1.03977	1.0298	3	12.0551	1.2099	3	4.34096
tDYNASVSVPDSSGPER	4	P61979	N-Term(TMT10)	4.588e-12	73.54	2.38998e-07	2	2009.96	1.00161	0	0.944556	4	14.4756	0.897759	4	12.4215	1.07721	4	6.32787	1.07392	4	14.7147	1.07061	4	3.03959	1.14882	4	11.7686	1.01427	4	11.8255	1.06179	4	17.8464	0.887572	4	2.49306
dTTTTNWQMVSATVAR	1	A2ASS6	N-Term(TMT10)	2.914e-09	73.53	4.32518e-07	3	2011.01	0.0649611	0	0.815906	1		1.12785	1		0.959281	1		1.28748	1		0.897042	1		0.921462	1		1.13824	1		0.896799	1		1.02531	1
sQDAEVGDGTTSVTLLAAEFLk	2	P80313	N-Term(TMT10); K22(TMT10)	4.007e-11	73.53	8.53947e-07	4	2710.47	6.66378	0	1.07611	2	5.28747	0.88889	2	2.1843	1.09782	2	3.0079	0.925084	2	2.78963	1.08466	2	3.54677	1.14455	2	1.62382	0.986922	2	5.46191	0.900301	2	6.41146	0.955196	2	0.364704
gQETSTNPIASIFAWSR	3	O88844	N-Term(TMT10)	8.377e-15	73.52	5.55789e-07	2	2094.09	3.04145	0	1.01068	3	4.67567	0.923745	3	2.15896	0.986351	3	2.48908	1.33615	3	6.96426	1.07032	3	0.0376108	0.998851	3	7.35	1.05868	3	4.65253	0.866703	3	3.83436	0.837117	3	6.18388
dVYIVQDLMETDLYk	2	P63085;Q63844	N-Term(TMT10); K15(TMT10)	6.247e-11	73.51	6.64028e-07	2	2303.22	-0.494537	0
aFGPGLQGGNAGSPAR	2	Q8BTM8	N-Term(TMT10)	3.153e-15	73.51	4.45656e-07	2	1685.89	-0.890153	0	1.34527	2	16.9154	1.05628	2	18.8836	0.996478	2	4.30295	0.795755	2	5.37799	0.952746	2	1.5729	0.922125	2	6.61683	1.04262	2	8.02472	0.967513	2	0.691361	0.969297	2	1.50516
lASADIETYLLEk	40	Q5SX40;P13541;Q5SX39;Q02566;Q91Z83;P13542	N-Term(TMT10); K13(TMT10)	4.71e-12	73.5	7.30328e-07	2	1924.1	0.0854872	0
ePPVFSSFPPIVETLk	5	A2ASS6	N-Term(TMT10); K16(TMT10)	1.891e-11	73.5	7.32561e-07	2	2245.3	3.52694	0	0.643825	5	2.0753	1.0945	5	4.76578	0.878086	5	2.63894	1.21621	5	5.03181	0.943746	5	6.59991	0.942323	5	6.20349	1.15169	5	0.947627	0.969539	5	2.68102	1.24941	5	1.88654
gEDFYcVTcHETk	7	P97447	N-Term(TMT10); C6(Carbamidomethyl); C9(Carbamidomethyl); K13(TMT10)	4e-11	73.45	1.22001e-07	2	2103.99	0.0244337	0	0.824299	7	8.34772	0.897313	7	3.70706	0.977346	7	3.39319	1.14721	7	2.60595	0.848563	7	7.87689	0.940028	7	5.5172	0.84962	7	4.0856	1.13424	7	2.6072	1.41176	7	10.6544
mAPYQGPDAAPGALDYk	2	P57780	N-Term(TMT10); K17(TMT10)	4.446e-15	73.42	5.27786e-07	2	2223.15	0.901887	0	1.16048	2	6.09461	0.874058	2	1.25146	1.11063	2	3.41863	1.01842	2	2.33652	1.01822	2	1.7751	1.0981	2	4.13268	0.97185	2	1.05076	0.826774	2	4.9084	0.943831	2	0.133453
eFADSLGIPFLETSAk	8	P62821	N-Term(TMT10); K16(TMT10)	8.832e-14	73.41	7.59301e-07	2	2183.2	-0.491523	0	0.903742	8	10.1901	0.964315	8	3.97434	0.981758	8	9.72591	1.08649	8	8.49339	0.988813	8	3.10589	1.1139	8	4.6877	0.96513	8	2.45225	1.04276	8	10.0486	0.984651	8	6.57504
eVNENFAIDLIAQQPVNEVEHR	2	P52503	N-Term(TMT10)	3.545e-14	73.4	5.43935e-07	3	2793.43	-1.62347	0	0.855581	2	16.1897	0.82593	2	0.279185	0.95776	2	8.04282	1.13725	2	12.3264	0.949425	2	9.52512	1.04306	2	0.429649	0.955053	2	3.80455	1.10061	2	3.23651	1.17439	2	4.65955
dEELScSVLELk	5	P07759;Q03734	N-Term(TMT10); C6(Carbamidomethyl); K12(TMT10)	4.522e-10	73.37	6.48962e-07	2	1880.01	1.39937	0
eSITDAVWGSESNYEAIk	1	Q8R0G9	N-Term(TMT10); K18(TMT10)	9.087e-13	73.36	5.44355e-07	3	2457.25	-2.30849	0	1.13713	1		0.812737	1		1.09409	1		1.02884	1		0.994309	1		1.0495	1		0.914556	1		0.958876	1		1.01716	1
eYVLTQQGFIYQGSVk	4	P21981	N-Term(TMT10); K16(TMT10)	9.215e-14	73.36	7.19655e-07	2	2318.28	1.31871	0	0.744505	4	7.14558	1.03917	4	8.6022	0.933952	4	1.93265	1.13119	4	8.36362	1.06128	4	7.18598	1.075	4	6.07104	0.953848	4	5.04581	0.934988	4	6.4474	0.978332	4	5.42511
gcITIIGGGDTATccAk	7	P09411	N-Term(TMT10); C2(Carbamidomethyl); C14(Carbamidomethyl); C15(Carbamidomethyl); K17(TMT10)	1.577e-12	73.34	3.73075e-07	3	2213.11	-1.54808	0	1.13186	7	14.892	1.07718	7	0.746461	1.00083	7	3.49539	1.00691	7	8.77966	1.02843	7	2.70814	0.842785	7	4.6461	0.901182	7	8.84255	0.860708	7	7.39124	1.07399	7	9.23545
eSNPALGIDcLHk	4	P80316	N-Term(TMT10); C10(Carbamidomethyl); K13(TMT10)	5.363e-12	73.33	6.80515e-07	2	1912.04	0.374262	0	1.0455	4	9.02438	0.946451	4	0.762983	1.02685	4	9.97832	0.909169	4	2.0804	1.00665	4	3.01413	0.963422	4	6.16399	0.914817	4	3.48577	1.09592	4	11.635	1.12854	4	3.11551
aVAGNISDPGLQk	1	Q64727	N-Term(TMT10); K13(TMT10)	1.982e-11	73.33	7.15354e-07	2	1728.01	0.487281	0	1.28501	1		0.849957	1		1.00602	1		1.03807	1		0.891381	1		0.997011	1		0.979071	1		1.01614	1		0.930098	1
vDSEPLAILTLHR	1	Q62230	N-Term(TMT10)	2.389e-09	73.29	8.74337e-07	3	1692.99	0.68498	0	0.806236	1		1.00741	1		0.929683	1		1.14444	1		1.08285	1		0.955856	1		1.02722	1		1.01966	1		1.12849	1
aITDAAmMAEELkk	19	Q5SX40;P13541;Q5SX39;Q02566;A2AQP0;Q91Z83;P13542	N-Term(TMT10); M7(Oxidation); K13(TMT10); K14(TMT10)	1.246e-07	73.28	8.83401e-07	2	2225.25	0.386994	1
eLPTPELMEAWGDAVk	3	Q8BH35	N-Term(TMT10); K16(TMT10)	1.048e-09	73.25	7.57042e-07	2	2244.2	-1.28749	0	1.36267	3	11.0874	0.869729	3	1.422	0.919004	3	1.06751	0.874381	3	8.94382	0.927715	3	1.50965	0.740438	3	6.90199	0.782904	3	1.95525	1.29805	3	8.0416	1.25596	3	3.1719
eIADGLcLEVEGk	5	P63028	N-Term(TMT10); C7(Carbamidomethyl); K13(TMT10)	1.503e-11	73.22	7.38468e-07	2	1891.02	0.0309738	0	1.24754	5	4.6463	0.860814	5	6.09446	1.10872	5	6.40174	1.03003	5	3.41751	0.896372	5	1.85119	0.865638	5	2.75631	0.901528	5	4.47875	0.882365	5	8.73281	1.119	5	3.54378
lESDISAQMEYcR	27	Q8K0E8	N-Term(TMT10); C12(Carbamidomethyl)	1.984e-11	73.22	1.19108e-07	2	1830.85	-1.4922	0	1.01537	27	14.0639	1.25786	27	21.6779	0.926914	27	6.40214	0.811128	27	43.1877	1.15578	27	7.1376	0.996349	27	3.3297	0.889507	27	6.48379	1.25274	27	7.41042	0.986819	27	7.52183
lIYATSSLDSGVPk	2	P01639	N-Term(TMT10); K14(TMT10)	2.61e-12	73.21	7.56884e-07	2	1909.1	-3.28376	0	1.00103	2	9.0126	0.988284	2	2.4787	1.11721	2	4.80495	0.915839	2	4.88865	0.904251	2	2.21258	0.952437	2	4.30841	0.910657	2	25.7531	0.965346	2	2.23094	1.26655	2	17.1988
rANLmQAEIEELR	3	Q5SX39	N-Term(TMT10); M5(Oxidation)	7.339e-06	73.19	6.62032e-07	3	1817.98	1.59333	1	0.813038	3	1.4317	1.02107	3	12.5422	0.98569	3	3.23065	1.22565	3	7.79549	1.15751	3	6.39548	0.921463	3	8.21128	0.844259	3	0.741698	1.13137	3	11.0138	0.985239	3	1.36723
dSSTSPGDYVLSVSENSR	2	Q64010	N-Term(TMT10)	7.934e-12	73.16	1.85978e-07	2	2129.02	-0.0349697	0	0.871125	2	5.34805	0.920336	2	1.52537	1.02691	2	2.29452	1.13275	2	3.55087	1.06982	2	2.5624	1.03452	2	2.58791	1.02485	2	0.802703	0.981393	2	1.76336	1.0212	2	1.7441
mLGPEGGEGYVVk	1	Q9Z2X1	N-Term(Acetyl); K13(TMT10)	3.97e-06	73.15	4.62385e-07	2	1606.84	0.606614	0	0.987447	1		0.761474	1		1.14098	1		1.25421	1		1.05698	1		1.08918	1		0.865859	1		0.959051	1		0.917795	1
aNAGEESVMNLDk	5	Q8K2B3	N-Term(TMT10); K13(TMT10)	4.643e-12	73.13	5.15592e-07	2	1835.96	-0.183257	0	0.764114	5	7.63793	0.923616	5	2.98565	0.977881	5	3.69174	1.28046	5	4.39115	1.00639	5	6.83638	1.01211	5	3.3634	0.918146	5	12.1449	1.13073	5	20.0671	1.0576	5	2.17961
yDYEEVEAEGANk	3	Q9D0F9	N-Term(TMT10); K13(TMT10)	3.436e-11	73.13	2.94276e-07	2	1974.98	4.96941	0	0.890323	3	2.37053	1.04566	3	2.46714	1.03629	3	5.14937	1.14567	3	0.312232	1.03671	3	1.21752	0.931278	3	7.89111	0.997255	3	3.9481	0.999961	3	6.68585	1.07539	3	7.08827
eLTTEIDSNIEQMSSHk	3	P02535	N-Term(TMT10); K17(TMT10)	8.939e-13	73.12	5.11905e-07	3	2420.24	1.3134	0	0.678052	3	18.2052	0.654599	3	6.62342	0.731611	3	6.36681	2.43741	3	24.5702	0.727214	2	12.8628	1.27232	3	1.9633	0.543967	3	45.1576	0.894355	3	29.071	0.72874	3	32.2059
amGIMNSFVNDIFER	9	P10854;P10853	N-Term(TMT10); M2(Oxidation)	5.027e-11	73.12	2.80329e-07	2	1988.98	1.40261	0
nVMLLPVGSADDGAHSQNEk	2	Q9D1A2	N-Term(TMT10); K20(TMT10)	8.807e-12	73.1	6.46508e-07	3	2540.32	0.605394	0	1.00766	2	0.372281	0.969701	2	15.3184	1.02847	2	9.2055	0.983527	2	4.50451	1.01348	2	0.773097	1.01786	2	0.624468	1.01703	2	0.371878	0.937495	2	4.91335	1.06911	2	0.026823
iDNSQVESGSLEDDWDFLPPk	2	P14211	N-Term(TMT10); K21(TMT10)	1.349e-13	73.09	4.88453e-07	3	2849.43	0.707018	0	1.12071	2	13.6142	0.820133	2	4.49759	1.10715	2	8.41487	0.957295	2	11.3247	1.01902	2	1.78088	1.07549	2	4.53608	0.900019	2	1.62733	0.881907	2	12.1739	1.11039	2	4.89035
lQVEPAVDTSGVQcYGPGIEGQGVFR	4	Q8BTM8	N-Term(TMT10); C14(Carbamidomethyl)	1.948e-16	73.09	4.39363e-07	3	2992.5	0.278514	0	1.04758	4	15.5543	0.971008	4	3.54897	1.00479	4	1.51181	1.09096	4	6.8675	0.985425	4	1.90666	0.944558	4	3.06675	0.901242	4	1.41405	0.947258	4	6.93322	1.1782	4	1.14088
gVDLVLNSLAEEk	4	P19096	N-Term(TMT10); K13(TMT10)	1.552e-11	73.07	8.75384e-07	2	1845.07	-0.404247	0	1.21751	4	6.34173	0.764371	4	8.60129	0.978282	4	2.47592	1.45903	4	10.9457	1.01955	4	1.84109	0.867503	4	6.8062	1.14855	4	5.71904	0.713324	4	7.44828	0.737632	4	7.18409
gDVNDNFQGVLQNVR	7	P35441	N-Term(TMT10)	9.095e-14	73.05	4.85541e-07	2	1903.99	1.36537	0	1.01244	7	15.349	1.09179	7	17.6867	0.992404	7	1.32435	1.00283	7	10.8537	1.00686	7	4.27266	0.905076	7	11.5452	0.884219	7	5.5051	1.16142	7	9.62071	1.09565	7	7.77835
mDPNTIIEALR	1	Q9EPL8	N-Term(Acetyl)	3.244e-05	73.03	2.76244e-07	2	1314.67	0.46617	0
lEcSEELGDLVk	1	Q68FD5	N-Term(TMT10); C3(Carbamidomethyl); K12(TMT10)	8.209e-11	73.02	7.75765e-07	2	1850	0.201868	0	1.34756	1		0.826912	1		1.10864	1		1.02272	1		0.892447	1		0.972808	1		0.894037	1		0.851885	1		1.03181	1
sYDVPPPPmEPDHPFYSNISk	2	Q9DBJ1	N-Term(TMT10); M9(Oxidation); K21(TMT10)	6.019e-11	72.99	4.14433e-07	3	2891.43	-0.625635	0	1.57967	2	4.35547	0.738203	2	0.634726	1.01804	2	2.32533	0.962879	2	0.981588	0.876356	2	3.13952	0.980848	2	4.39137	0.818969	2	2.20653	0.960962	2	3.9248	0.975952	2	1.08829
lVLEVAQHLGESTVR	4	P56480	N-Term(TMT10)	1.243e-10	72.99	8.53982e-07	3	1880.08	2.27414	0	0.759745	4	9.39813	0.905767	4	10.2687	0.957082	4	1.90571	1.26741	4	5.89258	0.957883	4	4.15305	0.966178	4	4.00339	1.00651	4	7.47343	1.1637	4	7.72242	1.08137	4	4.27631
yAPSGFYIASGDISGk	3	O88342	N-Term(TMT10); K16(TMT10)	5.662e-15	72.98	7.95531e-07	2	2091.12	0.8973	0	1.53554	3	7.15913	0.931468	3	1.40441	1.00256	3	0.820988	0.829074	3	6.87743	0.913051	3	3.66957	0.879882	3	3.78818	0.993681	3	0.697013	0.869061	3	6.84565	0.965561	3	2.60917
aLLTVQEPPSFVk	3	A2ASS6	N-Term(TMT10); K13(TMT10)	2.974e-09	72.97	6.712e-07	2	1887.13	-1.46529	0	0.833322	3	31.4566	1.00519	3	3.90355	0.874015	3	3.06838	0.991402	3	3.84277	0.937695	3	3.32289	0.926326	3	10.7845	1.14974	3	4.31549	0.924576	3	2.44353	1.25997	3	11.0118
iMAENAAGISAPSATSPFYk	2	A2ASS6	N-Term(TMT10); K20(TMT10)	1.061e-12	72.96	6.82863e-07	3	2484.33	2.50261	0	0.838076	2	18.652	1.16239	2	6.08178	0.963984	2	1.31166	1.14075	2	9.30166	0.983186	2	2.45877	0.87965	2	17.9416	1.14938	2	1.93924	0.840623	2	14.292	1.11202	2	18.1048
vDTDGNGYIScNELNDLFk	2	Q61233	N-Term(TMT10); C11(Carbamidomethyl); K19(TMT10)	1.402e-12	72.95	3.92918e-07	3	2632.29	-1.26971	0	1.9335	2	23.2801	0.827211	2	8.64143	0.922347	2	1.32227	0.711276	2	37.5837	0.812897	2	4.87834	0.835217	2	2.15127	0.730386	2	2.62518	0.962939	2	27.7334	1.10609	2	2.92231
tETVcTFQDGALVQHQQWDGk	5	Q05816	N-Term(TMT10); C5(Carbamidomethyl); K21(TMT10)	2.706e-14	72.95	4.36012e-07	3	2906.45	-1.2495	0	0.786221	5	2.37541	0.454457	5	23.4743	0.854633	5	4.06662	2.70914	5	3.77102	0.847394	5	1.88395	1.16146	5	8.35965	0.739079	5	4.67227	0.537628	5	6.56633	0.608901	5	18.6582
gDSGSPLVcGDAVEGVVTWGSR	2	P03953	N-Term(TMT10); C9(Carbamidomethyl)	1.325e-19	72.92	3.06303e-07	2	2434.19	0.172665	0	0.906119	2	26.0821	0.931149	2	8.25179	0.952834	2	8.52993	1.18693	2	10.3169	1.03219	2	2.43414	0.97479	2	3.27878	0.725881	2	12.5215	1.07467	2	5.00399	1.24549	2	19.0743
gPEYDAFLDEFMEAASSk	2	P06801	N-Term(TMT10); K18(TMT10)	1.399e-12	72.92	2.60358e-07	2	2465.2	1.13259	0	1.0174	2	20.0755	0.751787	2	22.432	0.91403	2	5.80091	1.41804	2	26.1169	1.03454	2	3.19089	0.921903	2	12.9445	0.961542	2	6.37595	0.917223	2	28.2079	0.945893	2	20.6895
gAAGALLVYDITR	2	P53994;P59279	N-Term(TMT10)	3.022e-11	72.92	1.01335e-06	2	1548.9	4.13025	0
vFLDPNTLSDDGTVALR	4	Q9QUR6	N-Term(TMT10)	1.593e-10	72.9	7.00056e-07	3	2062.1	-0.795025	0	0.970338	4	1.3272	0.81982	4	11.9567	1.02518	4	3.94663	1.26089	4	3.06231	1.01077	4	4.24787	1.01095	4	8.27356	0.940296	4	1.61163	0.952291	4	1.7408	0.927736	4	4.06101
aVLTIDETGTEAAAATVFEAVPmSMPPILR	2	P22599	N-Term(TMT10); M23(Oxidation)	4.588e-14	72.89	6.70827e-07	3	3346.74	-2.04031	0	0.598415	1		0.994069	1		0.961644	1		1.07493	1		1.12475	1		0.892564	1		0.980842	1		1.31915	1		1.25117	1
fLEQQNQVLQTk	4	P04104;Q6IFZ6	N-Term(TMT10); K12(TMT10)	1.807e-10	72.89	8.37891e-07	2	1934.11	-0.40646	0
gGDDLGTEIANTLYR	1	Q9D0M0	N-Term(TMT10)	3.157e-13	72.87	5.68058e-07	2	1823.94	3.08966	0	1.0398	1		0.803533	1		1.0751	1		1.07667	1		1.02271	1		1.0627	1		0.952134	1		1.04128	1		0.971528	1
sTYLNSEPVVAQYPFk	4	A2ASS6	N-Term(TMT10); K16(TMT10)	2.626e-13	72.87	8.1852e-07	2	2301.25	-0.713897	0	0.752253	4	12.8093	1.19509	4	15.2386	0.875416	4	3.85935	1.09321	4	7.40572	1.00114	4	4.51213	0.9434	4	6.58457	1.17431	4	5.56491	0.880249	4	16.606	1.10574	4	5.17781
sAYDSTMETMNYAQIR	1	Q91V92	N-Term(TMT10)	4.425e-15	72.85	2.4643e-07	2	2109.98	1.03937	0	1.23584	1		0.83328	1		0.967244	1		1.36092	1		1.04976	1		0.863314	1		1.06772	1		0.720595	1		0.849741	1
sLFPVVLEQLDDYNAk	4	P97927	N-Term(TMT10); K16(TMT10)	2.277e-11	72.85	9.51998e-07	2	2309.28	1.64484	0	0.874742	4	10.2064	0.971052	4	0.956756	1.04836	4	5.33254	0.919666	4	2.62183	1.09256	4	1.352	1.17056	4	3.12371	1.135	4	6.89476	0.921668	4	6.49609	0.912791	4	6.42369
cPNLTYLNLSGNk	3	P97822	N-Term(TMT10); C1(Carbamidomethyl); K13(TMT10)	3.827e-09	72.84	8.89193e-07	2	1952.07	0.663888	0	1.1921	3	2.62939	1.15553	3	7.43811	0.980808	3	0.522473	0.835425	3	6.72934	0.898383	3	5.44992	0.943573	3	1.90389	1.19884	3	13.0706	0.932701	3	13.3192	0.933058	3	0.996298
vAEDDEDDDVDTk	2	P26350	N-Term(TMT10); K13(TMT10)	7.168e-11	72.84	1.66399e-07	2	1923.91	1.10923	0	1.04263	2	4.5858	0.70066	2	1.25563	1.1364	2	1.14413	1.18432	2	1.91455	1.01759	2	4.87114	1.15508	2	0.655415	0.920532	2	0.248598	0.767682	2	6.79699	1.03638	2	0.517181
aELIQVTAGDPATLEYTVSGTPELkPk	3	A2ASS6	N-Term(TMT10); K25(TMT10); K27(TMT10)	1.803e-16	72.82	4.83216e-07	3	3515.99	1.01873	0	0.730244	3	10.3067	1.06124	3	2.94155	0.941601	3	1.02077	1.2336	3	2.41072	0.957938	3	1.66277	0.925156	3	2.86746	1.03595	3	1.03494	0.92319	3	8.378	1.25795	3	7.51392
mEIDDLASNMETVSk	29	Q5SX39	N-Term(TMT10); M1(Oxidation); K15(TMT10)	2.655e-12	72.81	4.21498e-07	2	2157.08	0.806333	0	0.869246	29	6.79914	1.09464	29	12.6481	1.02796	29	4.81041	1.30234	29	14.1299	1.22426	29	13.5359	0.812215	29	15.4468	0.748938	29	22.9422	0.93391	29	11.8517	1.08544	29	12.1554
vAVVAGYGDVGk	7	P50247	N-Term(TMT10); K12(TMT10)	3.231e-10	72.79	9.38941e-07	2	1592.94	0.0354554	0	1.0283	7	8.58229	0.998296	7	11.7467	1.07031	7	4.59075	0.988275	7	4.95052	1.07862	7	3.34304	0.93693	7	2.76087	0.965222	7	2.37213	0.828606	7	13.4647	0.952694	7	3.54769
eAAFGPGTGPIWLNEIk	5	Q2VLH6	N-Term(TMT10); K17(TMT10)	5.438e-16	72.77	8.32301e-07	2	2258.26	1.93146	0	0.743679	5	4.80996	1.02893	5	4.28982	1.04805	5	2.99624	1.4256	5	7.37346	0.816488	5	14.7842	0.812147	5	12.0729	1.138	5	4.22686	1.02106	5	1.3294	0.960332	5	2.20422
gHPLGATGLAQcAELcWQLR	1	P32020	N-Term(TMT10); C12(Carbamidomethyl); C16(Carbamidomethyl)	2.926e-14	72.77	5.8129e-07	3	2467.26	1.48629	0	0.952333	1		1.22003	1		0.806626	1		0.893349	1		1.18576	1		1.08806	1		0.704585	1		0.760692	1		1.25636	1
sFSTYDkDTDSAITNcALSYk	1	Q80YX1	N-Term(TMT10); K7(TMT10); C16(Carbamidomethyl); K21(TMT10)	6.856e-14	72.77	6.49988e-07	3	3074.57	2.35009	1	1.45513	1		1.07343	1		1.15698	1		0.400293	1		1.0478	1		0.84257	1		1.6804	1		0.669339	1		0.750216	1
dFLAGGVAAAISk	3	P51881	N-Term(TMT10); K13(TMT10)	1.621e-11	72.76	9.05724e-07	2	1678	1.02494	0	1.59729	3	4.82737	1.02363	3	0.45968	0.966851	3	2.21888	0.688007	3	0.405992	0.873517	3	5.97922	0.958436	3	3.16239	0.928359	3	6.06203	0.96702	3	2.54417	1.05151	3	5.40568
tYLLDGScMVEESGTLESQLEATk	2	P16546	N-Term(TMT10); C8(Carbamidomethyl); K24(TMT10)	3.51e-14	72.75	5.60083e-07	3	3119.56	2.53783	0	0.967419	2	5.84953	0.833484	2	2.49526	1.10457	2	1.78055	1.10888	2	2.35465	1.08918	2	5.46116	1.04022	2	4.05411	0.984238	2	8.0138	0.86239	2	17.3919	1.01681	2	9.64001
gDQSTDYGIFQINSR	8	P08905	N-Term(TMT10)	2.344e-13	72.74	3.64494e-07	2	1929.96	3.50143	0	1.26002	8	26.952	0.890778	8	2.59922	0.940026	8	8.48374	0.903689	8	22.4929	0.949037	8	19.8753	0.905372	8	16.2611	0.806232	8	19.8357	1.02033	8	6.86351	1.17245	8	20.8417
sDGGSPITGYYVER	3	A2ASS6	N-Term(TMT10)	1.706e-12	72.74	3.51191e-07	2	1729.86	2.71122	0	0.748737	3	13.2938	1.2286	3	11.5707	0.924723	3	11.3636	1.11485	3	5.74907	1.02754	3	0.729211	0.929928	3	7.63835	1.15208	3	4.86039	0.8272	3	3.92614	1.19896	3	6.47204
tIDDLEDEVYAQk	11	P58774	N-Term(TMT10); K13(TMT10)	3.122e-11	72.73	6.18668e-07	2	1997.05	0.140243	0	0.724308	11	5.28414	1.0709	11	7.19736	0.947683	11	3.86043	1.24593	11	2.80284	1.00518	11	2.57372	0.937141	11	10.2986	1.04123	11	3.27638	0.899805	11	7.47354	1.22333	11	7.57393
aAESSAMAATEk	1	Q9Z1P6	N-Term(TMT10); K12(TMT10)	7.519e-11	72.73	6.02668e-07	2	1624.86	0.542278	0	0.754067	1		0.979278	1		0.993057	1		1.28696	1		0.921414	1		1.02653	1		1.04644	1		1.0032	1		1.04586	1
aMGVPmmGLDYSDEINQVVEVR	5	Q61838	N-Term(TMT10); M6(Oxidation); M7(Oxidation)	7.21e-13	72.72	3.02029e-07	3	2714.3	0.124907	0	0.982662	4	2.81456	0.812267	4	0.870932	0.89288	4	1.13251	0.966473	4	19.5508	0.942143	4	1.97886	0.891076	4	4.85636	0.749343	4	13.0583	1.41597	4	5.27177	1.43403	4	4.01326
dAQPQLEEADDDLDSk	4	Q61599	N-Term(TMT10); K16(TMT10)	3.489e-11	72.72	3.18066e-07	3	2247.1	0.613204	0	2.40856	4	6.91786	0.696823	4	11.8186	1.0013	4	3.38313	0.501649	4	8.82015	0.753289	4	3.67605	0.762318	4	6.27638	0.734537	4	3.99545	0.791732	4	5.22593	1.17785	4	1.07788
qQNSHGGFSSTQDTVVALQALSk	3	Q61838	N-Term(TMT10); K23(TMT10)	1.012e-14	72.69	7.96639e-07	3	2861.51	-1.08888	0	0.812424	3	2.13613	0.894448	3	0.75645	0.853891	3	0.192358	0.880835	3	0.832994	1.01132	3	2.48784	0.757629	3	3.43821	0.693447	3	0.634074	1.44241	3	1.85409	1.76136	3	1.60682
fSGSGSGTQFSLk	5	P01636	N-Term(TMT10); K13(TMT10)	6.69e-12	72.68	8.17359e-07	2	1760.96	-1.29078	0	0.984251	5	22.1982	1.13291	5	6.89964	1.03423	5	3.22122	1.04004	5	10.7469	1.01414	5	6.06484	0.95816	5	8.46112	0.923116	5	15.9589	0.981966	5	12.2202	0.985345	5	2.41175
lTGADGTPPGFLLk	9	Q9CR62	N-Term(TMT10); K14(TMT10)	1.278e-08	72.68	8.52427e-07	2	1845.09	1.77836	0	0.820548	9	3.12544	1.12376	9	1.8159	0.887211	9	2.95446	1.09335	9	4.86379	0.943885	9	5.50711	1.08606	9	5.76882	1.22163	9	3.77429	0.901646	9	3.18615	1.01831	9	1.4966
vMASEcIQEQSFVIR	2	P11835	N-Term(TMT10); C6(Carbamidomethyl)	1.368e-09	72.66	4.93221e-07	3	2026.03	2.14637	0	1.46543	2	19.8647	0.947505	2	8.1192	0.97705	2	8.62893	0.692905	2	31.4203	0.909504	2	5.08563	0.900656	2	2.14108	0.91431	2	1.7565	0.940144	2	7.72753	1.21088	2	1.50883
iPELLSVGVVDSmTk	5	Q9D154	N-Term(TMT10); M13(Oxidation); K15(TMT10)	5.496e-12	72.65	9.12661e-07	2	2062.19	1.8792	0	1.55276	5	31.1859	0.973079	5	1.53049	0.909208	5	11.6118	0.729729	5	39.0399	0.882936	5	9.69039	0.861468	5	3.10206	0.924958	5	4.40923	1.09288	5	13.0275	0.993467	5	5.11481
sSPVIIDASTAIDAPSNLR	5	P11276	N-Term(TMT10)	1.169e-15	72.64	8.33089e-07	2	2156.17	-2.17468	0	0.933629	5	10.8374	1.04211	5	8.27897	0.957213	5	2.37741	1.13899	5	4.25566	1.04903	5	4.86136	1.02878	5	3.52055	0.795265	5	11.9685	1.04739	5	30.0724	1.31557	5	27.798
skPGAAMVEMADGYAVDR	1	Q8R081	N-Term(TMT10); K2(TMT10)	1.862e-15	72.64	6.20733e-07	3	2326.2	1.16454	0	1.16528	1		0.961481	1		1.12252	1		1.0062	1		1.0164	1		0.997468	1		1.0399	1		0.798113	1		0.933302	1
sGELAVQALDQFATVVEAk	3	P50544	N-Term(TMT10); K19(TMT10)	4.33e-10	72.64	8.68482e-07	2	2434.35	-2.02333	0	0.734325	3	10.8484	0.933211	3	1.34623	0.928276	3	1.34617	1.14569	3	8.1297	1.10102	3	7.54338	1.15345	3	19.3317	1.01458	3	10.5801	1.07008	3	13.2452	1.09049	3	5.68302
lAAVDATVNQVLASR	1	Q922R8	N-Term(TMT10)	3.416e-13	72.63	8.59569e-07	2	1757.01	0.0382407	0	0.976836	1		1.08224	1		1.11922	1		0.891147	1		1.03235	1		1.04947	1		1.06001	1		0.875132	1		1.04839	1
eYQDIEEMIFHR	1	O70423	N-Term(TMT10)	1.44e-08	72.62	2.46157e-07	3	1838.89	-0.901022	0	0.800004	1		0.879394	1		0.923946	1		1.09343	1		1.05881	1		1.26044	1		1.1097	1		1.0679	1		0.909312	1
iIQEQDAGLDALSSIISR	2	O88983	N-Term(TMT10)	1.995e-14	72.6	9.20481e-07	2	2158.19	-0.826755	0	0.839653	2	7.05945	0.931599	2	3.12016	0.9579	2	4.03742	1.26231	2	17.0965	1.04524	2	0.216002	1.13477	2	3.38458	0.894966	2	12.8142	1.05511	2	0.520923	0.948349	2	2.39052
mEPSPDAEEAHTVR	1	Q8CI12	N-Term(Acetyl)	2.786e-07	72.59	5.49503e-08	2	1610.71	-0.0763141	0
tAVTAAGTPcQGWAAQEPHR	3	P20918	N-Term(TMT10); C10(Carbamidomethyl)	3.958e-11	72.58	3.94735e-07	3	2338.16	0.245092	0	1.16283	3	6.84044	0.986595	3	3.1985	0.974362	3	5.00591	0.874682	3	23.7281	0.984625	3	2.88775	0.997288	3	7.6204	1.02034	3	7.48846	1.14343	3	11.4621	0.971679	3	12.7908
iQPSGGTNINEALLR	4	Q61703	N-Term(TMT10)	1.108e-13	72.58	9.05407e-07	2	1812.02	0.468531	0	1.21644	4	1.43047	0.939372	4	8.78838	0.942339	4	2.18275	0.829566	4	4.45392	1.04409	4	1.95777	0.936603	4	6.65787	0.864399	4	1.91751	1.18103	4	5.32115	1.12361	4	8.42243
aSAGPQPLLVQSck	3	P26039	N-Term(TMT10); C13(Carbamidomethyl); K14(TMT10)	5.11e-13	72.58	9.13688e-07	2	1914.09	0.353984	0	0.994462	3	14.1426	1.0112	3	8.02257	0.985177	3	1.50836	1.06732	3	6.15291	0.839166	3	5.22007	0.833183	3	12.3507	1.02855	3	5.15084	0.928428	3	1.31928	1.13113	3	2.68637
aMVASGSELGk	3	Q9WTP6	N-Term(TMT10); K11(TMT10)	8.225e-10	72.56	9.12359e-07	2	1507.85	-1.12606	0	1.17148	3	7.20084	0.908178	3	4.36489	1.05989	3	4.70902	1.08293	3	13.4456	0.965569	3	5.71693	1.04334	3	1.41485	1.00159	3	0.502686	0.886382	3	4.36377	0.869341	3	1.11272
gVTFNVTTVDTk	6	Q9Z1Q5	N-Term(TMT10); K12(TMT10)	1.05e-10	72.55	9.81171e-07	2	1739.99	-0.0660956	0	1.32316	6	3.97261	0.920591	6	3.2123	0.997267	6	1.86846	0.876451	6	2.6754	1.00534	6	1.54246	0.975553	6	5.60203	0.963986	6	1.83128	1.03738	6	3.98668	1.02519	6	1.7761
dIRPSDIAQITSTPTSSMLTVk	3	A2ASS6	N-Term(TMT10); K22(TMT10)	2.191e-12	72.53	9.41022e-07	3	2819.56	-0.815916	0	0.673427	3	3.57625	1.1233	3	0.892486	0.948836	3	0.107226	1.32354	3	3.20694	0.972145	3	0.704443	0.799181	3	5.18128	1.06002	3	1.68852	0.805291	3	3.49405	1.33285	3	0.0003849
aEAVATVVAAVDQAR	2	A2ASS6	N-Term(TMT10)	1.752e-13	72.51	8.69624e-07	2	1699.95	0.0269779	0	0.66507	2	9.85673	0.965835	2	45.282	0.987246	2	4.38769	1.37643	2	22.6582	1.01803	2	12.9632	0.945656	2	16.7209	0.751346	2	8.82293	1.23886	2	17.9312	1.09956	2	10.3614
aAGTSNYWEDLR	1	O88630	N-Term(Acetyl)	1.838e-06	72.51	6.17153e-08	2	1424.65	2.79549	0
qTNPSAmEVEEDDPVPEIR	2	Q01853	N-Term(TMT10); M7(Oxidation)	1.083e-12	72.48	2.03377e-07	3	2401.13	-3.16658	0	1.11646	2	4.50344	0.880465	2	21.7598	1.02763	2	4.15575	1.12519	2	19.2817	1.05399	2	6.92618	1.00473	2	16.5762	0.768888	2	8.63831	1.06436	2	8.74843	1.01712	2	4.17096
eImFSDITENAATVSWR	2	Q80YX1	N-Term(TMT10); M3(Oxidation)	5.242e-13	72.44	3.8201e-07	2	2215.09	-1.08803	0	1.77936	2	36.7034	0.910363	2	7.51153	0.996923	2	7.28432	0.532751	2	39.7391	0.89642	2	16.6655	0.83643	2	14.1211	1.10375	2	54.7405	0.878282	2	10.0029	0.885013	2	5.9706
sMVAVMDSDTTGk	2	O88456	N-Term(TMT10); K13(TMT10)	3.707e-11	72.38	5.00053e-07	2	1799.93	-1.51035	0	1.15148	2	8.77445	0.934761	2	0.151063	1.04388	2	2.64156	1.00747	2	7.10686	0.983603	2	2.82363	0.988239	2	0.975955	1.0264	2	1.68697	0.858765	2	10.3175	1.03147	2	2.31535
gDGGGEGEDEVQFLR	2	E9PZQ0	N-Term(TMT10)	3.878e-14	72.36	1.94556e-07	2	1793.85	-0.636919	0	0.843723	2	24.2191	1.22297	2	6.65679	1.03095	2	1.44066	1.20527	2	19.4171	1.03915	2	11.3789	0.824739	2	2.90056	0.912004	2	21.9786	0.85604	2	7.05221	1.14826	2	11.7315
mDENEFVAVTSTNAAk	2	O35098	N-Term(TMT10); K16(TMT10)	9.551e-13	72.35	7.10166e-07	2	2185.14	10.366	0	0.910483	2	22.3795	0.912351	2	2.27482	1.0508	2	0.514953	0.994542	2	4.28667	1.04652	2	9.01537	1.07565	2	10.5492	1.04234	2	17.0617	0.982678	2	14.3212	1.03528	2	7.87496
sANAEDAQEFSDVER	1	Q9D2Q8	N-Term(TMT10)	6.278e-14	72.34	1.60447e-07	2	1896.88	-0.255497	0	0.986622	1		0.231334	1		1.09551	1		2.08112	1		0.83795	1		1.33634	1		1.00536	1		0.72663	1		0.408548	1
eAQAVPATLQELEATk	3	Q9QXS1	N-Term(TMT10); K16(TMT10)	2.439e-14	72.33	9.94143e-07	2	2157.21	-1.9058	0	0.895534	3	2.14332	0.922227	3	0.837213	1.02786	3	3.63127	1.09451	3	3.29333	1.00891	3	0.636006	1.00754	3	4.36445	0.934224	3	6.7832	1.00576	3	4.03387	1.07241	3	3.55812
sIPTVNENLENYYLEVNELEk	8	P51885	N-Term(TMT10); K21(TMT10)	2.682e-12	72.32	8.499e-07	4	2968.56	1.78487	0	0.884368	8	12.4611	1.03062	8	1.37947	1.13792	8	13.6295	0.981664	8	14.8895	1.07298	8	3.68797	1.06706	8	4.86421	1.05803	8	2.64669	0.911145	8	13.1946	0.989766	8	5.02083
vLTSEEEYSLLSDk	2	Q3UW53	N-Term(TMT10); K14(TMT10)	9.008e-13	72.3	9.30373e-07	2	2071.13	4.59533	0	1.29448	2	14.9352	0.85917	2	2.34499	1.10707	2	11.8025	0.876308	2	14.9124	0.975467	2	2.81039	1.01121	2	2.14892	0.85601	2	3.59721	0.971215	2	2.36524	1.04305	2	4.53917
eADDLEQWITEk	2	P15508	N-Term(TMT10); K12(TMT10)	3.056e-10	72.3	5.6529e-07	2	1935.01	-1.54469	0	0.732509	2	2.68513	0.998411	2	3.38049	1.05552	2	6.96432	1.11577	2	0.873357	1.02996	2	0.229673	0.951252	2	1.12173	0.836767	2	1.9752	1.08118	2	5.72547	1.28999	2	3.03779
yLPDTLLLEEcGLLR	2	O88587	N-Term(TMT10); C11(Carbamidomethyl)	2.408e-09	72.28	1.02044e-06	3	2034.11	-0.962299	0	1.10291	2	3.73779	0.977779	2	6.84772	1.1031	2	5.1428	1.09615	2	5.86912	0.914239	2	5.8575	0.916237	2	0.50535	0.935341	2	10.3523	0.913655	2	23.2508	1.02043	2	6.07081
lSGSSLGSFTAk	4	E9Q555	N-Term(TMT10); K12(TMT10)	6.706e-11	72.28	9.13963e-07	2	1612.93	2.10829	0	1.12198	4	2.2078	1.14897	4	2.75104	1.02833	4	8.21429	0.733423	4	17.7393	1.04917	4	7.06179	1.0018	4	10.1785	1.05752	4	3.44471	0.862319	4	2.3917	1.06789	4	6.25919
gFNASGcEGQDVVYLLR	1	Q3TRM8	N-Term(TMT10); C7(Carbamidomethyl)	4.159e-16	72.27	4.09118e-07	2	2114.05	-0.291878	0	2.47532	1		0.795165	1		0.877135	1		0.516418	1		0.670236	1		0.677911	1		0.664583	1		0.959299	1		1.15947	1
nSLESYAFNMk	6	P63017	N-Term(TMT10); K11(TMT10)	1.466e-09	72.21	6.43256e-07	2	1761.93	0.47524	0	1.03113	6	4.60597	1.17925	6	5.99838	1.01212	6	1.81838	0.843162	6	7.73239	1.0166	6	2.98026	1.02414	6	2.61533	1.19499	6	6.06496	0.819132	6	17.0911	0.990034	6	3.82211
sSASAPDVDDPEAFPALA	1	Q9CY58	N-Term(TMT10)	9.213e-10	72.21	3.1261e-07	2	1988.97	0.98308	0	0.926006	1		0.7614	1		0.917975	1		1.28176	1		0.937543	1		1.05768	1		1.23818	1		1.09114	1		0.785833	1
lAAGLAGSLEEQMAGLR	2	O88990	N-Term(TMT10)	7.323e-12	72.19	9.05923e-07	3	1916.05	1.7646	0	0.798321	2	1.15881	1.13056	2	13.9997	1.01374	2	6.43069	1.18331	2	16.8004	1.16822	2	5.07114	0.820904	2	14.7805	0.968695	2	3.21745	0.825481	2	14.1497	1.17667	2	2.34785
fGPYYTEPVIAGLDPk	6	Q9R1P1	N-Term(TMT10); K16(TMT10)	3.375e-11	72.19	1.12032e-06	2	2225.23	2.4058	0	1.11831	6	7.61772	0.972248	6	1.11608	1.05008	6	2.33076	0.901446	6	6.07467	1.024	6	3.05301	1.05878	6	6.04098	1.11568	6	4.04115	0.821732	6	10.5833	0.977213	6	3.09348
aNLPQSFQVDTSk	6	Q8BTM8	N-Term(TMT10); K13(TMT10)	2.763e-11	72.17	1.07392e-06	2	1893.05	1.35947	0	1.19943	6	13.2977	0.90875	6	3.87069	1.04474	6	4.65881	0.834228	6	8.77808	0.98078	6	6.12094	0.99287	6	2.92173	0.920274	6	5.98373	1.06077	6	2.61402	1.00319	6	3.43521
hVIPMNPNTDDLFNAVGDGIVLck	5	Q61233	N-Term(TMT10); C23(Carbamidomethyl); K24(TMT10)	1.668e-14	72.17	8.58532e-07	3	3097.63	1.27974	0	1.80805	5	13.1251	0.932108	5	1.6984	1.03477	5	2.80274	0.622502	5	21.1324	0.874938	5	2.31893	0.827549	5	6.97443	0.895177	5	4.45882	0.761191	5	8.89208	1.13531	5	2.70316
gSGQGDSLYPVGYLDk	1	Q9CZX9	N-Term(TMT10); K16(TMT10)	4.352e-14	72.16	8.75714e-07	2	2114.12	-0.266127	0	0.832291	1		0.948434	1		1.04744	1		1.1622	1		1.05991	1		1.12429	1		0.955247	1		1.02502	1		0.961619	1
sSGEIVYcGQVFEk	5	P62717	N-Term(TMT10); C8(Carbamidomethyl); K14(TMT10)	2.612e-12	72.12	6.9662e-07	2	2061.06	-6.25758	0	1.10208	5	18.7654	0.957099	5	9.21431	1.00822	5	7.35297	1.07429	5	5.55981	0.918749	5	8.94516	0.846114	5	2.0016	0.922106	5	7.85036	1.01389	5	8.45657	1.08188	5	10.0258
tLFPSQIEELNLPk	35	P07759	N-Term(TMT10); K14(TMT10)	4.131e-12	72.11	8.39716e-07	2	2087.21	-1.03149	0	0.84056	35	13.6852	1.10747	35	7.7948	1.01234	35	6.66233	1.00867	35	6.94924	1.21316	35	10.5578	0.94823	35	9.66465	0.941046	35	9.12487	0.944988	35	11.57	1.0961	35	8.43707
aNLQIDQINTDLNLER	5	Q8VDD5	N-Term(TMT10)	2.036e-13	72.09	8.55953e-07	2	2099.13	-1.07113	0	1.01033	5	14.2572	0.873286	5	19.5165	0.981091	5	1.33205	0.912528	5	5.46438	1.01213	5	5.79242	1.02911	5	4.60852	0.875104	5	5.66818	1.02392	5	21.7211	1.13163	5	4.2851
mAPQLDNPDSPQQISISNSEAR	1	Q60675	N-Term(TMT10)	2.373e-13	72.08	4.24317e-07	3	2627.29	-0.280368	0	0.890762	1		0.972601	1		0.989721	1		1.11746	1		1.07335	1		0.953106	1		0.95487	1		1.01713	1		1.13281	1
iLDSVGIEADDDR	4	P99027	N-Term(TMT10)	6.626e-11	72.07	4.40817e-07	2	1646.84	-0.512699	0	1.01478	4	15.4837	0.805492	4	8.19696	1.0343	4	1.72395	1.16027	4	13.1934	1.0298	4	2.56156	0.999375	4	13.4858	0.90777	4	7.19964	1.03596	4	17.9011	0.95511	4	1.95627
qVVDSAYEVIk	11	P06151	N-Term(TMT10); K11(TMT10)	3.824e-09	72.07	9.74764e-07	2	1708.99	-0.0189063	0	0.978497	11	9.0467	1.07885	11	7.09659	0.995173	11	3.47631	1.04313	11	10.2282	1.00593	11	6.13911	0.941877	11	6.77084	0.962372	11	8.47842	0.893068	11	7.24674	1.10385	11	6.1596
lAVEALSSLDGDLSGR	2	Q04447	N-Term(TMT10)	7.13e-10	72.06	8.89889e-07	3	1832	-0.0951762	0	0.791871	2	9.22087	0.832843	2	3.72026	1.02795	2	10.7622	1.18363	2	11.7266	1.15563	2	0.997679	1.15794	2	3.09111	1.04624	2	1.31649	0.887413	2	2.37682	1.004	2	8.34956
vEAVNMAEGIIHDTETk	1	P38647	N-Term(TMT10); K17(TMT10)	9.032e-13	72.04	9.81521e-07	3	2315.23	-1.01502	0	0.832973	1		0.687375	1		1.1467	1		1.31332	1		0.975717	1		0.952691	1		0.797119	1		1.1165	1		1.1574	1
dYLPLVLGPAAMk	2	P11247	N-Term(TMT10); K13(TMT10)	6.696e-09	72.04	8.25228e-07	2	1846.09	1.07471	0	2.21127	2	16.4199	1.12737	2	1.72183	0.966765	2	9.01552	0.434457	2	47.498	0.731025	2	9.426	0.692537	2	2.387	0.772852	2	8.64476	0.69945	2	4.28479	1.20095	2	1.4062
gPLLDDGALLQAVSAGAASPEFTk	1	Q3TJZ6	N-Term(TMT10); K24(TMT10)	1.655e-12	72.01	9.72587e-07	3	2786.55	5.84375	0	0.985127	1		0.83427	1		1.18522	1		1.03737	1		0.998577	1		0.860061	1		1.02783	1		0.851579	1		1.07225	1
sVTEQGAELSNEER	8	P63101	N-Term(TMT10)	3.331e-09	72.01	3.80851e-07	3	1777.88	-0.207239	0	1.04621	8	17.4985	0.857021	8	7.59468	1.05498	8	4.77199	1.06121	8	3.3126	1.02155	8	6.28692	1.07329	8	5.79202	0.936819	8	9.083	1.06938	8	10.8637	0.924379	8	9.48022
cQEILSVDcSTNNPAQANLR	2	Q06890	N-Term(TMT10); C1(Carbamidomethyl); C9(Carbamidomethyl)	4.619e-13	71.99	3.98419e-07	3	2519.23	2.91982	0	1.36926	2	20.143	0.953369	2	14.4639	0.832432	2	1.64787	0.943957	2	9.54631	0.855002	2	3.72889	0.938971	2	2.53856	0.945817	2	1.28163	1.11888	2	1.34959	1.03527	2	6.1072
iFDIDEAEEAIk	2	Q99L45	N-Term(TMT10); K12(TMT10)	2.964e-10	71.99	1.0498e-06	2	1851.01	-1.87949	0	1.25961	2	15.5526	0.844038	2	5.92951	1.04912	2	3.73166	0.897819	2	9.04688	1.01731	2	2.83056	0.909147	2	6.49146	0.874825	2	0.916903	1.07424	2	6.71133	1.10061	2	0.692083
sETAPAAPAAPAPAEk	8	P43274	N-Term(Acetyl); K16(TMT10)	8.397e-09	71.99	8.47432e-07	2	1749.92	0.923099	0	1.29494	8	36.5123	0.893412	8	2.98582	1.00607	8	3.82851	0.919666	8	19.8855	0.931765	8	8.30311	1.00395	8	10.7712	0.88973	8	5.35725	1.01305	8	14.5335	1.02941	8	8.86755
lTcAVESSALcAk	2	A2ASS6	N-Term(TMT10); C3(Carbamidomethyl); C11(Carbamidomethyl); K13(TMT10)	1.233e-11	71.96	7.80075e-07	2	1867.99	-4.31215	0	1.13459	2	9.91198	1.13629	2	1.98394	0.90512	2	1.50742	0.906849	2	7.79337	0.86273	2	3.48741	0.83555	2	4.825	1.09201	2	1.4225	0.738864	2	0.476655	1.408	2	3.99015
tGTLTTNQMSVck	6	Q8R429	N-Term(TMT10); C12(Carbamidomethyl); K13(TMT10)	4.343e-12	71.94	8.34854e-07	2	1899.01	-0.228194	0	0.894363	6	1.84527	1.40556	6	4.51351	1.00006	6	1.34648	1.00797	6	1.64437	0.977868	6	4.05489	0.683708	6	4.53116	1.28552	6	2.97083	0.538411	6	13.5151	1.29311	6	3.58522
lFVSGAcDASAk	4	P62874	N-Term(TMT10); C7(Carbamidomethyl); K12(TMT10)	1.73e-10	71.94	8.41251e-07	2	1683.92	0.888193	0	1.21716	4	5.44562	1.04271	4	2.19183	1.07045	4	3.88146	0.986865	4	1.14152	0.939568	4	1.02568	0.885604	4	9.34093	1.0755	4	1.93818	0.7933	4	8.81952	0.978512	4	0.413404
iEDMAMMTHLHEPAVLYNLk	6	Q5SX40;Q5SX39	N-Term(TMT10); K20(TMT10)	3.638e-14	71.92	8.77269e-07	3	2814.47	-2.50924	0
eYINEcDSDYHEER	1	P70398	N-Term(TMT10); C6(Carbamidomethyl)	2.455e-11	71.92	6.41165e-08	3	2087.88	0.0366778	0	1.09462	1		0.712791	1		1.17485	1		1.13599	1		0.992762	1		0.895051	1		0.717364	1		1.16767	1		1.11489	1
lTEMETmQSQLMAEk	7	Q8VDD5	N-Term(TMT10); M7(Oxidation); K15(TMT10)	6.708e-10	71.9	6.65024e-07	2	2244.14	2.35581	0	1.04124	7	29.2647	0.900798	7	11.8946	0.969073	7	3.79503	0.993896	7	7.63424	0.971618	7	10.1696	0.992362	7	4.79857	0.911079	7	12.3299	1.00246	7	12.7447	1.18245	7	12.8885
gDQPGASGDNDDDEPPPLPR	2	O55022	N-Term(TMT10)	1.797e-14	71.9	1.03305e-07	3	2278.04	-1.13577	0	1.0566	2	10.6034	0.741118	2	1.81601	1.11135	2	1.22341	1.0902	2	7.23659	1.0341	2	11.4033	1.0857	2	5.67733	0.937563	2	12.1289	1.03653	2	8.39002	0.914681	2	5.85748
aIGGGLSSSGGLSSSTIk	6	P50446;Q9Z331	N-Term(TMT10); K18(TMT10)	3.047e-09	71.87	1.06296e-06	2	2037.16	-1.10707	0
aEEGIAAGGVmDVNTALQEVLk	4	P63323	N-Term(Acetyl); M11(Oxidation); K22(TMT10)	1.895e-10	71.84	8.77212e-07	3	2502.29	-1.59732	0	0.96079	4	10.7947	0.834542	4	0.202308	1.07625	4	2.25355	1.03024	4	19.6349	1.07916	4	1.27709	1.16788	4	7.11559	0.947716	4	1.069	1.08036	4	0.294472	0.913175	4	3.3169
aVAEQIPLLVQGVR	3	P26039	N-Term(TMT10)	1.525e-12	71.82	9.27298e-07	2	1722.05	1.73131	0	1.42101	3	23.3738	0.898954	3	0.154948	1.05211	3	8.07141	0.788855	3	8.49174	0.921486	3	3.7297	0.993019	3	3.49143	0.921639	3	7.15346	0.949871	3	14.5298	1.00228	3	2.54785
cEcEIGYELDR	3	Q61554	N-Term(TMT10); C1(Carbamidomethyl); C3(Carbamidomethyl)	6.386e-09	71.8	9.24971e-08	2	1672.75	0.158381	0	1.19496	3	2.53415	1.17892	3	11.2392	1.14138	3	5.65086	0.943817	3	5.63287	0.86876	3	6.28355	0.882095	3	2.80909	0.952852	3	6.58281	0.694687	3	1.00103	1.17994	3	3.52135
lQEQLQDLEELQk	1	E9Q7G0	N-Term(TMT10); K13(TMT10)	1.661e-09	71.75	1.15289e-06	3	2072.17	0.918077	0	1.15802	1		0.809948	1		1.09642	1		1.0445	1		1.04176	1		1.02951	1		0.971433	1		0.856895	1		1.00036	1
kVEAQLQELQVk	2	Q8VDD5	N-Term(TMT10); K1(TMT10); K12(TMT10)	1.738e-10	71.75	5.34675e-07	2	2100.3	0.809327	1	1.70306	2	5.89508	0.831237	2	7.16878	0.988233	2	0.316288	0.680746	2	3.43198	0.902141	2	3.3047	1.00111	2	4.09941	0.876086	2	0.397592	0.907633	2	0.170663	1.05886	2	2.3746
aGESEPSEPSDPVLcR	2	A2ASS6	N-Term(TMT10); C15(Carbamidomethyl)	5.523e-15	71.75	2.43946e-07	2	1958.93	0.69034	0	0.80842	2	3.47492	0.895308	2	31.7007	0.96133	2	3.96833	1.69184	2	31.8079	0.924001	2	9.94238	0.80749	2	4.44055	0.820614	2	17.7332	0.973796	2	13.946	1.00823	2	31.0429
lcYVGYNIEQEQk	7	P61161	N-Term(TMT10); C2(Carbamidomethyl); K13(TMT10)	8.632e-12	71.74	8.47404e-07	2	2102.1	-0.289658	0	1.69859	7	18.7381	0.934131	7	5.4377	0.982022	7	8.56111	0.770132	7	18.9843	0.894991	7	15.7218	0.796322	7	12.7795	0.901767	7	3.5159	0.983956	7	22.9305	1.05142	7	5.89542
gTVTDFPGFDGR	9	P48036	N-Term(TMT10)	6.234e-10	71.73	4.09572e-07	2	1497.75	-2.36735	0	0.883875	9	7.81861	0.93339	9	9.13296	0.983578	9	2.69806	1.09374	9	3.35365	1.00495	9	3.94698	1.03592	9	6.43701	0.98961	9	4.14855	1.08159	9	5.63317	1.01562	9	2.72732
eVIVGPDTTSYSLADLSPSTHYSAR	3	Q80YX1	N-Term(TMT10)	6.555e-12	71.73	6.98286e-07	3	2895.46	-0.084901	0	0.990288	3	12.4857	0.897654	3	5.31627	1.07393	3	3.29894	0.918557	3	9.05864	1.0139	3	3.49628	0.93607	3	3.4245	1.03009	3	11.0926	1.00128	3	2.05314	1.10873	3	8.5816
vAQGWSYSAVQDIPAR	3	E9PZQ0	N-Term(TMT10)	6.408e-14	71.73	9.93715e-07	2	1977.04	-0.0521999	0	0.852449	3	33.6848	0.975543	3	5.83793	0.970876	3	6.20143	1.15318	3	5.40305	0.978362	3	0.60438	0.920089	3	10.7808	1.05618	3	5.17764	1.07866	3	3.91462	1.18274	3	9.71402
aFVEVNEEGTEAAAATAGMMTVR	11	Q60854	N-Term(TMT10)	1.217e-15	71.67	3.91442e-07	3	2584.26	-1.11942	0	0.872702	11	17.2513	0.93043	11	5.20607	0.964049	11	8.13439	1.14452	11	8.49634	1.03381	11	2.83924	1.01054	11	3.11399	0.895439	11	9.05433	1.11766	11	8.89708	1.09764	11	7.57158
emGPTYADPVcLSk	2	Q61147	N-Term(TMT10); M2(Oxidation); C11(Carbamidomethyl); K14(TMT10)	1.165e-09	71.66	6.14105e-07	2	2042.03	0.497253	0	0.821031	2	51.9018	0.876135	2	10.1392	0.798547	2	2.47225	1.1602	2	18.0163	1.07803	2	12.1126	0.930781	2	4.77414	0.78979	2	14.316	1.44628	2	0.612651	1.16803	2	4.69329
gVSSQETAGIGASAHLVNFk	2	Q99KQ4	N-Term(TMT10); K20(TMT10)	1.774e-16	71.63	1.1474e-06	3	2431.33	-0.529816	0	1.01723	2	13.4232	1.09211	2	6.11602	0.93789	2	3.46575	1.00812	2	6.95668	1.0237	2	12.1103	0.900539	2	3.6762	0.951758	2	1.24509	0.996631	2	3.40796	1.16305	2	0.296609
sLHQAIEGDTSGDFMk	4	P14824	N-Term(TMT10); K16(TMT10)	2.696e-14	71.61	7.73069e-07	2	2194.13	2.27295	0	0.851285	4	15.7397	1.00392	4	5.04123	1.01084	4	4.13562	1.16016	4	7.66333	0.973319	4	4.76716	0.936295	4	3.13576	0.93775	4	3.93331	1.04844	4	4.40625	1.13524	4	14.6588
vENDFGSSScDAYLR	4	A2ASS6	N-Term(TMT10); C10(Carbamidomethyl)	3.477e-09	71.6	1.03775e-07	3	1948.89	-1.49505	0	0.747034	4	12.1989	1.08047	4	13.5487	0.897317	4	5.86551	1.19178	4	1.59469	0.980112	4	9.13537	0.893275	4	4.44025	1.05346	4	9.33663	0.959214	4	14.9192	1.26394	4	13.7653
yLVVNADEGEPGTck	3	Q91YT0	N-Term(TMT10); C14(Carbamidomethyl); K15(TMT10)	3.307e-11	71.6	8.30197e-07	2	2110.09	-1.15245	0	0.855352	3	3.28961	1.03083	3	1.86763	0.968236	3	0.52841	1.20211	3	1.25821	0.917038	3	1.36602	1.02085	3	0.914434	1.06696	3	1.99423	0.936876	3	3.81516	1.09921	3	0.780222
qTDSTTWVELATTVIR	4	A2ASS6	N-Term(TMT10)	4.948e-13	71.6	9.99696e-07	2	2050.1	1.41975	0	0.71028	4	17.0845	1.20975	4	8.50512	0.90227	4	6.26549	1.1146	4	11.1663	1.04585	4	5.71192	0.991403	4	7.42528	1.07392	4	14.8673	0.942431	4	14.9468	1.12159	4	0.355009
eFGASEcISPQDFSk	4	P28474	N-Term(TMT10); C7(Carbamidomethyl); K15(TMT10)	2.669e-11	71.58	5.56019e-07	2	2160.07	1.64403	0	0.999164	4	8.28859	0.946526	4	1.19122	1.06537	4	6.65839	1.07624	4	1.55985	1.0026	4	6.39809	0.999539	4	1.58378	0.949012	4	5.01326	1.01113	4	2.79655	1.01357	4	6.02959
gVAGVPAEFSIWTR	4	Q8VHX6	N-Term(TMT10)	1.055e-12	71.57	1.15988e-06	2	1718.94	0.564233	0	0.757306	4	8.33629	1.19716	4	18.4384	0.925781	4	4.20547	1.04901	4	3.01047	0.930365	4	3.92026	0.936126	4	5.77986	1.09052	4	8.65041	1.08907	4	6.52123	1.15723	4	0.545829
aASADSTTEGTPTDGFTVLSTk	3	Q9QZQ8	N-Term(TMT10); K22(TMT10)	7.045e-12	71.55	8.04818e-07	3	2615.35	1.06768	0	1.1867	3	19.0867	0.88513	3	8.66193	0.991164	3	1.75222	0.897377	3	2.40632	0.921841	3	13.6032	0.928903	3	18.8531	0.788631	3	27.3917	1.23902	3	30.1584	1.04924	3	0.757123
dDFLGQVDVPLYPLPTENPR	4	P46935	N-Term(TMT10)	4.629e-13	71.55	9.23791e-07	3	2514.31	0.76135	0	0.85008	4	1.83072	0.921882	4	4.88833	1.0837	4	10.2567	1.10717	4	10.0669	1.0483	4	3.36362	1.13297	4	10.836	0.994982	4	12.9039	0.906634	4	13.8391	0.996768	4	13.659
eAAQMDmVNDGVEDLR	7	P19157	N-Term(TMT10); M7(Oxidation)	8.405e-10	71.55	1.39968e-07	2	2037.94	1.35502	0	0.955716	6	4.10564	0.97347	6	5.91983	1.10509	6	9.87597	1.05763	6	6.84997	1.00969	6	10.6639	1.03087	6	5.1992	1.04986	6	15.8011	0.956382	6	11.9917	0.836683	6	14.69
tcAYTNHTVLPEALER	3	Q8CI94;Q9WUB3	N-Term(TMT10); C2(Carbamidomethyl)	3.44e-12	71.54	6.6989e-07	2	2104.07	0.0524588	0
dFAScHLAQAPNHVVVSR	10	Q921I1	N-Term(TMT10); C5(Carbamidomethyl)	1.309e-11	71.51	6.8866e-07	4	2237.14	-0.150824	0	0.987013	10	13.1203	1.05054	10	13.924	0.940531	10	2.51278	1.00868	10	10.8403	0.942105	10	5.37893	1.00147	10	12.4677	0.996695	10	7.54202	1.1033	10	10.5819	1.10068	10	9.44888
eVANSTANLVk	3	P26039;Q71LX4	N-Term(TMT10); K11(TMT10)	4.144e-09	71.49	1.24531e-06	2	1603.94	0.651808	0
scSGVEFSTSGSSNTDTGk	2	Q60930	N-Term(TMT10); C2(Carbamidomethyl); K19(TMT10)	8.57e-14	71.48	2.41813e-07	3	2366.12	-0.292224	0	1.05499	2	11.8717	1.00773	2	0.812267	0.994663	2	2.75257	1.00245	2	5.40513	0.995169	2	6.05766	1.00328	2	6.09671	0.997137	2	2.50406	0.924159	2	2.60264	1.05676	2	3.9322
nIEDVIAQGVGk	8	P99027	N-Term(TMT10); K12(TMT10)	5.255e-10	71.48	9.63694e-07	2	1700.99	-0.632194	0	1.0625	8	5.81941	0.954516	8	5.95412	1.10378	8	4.95022	0.972617	8	2.48553	1.03485	8	3.31152	1.05451	8	4.76347	1.05565	8	5.07439	0.8641	8	7.45471	0.980998	8	10.8447
vDATEESDLAQQYGVR	5	P09103	N-Term(TMT10)	2.104e-14	71.47	5.56025e-07	2	2009.99	-2.16294	0	0.982444	5	3.99048	0.888725	5	6.15484	0.965386	5	5.17816	1.04544	5	1.59933	1.00918	5	1.6871	1.00251	5	8.50859	0.881919	5	7.97967	1.0695	5	22.7044	1.02211	5	6.99587
gADPEDVITGAFk	34	P97457	N-Term(TMT10); K13(TMT10)	1.692e-05	71.45	1.06347e-06	2	1777.97	0.186348	0	0.870782	34	13.1282	1.02514	34	6.534	0.925195	34	4.85301	1.1535	34	9.00839	0.996826	34	5.81769	0.924042	34	4.10763	0.972351	34	5.81238	1.0092	34	11.5952	1.15852	34	5.86897
gEESAVMLEPR	2	Q9WVJ3	N-Term(TMT10)	1.144e-09	71.45	5.12043e-07	2	1446.74	-2.06236	0	0.773563	2	3.07309	0.885691	2	12.3101	1.03423	2	4.5856	1.25194	2	9.13867	1.03826	2	13.3089	1.00367	2	7.32812	0.962123	2	3.52646	1.06564	2	6.11887	1.03717	2	19.1783
gAETTLALPMASDLELYDVTENSMR	3	Q80X19	N-Term(TMT10)	1.713e-16	71.44	5.81413e-07	2	2956.46	4.22724	0	0.695897	3	16.1893	0.970904	3	14.017	1.15188	3	3.80345	1.39072	3	12.929	0.95747	3	8.01668	0.963353	3	2.73152	0.79374	3	14.6204	0.990755	3	25.1684	1.1481	3	5.00312
dAEDAmDAMDGAVLDGR	5	Q62093	N-Term(TMT10); M6(Oxidation)	2.672e-10	71.43	7.17745e-08	3	1996.88	-1.9591	0	1.10443	5	13.6848	0.890246	5	9.21062	1.07029	5	4.64568	1.10124	5	12.1561	1.05469	5	9.69639	1.01066	5	9.62371	0.87693	5	10.8435	0.966633	5	25.1641	0.818925	5	22.8104
aPcSVSVLDTPGPPINFVFEDIRk	2	A2ASS6	N-Term(TMT10); C3(Carbamidomethyl); K24(TMT10)	1.526e-11	71.41	1.16727e-06	3	3116.69	1.69789	1	0.752027	2	21.1507	1.10645	2	5.94059	0.945618	2	4.22534	1.39201	2	19.6538	0.843512	2	1.88148	0.838168	2	1.88454	0.963828	2	10.4932	0.824244	2	11.9499	1.31196	2	14.1682
vQAQHDYTATDTDELQLk	5	O08539	N-Term(TMT10); K18(TMT10)	8.869e-13	71.4	9.34522e-07	3	2534.31	-1.75705	0	0.81348	5	4.85781	0.999824	5	5.29891	1.01563	5	3.58929	1.15017	5	4.30507	1.04647	5	2.17222	1.03111	5	5.88861	0.933563	5	5.87756	1.03892	5	18.3227	1.07596	5	6.09669
eLILSSEPSPAVTPVTPTTLIAPR	3	Q9CWK8	N-Term(TMT10)	9.642e-15	71.4	1.11563e-06	3	2718.55	0.443198	0	0.639699	3	30.2969	0.917348	3	1.93432	1.10827	3	1.14684	1.14149	3	1.59935	1.1345	3	12.9529	1.10228	3	6.75256	0.939204	3	0.0804904	1.06642	3	1.1223	0.975137	3	2.76495
aQQLADVEAk	1	Q9EQK5	N-Term(TMT10); K10(TMT10)	5.384e-08	71.37	1.25467e-06	2	1530.89	1.73624	0	0.984078	1		0.946556	1		1.00168	1		0.970842	1		0.976842	1		1.0476	1		0.994127	1		1.10363	1		1.06646	1
dDWESGLNAMEcALHLEk	3	P09528	N-Term(TMT10); C12(Carbamidomethyl); K18(TMT10)	4.732e-14	71.37	4.705e-07	3	2576.25	-0.750611	0	1.13074	3	5.8151	0.862018	3	1.97362	1.03801	3	0.157341	0.925426	3	13.5283	0.921434	3	3.0703	0.861959	3	4.8307	0.835855	3	1.32376	0.884309	3	4.81452	1.45714	3	6.46367
lSSSDEEDFLYVDIk	1	P28665	N-Term(TMT10); K15(TMT10)	1.557e-09	71.36	8.9199e-07	3	2218.15	-1.07942	0	0.79316	1		0.95401	1		0.963893	1		1.1414	1		1.26551	1		0.939602	1		0.588403	1		1.13121	1		1.38386	1
gISLNmEQWSQLk	2	P11031	N-Term(TMT10); M6(Oxidation); K13(TMT10)	1.237e-09	71.35	1.20183e-06	2	2008.09	-0.0212646	0	1.09456	2	0.189099	0.910268	2	6.83733	0.943987	2	1.0142	0.873205	2	0.0969537	0.983695	2	3.23761	1.20331	2	7.67409	1.19799	2	1.68511	1.00652	2	1.91704	0.85576	2	2.2648
eccDTQDSVAcFSTQSPLLk	3	P21614	N-Term(TMT10); C2(Carbamidomethyl); C3(Carbamidomethyl); C11(Carbamidomethyl); K20(TMT10)	1.949e-12	71.34	3.04823e-07	3	2804.33	-0.484791	0	1.49435	3	8.77102	0.792289	3	7.21597	0.910034	3	1.69672	1.00769	3	9.87254	0.807605	3	0.441045	0.698378	3	4.07161	0.621209	3	5.294	0.914236	3	1.75496	1.62834	3	6.20172
gTNTGVWVGVSGSEASEALSR	3	P19096	N-Term(TMT10)	1.311e-16	71.32	6.41977e-07	2	2293.16	-0.0507274	0	0.84808	3	7.2513	0.938344	3	20.1732	0.985267	3	1.18484	1.26987	3	1.4462	1.04069	3	1.12141	0.975852	3	1.49775	1.08917	3	10.8286	0.997854	3	8.4379	0.889928	3	22.8937
gAGAYIcGEETALIESIEGk	3	Q91YT0	N-Term(TMT10); C7(Carbamidomethyl); K20(TMT10)	1.106e-12	71.32	1.01093e-06	3	2526.32	0.0396099	0	0.852366	3	13.5187	0.87885	3	7.47338	1.04491	3	1.73567	1.23478	3	3.29307	0.880325	3	5.33085	0.990591	3	7.41955	0.953628	3	7.10682	0.926846	3	4.75756	1.17155	3	3.89899
aVLFTYDQYQEk	4	Q60994	N-Term(TMT10); K12(TMT10)	3.566e-10	71.3	1.08973e-06	2	1963.06	-0.409023	0	0.833513	4	2.08697	0.906619	4	2.7094	0.851105	4	0.314288	1.20493	4	3.1503	1.05561	4	3.79219	0.960671	4	4.12417	0.989779	4	1.69157	1.1289	4	2.59149	1.13889	4	3.71729
vGSAADIPINISETDLSLLTATVVPPSGR	1	Q8BTM8	N-Term(TMT10)	1.13e-13	71.3	1.02671e-06	3	3122.72	1.49941	0	0.764931	1		0.746529	1		1.02304	1		0.882103	1		1.47131	1		1.0356	1		0.889387	1		1.55556	1		0.88177	1
sLGEIPIVESEIk	1	Q9JIF7	N-Term(TMT10); K13(TMT10)	4.569e-11	71.29	1.06995e-06	2	1872.11	1.34115	0	1.16378	1		0.837365	1		1.03787	1		0.913591	1		1.05381	1		1.12329	1		0.967074	1		0.997906	1		0.966317	1
qNMLQGTEIGVLAk	1	Q9WTP7	N-Term(TMT10); K14(TMT10)	6.011e-09	71.27	1.2503e-06	3	1960.13	1.98613	0	0.869153	1		1.04072	1		0.988606	1		0.997886	1		1.01636	1		1.1527	1		1.1547	1		0.880897	1		0.992197	1
aLQDLENAASGDATVR	2	Q9CSU0	N-Term(TMT10)	1.39e-14	71.24	8.75641e-07	2	1859.96	-1.58118	0	1.02751	2	12.0313	0.881379	2	9.96878	0.998097	2	0.668409	1.11223	2	3.5716	1.02001	2	4.75337	1.00222	2	5.64989	0.88819	2	2.7401	1.07844	2	4.09555	1.04836	2	6.48082
eVEPGTLcDVAGWGVVTHAGR	1	P03953	N-Term(TMT10); C8(Carbamidomethyl)	8.812e-14	71.2	8.95122e-07	3	2439.24	3.64861	0	1.03114	1		0.890652	1		0.934701	1		1.1679	1		1.04263	1		0.954669	1		0.811414	1		1.11593	1		1.10699	1
lcYYIGATDDAATk	3	Q9CXI5	N-Term(TMT10); C2(Carbamidomethyl); K14(TMT10)	3.306e-12	71.2	8.95122e-07	2	2020.05	2.77523	0	1.16994	3	2.13445	1.0455	3	1.95264	1.02962	3	7.77608	0.943037	3	14.2118	0.972755	3	5.3545	0.972293	3	0.628101	0.99942	3	2.83184	0.870702	3	3.69358	1.06812	3	5.19344
iPEISIQDMTAQVTSPSGk	6	Q8BTM8	N-Term(TMT10); K19(TMT10)	3.96e-09	71.16	1.27472e-06	4	2460.34	-2.2801	0	1.48527	6	13.2683	0.872989	6	6.68477	1.05812	6	9.84436	0.786608	6	11.7141	0.923196	6	11.2396	0.928776	6	6.80361	0.912185	6	8.599	0.932424	6	4.89582	1.03826	6	3.24864
sLGAEPLEVDLk	2	Q61941	N-Term(TMT10); K12(TMT10)	1.334e-10	71.14	1.04602e-06	2	1729.01	-0.933543	0	1.01055	2	9.07297	1.01033	2	2.30274	0.959878	2	0.209221	0.997389	2	4.96102	0.963604	2	6.4404	1.0293	2	0.803266	0.989278	2	1.33226	0.959254	2	2.12807	1.13531	2	0.771065
fQTELGNLLVAk	3	Q9Z0E6	N-Term(TMT10); K12(TMT10)	1.57e-10	71.13	1.31054e-06	2	1791.08	0.173884	0	0.976768	3	11.7411	1.12752	3	4.05152	0.987502	3	3.65263	0.829164	3	10.7286	1.10558	3	3.304	0.96461	3	6.81574	1.17617	3	2.541	0.836834	3	7.06739	1.07759	3	3.66586
vNVPVIGGHAGk	12	P08249	N-Term(TMT10); K12(TMT10)	3.956e-10	71.09	1.12426e-06	2	1605.98	-2.94374	0	0.914001	12	6.63885	1.09842	12	2.43371	0.994108	12	7.67829	1.02872	12	4.30477	0.942869	12	5.97954	1.0057	12	5.2279	1.16757	12	6.07522	0.904275	12	8.96238	1.09131	12	5.13491
tGENVEDAFLEAAk	2	Q91V41	N-Term(TMT10); K14(TMT10)	1.067e-12	71.08	1.11516e-06	2	1952.04	0.246054	0	1.13319	2	8.19286	0.908045	2	7.3093	1.03084	2	0.022953	0.922207	2	4.60486	1.06639	2	5.24693	1.10786	2	1.33765	1.07299	2	3.53795	0.821942	2	15.0409	0.975963	2	0.854645
nYIQSLAQMPk	1	P47811	N-Term(TMT10); K11(TMT10)	2.571e-09	71.08	1.34521e-06	2	1750.99	1.22974	0	1.14391	1		1.16565	1		0.891871	1		0.833583	1		0.900707	1		0.967716	1		1.34795	1		0.728378	1		1.05232	1
eGSPVLLNcLMYk	2	P46978	N-Term(TMT10); C9(Carbamidomethyl); K13(TMT10)	1.595e-11	71.07	1.43429e-06	2	1982.08	-0.411135	0	1.40775	2	11.8857	0.998537	2	6.46175	1.17095	2	4.43161	0.928885	2	0.758133	0.899793	2	3.35929	0.754441	2	16.3014	0.974299	2	4.92874	0.710014	2	14.7011	1.10231	2	0.846624
aSGcEGEDVVTLLk	2	O08528	N-Term(TMT10); C4(Carbamidomethyl); K14(TMT10)	5.617e-13	71.06	1.35142e-06	2	1936.05	0.736408	0	0.974919	2	2.56327	0.96912	2	8.92883	0.983507	2	1.88047	1.12877	2	18.5677	0.984094	2	19.222	0.967089	2	10.7215	0.896001	2	10.1497	1.0007	2	12.0211	1.12134	2	14.0116
sAFQGSAPLTIk	6	A2ASS6	N-Term(TMT10); K12(TMT10)	9.963e-11	71.06	1.35533e-06	2	1677.99	-0.636343	0	0.846971	6	7.93593	1.29964	6	9.34694	0.922092	6	13.666	1.01603	6	4.80862	0.956666	6	6.1789	0.882622	6	3.05539	1.23751	6	13.2147	0.847957	6	18.3044	1.11123	6	11.191
aLVLTEIGPk	4	Q91UZ5	N-Term(TMT10); K10(TMT10)	7.76e-08	71.05	4.20101e-07	2	1498.96	-0.136322	0	1.37462	4	9.61301	0.894954	4	12.4281	0.935505	4	4.36135	0.940228	4	1.7626	0.906295	4	2.17166	0.960935	4	7.26217	0.880313	4	7.78416	1.02064	4	1.68452	1.00253	4	3.07192
sETAPAAPAAPAPVEk	8	P43277	N-Term(Acetyl); K16(TMT10)	3.155e-09	71.05	1.07185e-06	2	1777.95	0.125189	0	1.4853	8	21.6196	0.928871	8	9.75405	1.03661	8	6.65995	0.782386	8	17.8788	0.927331	8	8.08052	0.904775	8	12.16	0.857828	8	6.18115	0.909146	8	17.1383	1.0742	8	5.28754
gLSQEQLNEFR	6	O88990	N-Term(TMT10)	3.961e-09	71.04	7.6737e-07	2	1549.82	0.27826	0	0.809148	6	2.62932	1.11671	6	5.3807	0.996224	6	5.68509	1.4088	6	12.3261	1.09339	6	8.61712	0.871067	6	9.26909	0.818881	6	4.19212	0.953897	6	19.8982	1.12119	6	7.57904
aAVLGESAGLVR	4	Q61702	N-Term(TMT10)	5.67e-10	71.04	1.04284e-06	2	1371.82	0.118287	0	0.825664	4	6.83682	1.08217	4	4.9446	0.987077	4	13.8632	0.829589	4	14.8914	1.14563	4	7.30779	0.999211	4	5.62935	0.861075	4	8.20566	1.11213	4	3.59982	1.198	4	10.6894
lGEWAVVTGGTDGIGk	2	O70503	N-Term(TMT10); K16(TMT10)	7.495e-15	71.04	1.37339e-06	2	2018.14	3.093	0	1.05461	2	8.22638	0.969509	2	4.11578	1.03009	2	3.97913	1.01365	2	4.15254	0.999592	2	6.41339	1.14397	2	5.06124	1.05568	2	6.17522	0.864833	2	7.39982	0.910206	2	3.53967
eTADTDTAEQVIASFR	7	Q9JI91	N-Term(TMT10)	6.754e-11	71.03	5.64035e-07	3	1982.99	-0.616449	0	0.810915	7	22.8135	1.00791	7	4.20895	0.95091	7	4.25837	1.12173	7	11.9649	0.999479	7	4.983	1.15468	7	9.65852	0.967973	7	10.3332	1.05302	7	7.31423	1.14715	7	6.28703
lVSIGAEEIVDGNVk	8	Q7TPR4;Q9JI91	N-Term(TMT10); K15(TMT10)	2.756e-10	71.02	1.32834e-06	3	2001.16	0.542948	0
sTcHNQNSMSIcEEFSQQADDk	2	Q61838	N-Term(TMT10); C3(Carbamidomethyl); C12(Carbamidomethyl); K22(TMT10)	3.13e-15	71.01	8.71751e-08	3	3074.36	-0.6521	0	1.10079	2	20.5525	0.774875	2	8.64222	0.95197	2	2.95841	0.911232	2	4.18653	0.901384	2	2.7691	0.688805	2	18.5543	0.658184	2	26.0077	0.975986	2	10.4056	1.93084	2	26.7876
nVEGQDMLYQSLk	3	O35643;Q9DBG3	N-Term(TMT10); K13(TMT10)	1.545e-11	70.98	1.18103e-06	2	1983.06	1.101	0
aLQAAIQQLAEAQPEATAk	3	E9PVA8	N-Term(TMT10); K19(TMT10)	6.138e-13	70.98	1.36856e-06	3	2410.37	0.685913	0	0.954886	3	7.69489	0.945061	3	2.89852	0.886378	3	2.37859	1.09942	3	3.183	1.05668	3	1.66827	1.16546	3	11.1774	1.0982	3	5.99945	1.04722	3	1.38554	0.924038	3	5.84969
lSSVTEDEDQDAALTIVTVLDR	2	A2AMM0	N-Term(TMT10)	8.092e-14	70.95	1.08878e-06	3	2619.37	4.87157	0	0.728953	2	5.439	1.00046	2	14.2259	0.890359	2	2.34456	1.16282	2	5.9524	1.04333	2	6.65183	1.09452	2	3.20847	0.880866	2	0.537349	1.03519	2	31.0086	1.2412	2	7.39528
lQVSQQEDITk	1	O55023	N-Term(TMT10); K11(TMT10)	4.35e-09	70.95	1.57089e-06	2	1747	-1.36518	0	1.35669	1		0.916548	1		1.04082	1		0.952321	1		0.922906	1		0.958357	1		0.966594	1		0.904416	1		0.976449	1
lEDTLWAGLTDQHVk	2	Q8BWT1	N-Term(TMT10); K15(TMT10)	7e-12	70.95	1.32582e-06	3	2184.21	-0.525521	0	0.805054	2	3.44763	0.948448	2	4.32186	0.945575	2	4.87159	1.15758	2	2.20017	0.948953	2	0.540757	1.0742	2	3.07143	1.06492	2	0.914189	0.995675	2	3.73954	1.11786	2	0.464608
kPFDPENTEEAEFHVDk	6	P22599	N-Term(TMT10); K1(TMT10); K17(TMT10)	5.941e-13	70.93	1.02115e-06	3	2719.42	-0.810075	0	0.841126	6	7.53133	0.956129	6	4.88051	1.00221	6	4.18488	1.16672	6	1.9625	1.053	6	1.57551	0.866924	6	1.55554	0.878347	6	7.6764	1.06954	6	2.60048	1.25107	6	6.05815
sSDAEmAVFGEAAPYLR	13	Q5SX40;Q5SX39	N-Term(Acetyl); M6(Oxidation)	9.208e-08	70.89	1.18132e-07	2	1871.85	-1.32097	0
dSVNLTWTEPASDGGSk	4	A2ASS6	N-Term(TMT10); K17(TMT10)	8.269e-15	70.85	8.38688e-07	2	2222.13	0.0583414	0	0.732134	4	3.27653	1.10514	4	7.65329	0.924511	4	3.04342	1.21584	4	0.88834	0.993179	4	2.94584	0.907054	4	6.7932	1.01379	4	6.13763	0.895211	4	2.23885	1.28862	4	10.1889
eAALTNEEVGADLEQVEVLQk	1	P16546	N-Term(TMT10); K21(TMT10)	8.025e-10	70.82	1.34541e-06	4	2743.47	-3.46697	0	0.848815	1		0.885214	1		1.00438	1		1.29787	1		1.07493	1		1.01173	1		0.911868	1		0.899161	1		1.10291	1
lGGSVELVDIGk	4	Q9D1A2	N-Term(TMT10); K12(TMT10)	1.523e-10	70.81	1.04976e-06	2	1644.99	-0.231957	0	0.911756	4	11.4276	0.937136	4	1.20825	1.05103	4	3.80318	1.02408	4	3.80915	1.0454	4	2.51323	1.05888	4	1.97088	1.05189	4	4.62838	0.912609	4	7.93858	1.08392	4	4.2723
aDTQYILPNDIGVSSLDcR	3	Q99KK7	N-Term(Acetyl); C18(Carbamidomethyl)	1.902e-10	70.8	2.70323e-07	2	2179.04	3.26799	0
gGNIGDGGGAADR	5	Q01853	N-Term(TMT10)	1.111e-08	70.78	3.55131e-07	2	1345.67	0.972422	0	0.994133	5	4.097	0.931371	5	2.38075	1.01705	5	4.78584	1.14027	5	5.86461	1.03031	5	3.01505	1.05472	5	1.29168	0.902481	5	1.45019	1.12476	5	3.96398	0.904339	5	2.4652
gVLSSPSLAFTTPIR	1	Q8R4R6	N-Term(TMT10)	3.843e-09	70.76	1.43548e-06	2	1775.03	1.24551	0	0.840205	1		1.0684	1		0.984669	1		1.15612	1		1.03667	1		1.02107	1		1.14513	1		1.03435	1		0.843341	1
nNQFQALLQYADPVSAQHAk	2	P17225	N-Term(TMT10); K20(TMT10)	4.515e-14	70.75	1.31678e-06	3	2701.45	2.35255	0	1.09249	2	0.42333	1.03541	2	4.39223	1.04543	2	3.61238	0.896556	2	2.1048	1.01911	2	2.94772	1.06464	2	5.70785	1.20619	2	4.12644	0.842869	2	1.42684	0.86385	2	3.93887
aSLENNLEETk	6	Q61781	N-Term(TMT10); K11(TMT10)	3.057e-09	70.72	1.26237e-06	2	1705.94	0.0704765	0	0.763509	6	5.373	0.290741	6	35.5021	0.621741	6	5.03394	2.94256	6	5.95999	0.931414	6	2.79883	1.31489	6	9.03175	0.640493	6	3.47151	0.82446	6	7.57153	0.301112	6	32.1713
gSNNVALGYDEGSIIVk	2	O55029	N-Term(TMT10); K17(TMT10)	1.321e-14	70.72	1.44452e-06	2	2194.22	2.52099	0	1.04254	2	10.55	0.895501	2	1.25668	1.08039	2	2.42695	1.00412	2	5.41038	1.00112	2	3.60434	1.08285	2	3.2904	0.951797	2	0.376801	0.992486	2	3.9084	1.00989	2	0.504506
sQGGEPTYNVAVGR	1	Q9JJV2	N-Term(TMT10)	1.248e-12	70.71	7.43033e-07	2	1663.86	-0.157718	0	0.731733	1		1.0599	1		0.892231	1		1.05392	1		0.990016	1		1.05314	1		1.29344	1		0.957078	1		1.08627	1
icGGWQMEEADDWLR	3	Q9WUB3	N-Term(TMT10); C2(Carbamidomethyl)	1.934e-13	70.7	1.82995e-07	2	2094.96	-8.11471e-05	0	0.876678	3	0.500435	1.00392	3	3.27082	1.01336	3	1.03419	1.14802	3	1.12613	1.0231	3	4.27391	0.918632	3	2.99892	1.0012	3	1.54537	0.855441	3	28.5427	1.21361	3	17.409
hDPSLQPWSASYDPGSAk	23	P16015	N-Term(TMT10); K18(TMT10)	1.409e-13	70.67	8.91319e-07	2	2401.22	-0.846829	0	0.810075	23	20.6379	0.980457	23	6.54195	0.967498	23	4.10914	1.10776	23	7.06972	0.983783	23	3.86939	0.93502	23	9.17361	1.14914	23	15.0736	0.948952	23	10.1998	1.12596	23	11.7627
vIISAPSADAPmFVmGVNHEk	10	P16858	N-Term(TMT10); M12(Oxidation); M15(Oxidation); K21(TMT10)	4.438e-09	70.67	1.2727e-06	4	2703.43	0.197744	0	0.890631	10	8.8332	0.947276	10	5.14588	0.863325	10	3.48142	1.06962	10	19.9795	0.974579	10	6.89397	1.09499	10	9.64847	0.969575	10	7.53585	1.1415	10	14.4249	0.962316	10	11.1133
eGAFSNFPISEETVk	2	Q9JIK5	N-Term(TMT10); K15(TMT10)	3.204e-13	70.66	1.16396e-06	2	2113.12	-0.906079	0	0.999486	2	7.35259	0.913687	2	8.9828	1.08808	2	10.7375	0.970161	2	10.2081	1.06536	2	3.62127	1.03098	2	2.19638	1.04545	2	6.45057	0.996205	2	1.05558	0.968146	2	12.9639
fVPQEMGPHTVTVk	6	Q8VHX6	N-Term(TMT10); K14(TMT10)	4.898e-09	70.65	1.52826e-06	2	2028.14	-0.0669903	0	0.664656	6	11.8819	1.30942	6	7.92459	0.956002	6	6.30293	1.01912	6	9.89142	0.9707	6	3.00112	0.879027	6	6.3288	1.11658	6	4.18317	0.970612	6	6.47577	1.25483	6	7.2955
aITDAAMMAEELkk	15	Q5SX40;P13541;Q5SX39;Q02566;A2AQP0;Q91Z83;P13542	N-Term(TMT10); K13(TMT10); K14(TMT10)	4.724e-12	70.61	1.56847e-06	2	2209.26	2.0664	1
nSVVEASEAAYk	2	P68510	N-Term(TMT10); K12(TMT10)	1.29e-10	70.6	1.13225e-06	2	1725.95	1.65285	0	1.12798	2	21.7326	1.01167	2	3.49261	0.986063	2	0.0639574	0.870081	2	18.9068	1.02978	2	1.67027	1.0842	2	2.00142	1.02576	2	8.65711	0.950166	2	22.0837	0.979487	2	4.65228
aLYDYAGQEADELSFR	4	Q99JB8	N-Term(TMT10)	1.265e-13	70.51	3.91248e-07	2	2077.01	0.226739	0	0.726094	4	10.9065	0.93098	4	9.95955	0.958778	4	3.95718	1.22458	4	3.59422	1.04465	4	0.85416	1.07009	4	5.06084	0.892207	4	2.40765	1.10003	4	6.89706	1.09343	4	10.9575
eMEENFALEAANYQDTIGR	6	P20152	N-Term(TMT10)	1.593e-14	70.5	3.52044e-07	2	2430.14	-0.399571	0	0.961716	6	18.0977	0.951161	6	15.0439	0.917195	6	17.2044	1.1485	6	17.4879	1.06125	6	6.55521	1.06776	6	14.6276	0.919699	6	26.2456	1.08199	6	15.9503	0.93957	6	27.3013
sTFEISSVQASDEGNYSVVVENSDGk	3	A2ASS6	N-Term(TMT10); K26(TMT10)	1.114e-13	70.5	7.48651e-07	3	3206.59	3.44272	0	0.870644	3	1.34837	0.970338	3	0.582149	0.963067	3	0.783873	1.19388	3	0.93665	1.04111	3	0.0632692	0.983306	3	4.27413	0.910254	3	2.34549	1.0246	3	5.40412	1.23314	3	10.2563
aDAGGEDAILQTR	3	Q9CPX6	N-Term(TMT10)	8.981e-09	70.49	8.39707e-07	3	1545.81	-0.941981	0	1.03946	3	7.48452	0.932638	3	4.44915	1.06762	3	5.63681	0.948926	3	6.23903	1.04451	3	4.024	1.00991	3	1.59317	1.0496	3	7.75236	1.09636	3	1.95855	0.839114	3	6.21069
eASDPQPEDVDGGLk	4	P47753	N-Term(TMT10); K15(TMT10)	3.409e-13	70.48	9.66994e-07	2	2015.04	1.3067	0	1.58965	4	8.26211	0.723457	4	0.94771	1.09399	4	3.0709	0.885985	4	9.36281	0.903607	4	2.66843	0.966927	4	8.40828	0.832977	4	5.02054	0.917688	4	3.04443	1.05279	4	2.42513
tTGLEEGIEYEFR	3	A2ASS6	N-Term(TMT10)	9.958e-12	70.45	6.98718e-07	2	1772.89	1.55834	0	0.79696	3	16.5908	1.1007	3	8.305	0.933619	3	3.92639	1.06026	3	1.28012	1.06617	3	5.73899	0.981562	3	3.01991	1.10858	3	0.781732	0.937808	3	9.73188	1.18852	3	6.9384
fSNEEIAMATVTALR	15	P05064	N-Term(TMT10)	9.102e-14	70.45	1.02328e-06	2	1881.99	-2.56421	0	0.955277	15	13.0192	1.10035	15	3.82478	0.989728	15	5.90542	1.04722	15	8.7887	1.0249	15	6.00744	0.959032	15	5.75017	1.049	15	4.91352	0.943985	15	13.2854	1.06736	15	11.8623
lTVSSLQESGLk	7	Q8BTM8	N-Term(TMT10); K12(TMT10)	3.217e-10	70.45	1.65889e-06	2	1720.03	1.39444	0	1.39887	7	27.8787	0.921215	7	4.06203	1.04632	7	2.73678	0.783391	7	18.5	0.930457	7	4.9121	0.930173	7	3.65465	0.966495	7	4.30703	0.872308	7	2.73827	0.980387	7	5.82
gDVTITNDGATILk	3	P80315	N-Term(TMT10); K14(TMT10)	6.826e-12	70.44	1.67175e-06	2	1876.08	2.68688	0	0.997063	3	7.28393	0.788306	3	5.22143	0.975494	3	10.5461	0.993166	3	2.76359	0.95927	3	5.20319	0.992791	3	4.91469	0.9112	3	0.73308	1.51017	3	45.0054	0.950341	3	9.99366
aGVNTVTTLVENk	3	P12970	N-Term(TMT10); K13(TMT10)	2.666e-11	70.44	1.48199e-06	2	1804.07	4.09186	0	0.975403	3	7.38811	1.0046	3	5.78577	0.955267	3	0.712415	1.09007	3	5.41704	0.979185	3	2.06944	0.885275	3	5.83167	0.947898	3	6.27898	0.963606	3	5.13584	1.22386	3	30.1384
dFcNDLSTTAPLWAPPPVTAPGTTR	2	Q8R2S8	N-Term(TMT10); C3(Carbamidomethyl)	2.602e-13	70.43	8.33274e-07	3	2914.46	-1.13045	0	1.74332	2	59.4029	0.870804	2	4.41181	0.966746	2	0.252957	0.700613	2	56.8201	0.815057	2	19.5037	0.864956	2	29.0292	0.79819	2	21.1983	0.928502	2	14.8128	1.02674	2	0.545835
dDDIAALVVDNGSGmck	20	P60710	N-Term(Acetyl); M15(Oxidation); C16(Carbamidomethyl); K17(TMT10)	9.72e-10	70.41	2.18379e-07	2	2066.96	0.603008	0	1.357	20	31.1719	0.850924	19	8.11442	1.01679	20	10.7889	0.921669	20	26.3986	0.90139	19	8.6408	0.951621	20	5.14443	0.856373	19	8.79198	1.02185	20	12.0817	1.05992	19	5.252
dDPIGNINLAMEIAEk	3	Q9JI91	N-Term(TMT10); K16(TMT10)	7.707e-11	70.39	1.45801e-06	3	2201.19	-0.0360757	0	0.807338	3	2.9723	0.926971	3	1.50622	0.9007	3	2.21809	1.096	3	0.428694	0.861527	3	1.321	1.07732	3	0.683713	1.17008	3	1.22133	0.907129	3	1.29577	1.31795	3	3.46269
aAAEVNQEYGLDPk	4	P97807	N-Term(TMT10); K14(TMT10)	4.983e-12	70.39	1.34375e-06	2	1963.06	1.49915	0	0.901132	4	28.5591	0.913119	4	4.12647	0.959012	4	3.8875	1.03276	4	18.2771	0.917393	4	5.46856	1.03211	4	2.58446	0.971472	4	13.8612	1.09765	4	4.37504	1.07714	4	6.39076
vFADYEAYVk	4	Q9ET01	N-Term(TMT10); K10(TMT10)	2.135e-08	70.38	1.50718e-06	2	1662.92	2.5626	0	1.948	4	36.3986	0.815275	4	4.83201	0.988827	4	2.7944	0.694848	4	33.4495	0.818364	4	19.3987	0.77655	4	19.4383	0.845371	4	11.2112	0.845529	4	20.1414	0.981448	4	2.83309
vGAEDADGIDmAYR	1	Q8BGQ7	N-Term(TMT10); M11(Oxidation)	9.322e-08	70.38	2.51961e-07	2	1727.81	-0.299782	0	1.04355	1		0.796371	1		1.01087	1		1.01042	1		1.00273	1		1.17239	1		0.961824	1		1.20102	1		0.86977	1
sLEYLDLSFNQmSk	5	P51885	N-Term(TMT10); M12(Oxidation); K14(TMT10)	4.206e-09	70.35	1.13476e-06	2	2149.12	-0.18	0	0.791443	5	16.2804	1.09929	5	2.15955	1.06332	5	8.12356	0.898218	5	5.4084	1.07521	5	10.6739	1.09145	5	16.0534	1.17564	5	3.25061	1.0539	5	6.6402	0.852989	5	11.0352
qFAAQANAIGPWIQNk	1	Q9JI91	N-Term(TMT10); K16(TMT10)	1.935e-08	70.33	1.63585e-06	2	2215.23	-2.12025	0	0.576379	1		1.47924	1		0.943207	1		0.923468	1		0.657192	1		1.00292	1		1.82411	1		0.705789	1		0.991771	1
qVIDcQLADVNNLGk	2	Q9CPY7	N-Term(TMT10); C5(Carbamidomethyl); K15(TMT10)	1.583e-10	70.32	1.47706e-06	3	2145.17	0.357283	0	0.862445	2	23.2036	0.985473	2	16.0167	1.0097	2	5.20578	1.14793	2	5.79242	1.05107	2	4.279	0.96648	2	10.8064	1.01699	2	0.283634	0.930578	2	7.2193	1.08662	2	14.3596
lASVPAGGAVAVSAAPGSAAPAAGSAPAAAEEk	2	P99027	N-Term(TMT10); K33(TMT10)	1.405e-17	70.32	1.3052e-06	4	3232.75	-3.85468	0	0.806648	2	10.9403	0.904648	2	15.8764	0.995882	2	7.33343	0.995645	2	10.0353	0.976324	2	4.80107	1.0107	2	12.1219	1.23929	2	25.9998	0.994355	2	4.1009	1.02111	2	10.3765
sDQLTGLSLLPLSEk	6	Q9QXS1	N-Term(TMT10); K15(TMT10)	2.049e-12	70.32	1.36094e-06	2	2059.21	1.28495	0	0.994841	6	7.13564	1.10884	6	2.97145	0.963235	6	4.1092	0.883964	6	3.49664	1.03354	6	1.51613	1.0776	6	2.24794	1.16692	6	12.5475	0.822015	6	13.6996	1.04327	6	5.01797
aTGYPLAYVAAk	4	B2RQC6	N-Term(TMT10); K12(TMT10)	2.185e-10	70.31	1.25234e-06	2	1682.99	-0.434313	0	0.975495	4	1.44442	0.965381	4	1.99446	1.08934	4	3.29504	0.973273	4	0.747792	1.02672	4	2.17638	1.03152	4	1.90283	1.12902	4	2.76123	0.960143	4	2.7406	0.919001	4	4.15495
sSDAEMAVFGEAAPYLR	21	Q5SX40;Q5SX39	N-Term(Acetyl)	5.391e-06	70.3	1.6332e-07	2	1855.86	2.17637	0
kAEAVATVVAAVDQAR	3	A2ASS6	N-Term(TMT10); K1(TMT10)	1.24e-13	70.29	1.30021e-06	3	2057.21	0.120596	1	0.968067	3	0.13999	1.12272	3	11.976	1.03538	3	2.12945	1.05014	3	21.7998	0.962807	3	9.01583	0.989581	3	0.225234	0.995907	3	7.02664	0.974505	3	3.64369	1.08387	3	1.86309
eLVLSNNDLHEPGVR	7	Q91VI7	N-Term(TMT10)	1.45e-09	70.26	1.41754e-06	3	1921.03	-0.466427	0	0.89611	7	12.2656	0.853855	7	3.26853	1.02756	7	2.0257	1.07761	7	7.33187	1.01067	7	3.7579	1.01895	7	3.12133	0.879224	7	8.36818	1.13876	7	4.23131	1.0775	7	4.59808
aEIScTDNQDGTcSVSYLPVLPGDYSILVk	2	Q8BTM8	N-Term(TMT10); C5(Carbamidomethyl); C13(Carbamidomethyl); K30(TMT10)	1.754e-15	70.26	9.70146e-07	3	3759.89	0.375749	0	1.63584	2	0.789745	0.778687	2	2.93461	1.11675	2	3.1097	0.784268	2	0.0588563	0.911444	2	1.00396	0.918794	2	5.85899	0.791217	2	3.93288	0.810968	2	0.118622	1.16878	2	1.35036
aFNELGEALAEck	2	Q5XKE0	N-Term(TMT10); C12(Carbamidomethyl); K13(TMT10)	1.446e-11	70.25	1.29808e-06	2	1910	-3.19675	0	0.948396	2	2.09	1.06836	2	15.4335	1.0605	2	4.16098	1.44301	2	13.3774	1.04324	2	2.41984	0.679219	2	25.2865	0.774289	2	11.9077	0.783723	2	19.9123	1.18048	2	5.45239
eILVGDVGATITDPFk	3	Q9R0P5	N-Term(TMT10); K16(TMT10)	1.684e-13	70.25	1.6049e-06	2	2133.22	1.90595	0	1.83456	3	31.5193	0.703399	3	15.1532	0.95341	3	3.21523	0.926497	3	4.93834	0.801196	3	14.2194	0.909989	3	8.88251	0.751605	3	5.86686	0.941513	3	10.9612	0.88941	3	2.00988
nTEPVLDSDGSYFMYSk	2	P01863	N-Term(TMT10); K17(TMT10)	1.075e-14	70.24	6.81291e-07	2	2411.18	-0.521061	0	0.753222	2	8.27412	0.717932	2	15.2576	1.45842	2	15.4215	1.41946	2	14.2193	0.783793	2	18.1783	1.49997	2	14.4009	0.601456	2	26.8047	0.776826	2	14.8818	0.879952	2	12.5294
gQSIDDMIPAQk	28	P07310	N-Term(TMT10); K12(TMT10)	9.211e-10	70.22	1.43066e-06	2	1760.96	-0.789656	0	0.852503	28	17.2002	1.01774	28	9.29332	1.00284	28	5.42762	1.20102	28	8.05838	1.02237	28	5.91118	0.878382	28	12.2248	0.933075	28	4.79102	0.996238	28	14.1267	1.1534	28	8.44586
iIYSPTVGDPIDEYTTVPGR	2	Q60847	N-Term(TMT10)	1.138e-12	70.21	1.38155e-06	3	2422.27	-1.00105	0	0.894175	2	5.3999	0.654722	2	4.86343	0.914449	2	16.7653	1.32518	2	46.3457	1.04819	2	16.1171	1.21362	2	3.62993	1.14521	2	42.6229	0.775405	2	11.4211	0.858914	2	15.8196
iGSTVEDNPLYVLk	4	P15089	N-Term(TMT10); K14(TMT10)	2.308e-12	70.21	1.49589e-06	2	2006.16	-0.100261	0	0.582673	4	6.99706	0.641556	4	9.75979	0.720917	4	11.2637	1.87474	4	12.912	0.806832	4	6.31407	1.27357	4	8.52119	1.58991	4	5.01299	0.608687	4	17.2408	0.718896	4	20.3774
vTAENPEGVTEHk	3	A2ASS6	N-Term(TMT10); K13(TMT10)	1.507e-10	70.2	1.45636e-06	3	1869.01	1.07748	0	0.713393	3	16.1109	1.0274	3	13.1071	0.945583	3	12.466	1.23218	3	6.2095	0.959709	3	1.48214	0.934955	3	8.78302	1.03904	3	7.65107	0.965582	3	4.57299	1.20125	3	9.90311
gALLGEINAk	2	Q9QXZ0	N-Term(TMT10); K10(TMT10)	3.856e-08	70.2	1.14122e-06	2	1443.89	0.427551	0	0.989421	2	6.73091	0.908269	2	2.44393	0.998425	2	2.00857	1.11475	2	1.58366	0.981574	2	0.0821778	1.03865	2	5.24651	1.06637	2	0.933547	1.04028	2	1.43434	0.917753	2	0.519843
sLAAAGYDVEk	5	P43275	N-Term(TMT10); K11(TMT10)	4.507e-09	70.14	1.50083e-06	2	1581.89	-0.0339821	0	1.30343	5	11.6031	1.00646	5	8.26236	1.03755	5	8.94789	0.713214	5	26.0551	0.97238	5	3.71097	1.01106	5	2.67438	0.925959	5	5.82748	0.87354	5	4.00689	1.04331	5	6.66318
lGDVYVNDAFGTAHR	10	P09411	N-Term(TMT10)	1.968e-09	70.13	8.68606e-07	3	1863.95	-1.03174	0	0.940945	10	3.82824	1.03083	10	8.44352	0.987237	10	6.02887	1.12446	10	4.50959	1.00601	10	2.32595	0.944714	10	12.1134	0.977294	10	6.5029	0.969108	10	7.88115	1.04519	10	10.9537
dVPLGAPLcIIVEk	4	Q8BMF4	N-Term(TMT10); C9(Carbamidomethyl); K14(TMT10)	1.318e-12	70.13	1.15491e-06	2	1982.17	-1.01375	0	0.889969	4	2.11376	1.01049	4	2.92732	1.00311	4	2.67472	1.21722	4	1.74734	0.883065	4	2.3471	0.86817	4	3.43298	1.05596	4	6.59867	0.801828	4	10.6504	1.26024	4	0.556005
lTPITYPQGLAMAk	2	P63001	N-Term(TMT10); K14(TMT10)	4.575e-12	70.11	1.53073e-06	2	1962.15	-0.532065	0	1.39416	2	2.40677	0.989688	2	7.97643	1.10823	2	0.0989124	0.934761	2	1.01238	0.886958	2	3.07771	0.877831	2	4.8775	1.08506	2	1.51536	0.658968	2	9.35904	1.02654	2	4.51848
dQGScGScWAFGAVEAISDR	3	P10605	N-Term(TMT10); C5(Carbamidomethyl); C8(Carbamidomethyl)	9.859e-18	70.1	9.77237e-08	2	2402.06	-4.07018	0	0.959388	3	13.0756	0.957444	3	4.39175	1.03179	3	7.37148	1.09611	3	23.7865	0.973625	3	13.5376	0.999776	3	7.10783	0.804329	3	11.8079	1.031	3	22.8165	1.37473	3	7.40349
iTQYLDAGGIPR	2	P11798	N-Term(TMT10)	6.035e-10	70.09	1.82675e-06	2	1532.86	0.230829	0	0.85831	2	18.6055	1.28121	2	3.4374	0.946287	2	10.1194	1.11981	2	9.00307	1.05173	2	4.88603	0.860322	2	1.58372	1.10415	2	8.02711	0.853706	2	9.54509	1.05036	2	4.32864
lQLQEDDDDPLID	1	Q8BTJ4	N-Term(TMT10)	1.663e-06	70.09	5.04437e-07	2	1757.86	-0.0853075	0	0.896268	1		0.799915	1		0.93639	1		1.16571	1		1.25573	1		1.03503	1		0.753908	1		1.10358	1		1.15623	1
dTTASAVAVGLR	3	Q8BMS1	N-Term(TMT10)	3.902e-10	70.08	1.78187e-06	2	1389.79	-0.445435	0	0.639193	3	30.5089	0.891964	3	29.0109	0.779039	3	1.89107	1.14589	3	13.5803	0.977273	3	1.29671	1.03461	3	1.42741	0.918569	3	17.5581	1.07437	3	21.0321	1.32949	3	22.811
aIFASGSPFDPVTLPDGR	3	P06801	N-Term(TMT10)	3.934e-10	70.06	1.4449e-06	3	2076.1	0.198743	0	0.887535	3	0.787916	0.831603	3	19.4442	0.894166	3	3.74194	1.7226	3	11.3723	1.10402	3	11.3554	0.972815	3	7.40055	1.11926	3	11.339	0.762555	3	20.8695	0.737419	3	14.069
lDIISEDISELQk	1	Q8BTS4	N-Term(TMT10); K13(TMT10)	1.951e-11	70.05	1.66571e-06	2	1961.12	0.565223	0	1.1278	1		0.84604	1		1.09979	1		0.956119	1		1.03835	1		1.07792	1		0.938946	1		0.951394	1		1.01342	1
vLGNPSNEEMNAk	13	P05977	N-Term(TMT10); K13(TMT10)	3.314e-11	70	1.405e-06	2	1860.99	-0.31939	0	0.866458	13	9.45412	1.08684	13	9.85213	0.96727	13	3.536	1.15503	13	4.00852	0.998591	13	7.20342	0.936142	13	8.33675	1.0673	13	4.91191	1.02541	13	12.7973	1.06386	13	22.4831
tIGISVDPR	4	P47963	N-Term(TMT10)	0.002439	69.98	1.42153e-06	2	1186.7	-0.279002	0	1.01457	4	2.54225	1.05405	4	3.54538	1.0023	4	4.50387	0.940966	4	9.41663	1.03376	4	4.77273	1.08895	4	7.94318	1.07823	4	12.4375	1.01878	4	7.96577	0.92437	4	9.7709
lYSGPGIVGNVLVDPSAR	2	Q8BTZ7	N-Term(TMT10)	1.82e-15	69.98	1.74803e-06	2	2043.15	4.25717	0	0.962901	2	9.55275	1.0298	2	2.34633	1.01139	2	0.258341	1.01634	2	9.62831	1.0388	2	7.38418	1.0772	2	6.22353	1.04788	2	2.82426	0.988086	2	9.21829	0.917407	2	17.222
lDFDGLPSGIGk	3	Q9JJ28	N-Term(TMT10); K12(TMT10)	6.394e-10	69.97	1.94338e-06	2	1676.96	-3.91015	0	1.57663	3	9.96713	0.958118	3	4.07011	0.937417	3	0.403197	0.725614	3	1.55856	0.896385	3	1.18274	0.943316	3	7.73247	0.982814	3	2.53683	0.966485	3	11.6257	1.05664	3	2.22566
vSTVTTHSSDSEVPSR	2	Q06890	N-Term(TMT10)	2.661e-11	69.96	8.32634e-07	3	1917.97	1.02796	0	0.882245	2	2.64937	1.03748	2	6.40417	0.837494	2	8.15343	0.632795	2	19.8624	0.978577	2	1.69974	0.833343	2	5.31616	0.703683	2	7.50099	1.71542	2	5.74474	1.60309	2	12.6254
gTAVFTcDIAk	5	A2ASS6	N-Term(TMT10); C7(Carbamidomethyl); K11(TMT10)	4.252e-09	69.96	1.31203e-06	2	1640.91	0.441125	0	0.907852	5	9.0799	1.15749	5	8.69058	0.949744	5	0.837693	1.22694	5	9.67682	0.956301	5	6.31716	0.736097	5	5.8541	0.997398	5	1.01098	0.886576	5	11.7505	1.27404	5	1.93989
lSTMETGTGLIR	2	Q64514	N-Term(TMT10)	1.483e-10	69.95	1.6337e-06	2	1507.84	0.916645	0	1.07847	2	2.2461	1.04089	2	0.867184	1.00864	2	1.17846	0.996135	2	12.0865	0.938141	2	12.4144	0.906856	2	15.3274	1.02485	2	3.05816	1.04286	2	16.7629	1.02785	2	4.1538
aWGPGLEGGIVGk	4	Q8BTM8	N-Term(TMT10); K13(TMT10)	3.013e-11	69.93	1.47864e-06	2	1698.99	-4.21727	0	1.53339	4	9.76438	0.915941	4	6.77012	1.03508	4	2.87533	0.74917	4	3.50585	0.863924	4	4.51639	0.915254	4	2.00672	0.935137	4	4.41162	1.01087	4	3.40126	1.04653	4	1.74335
eLAEQLGLSTGEk	2	Q9Z1D1	N-Term(TMT10); K13(TMT10)	2.719e-11	69.91	2.03167e-06	2	1833.04	3.52928	0	1.06332	2	0.32041	0.888164	2	7.7608	1.07156	2	3.27678	1.00801	2	2.16548	0.965512	2	4.33116	1.07668	2	1.55066	1.06099	2	3.87825	0.996394	2	1.52291	0.918014	2	4.49364
vDLEISPDFLAVPVGGHENSHcIcGNER	3	Q61838	N-Term(TMT10); C22(Carbamidomethyl); C24(Carbamidomethyl)	4.906e-13	69.89	6.92315e-07	3	3350.62	1.94375	0	1.01881	3	5.74789	0.838729	3	12.3929	0.912565	3	8.23718	1.1223	3	9.59177	0.970849	3	0.445735	0.915048	3	4.51462	0.832926	3	9.02685	1.06796	3	13.1141	1.20521	3	3.11648
qLAQIDGTLSTIEFQR	1	Q9D8B3	N-Term(TMT10)	6.056e-10	69.88	1.80417e-06	3	2049.12	-0.34292	0	1.01574	1		0.97489	1		1.01358	1		1.13285	1		0.976347	1		0.918575	1		0.93843	1		1.02979	1		1.06321	1
nmLFSGTNIAAGk	9	Q8R429;O55143	N-Term(TMT10); M2(Oxidation); K13(TMT10)	5.287e-07	69.88	1.5266e-06	2	1797.99	-1.59855	0
gYSFVTTAER	44	P68033;P68134	N-Term(TMT10)	3.421e-08	69.87	9.73715e-07	2	1359.71	2.41337	0
mQEIIASVDHIk	1	Q8BQZ5	N-Term(Acetyl); K12(TMT10)	2.134e-06	69.85	1.65623e-06	2	1654.91	1.46544	0	0.972319	1		0.771828	1		1.07539	1		1.07363	1		1.08643	1		1.08959	1		0.861171	1		1.11878	1		1.01316	1
tVGIDDLTGEPLIQR	2	Q9WTP7	N-Term(TMT10)	1.826e-13	69.85	1.57342e-06	2	1856.03	-1.897	0	0.853635	2	13.7518	0.922968	2	0.268274	1.00712	2	1.45629	0.979117	2	0.698608	1.0302	2	0.1113	1.08381	2	4.71997	1.07671	2	13.1496	1.06586	2	19.8477	1.03653	2	15.4786
nFVDSPIIVDIPk	2	P17439	N-Term(TMT10); K13(TMT10)	2.13e-10	69.84	1.45254e-06	2	1915.13	-0.767249	0	0.955676	2	3.65693	1.02927	2	3.44086	1.00416	2	3.85581	1.00593	2	2.30382	0.996328	2	4.25937	1.14096	2	7.77624	1.0768	2	7.42973	0.892519	2	12.2929	0.966831	2	1.39746
iQLVEEELDR	16	P58771;P58774;P21107	N-Term(TMT10)	6.678e-08	69.83	1.50788e-06	2	1472.82	-0.338185	0
eTNLESLPLVDTHSk	11	P20152	N-Term(TMT10); K15(TMT10)	2.899e-11	69.77	1.72392e-06	3	2141.19	0.0162023	0	0.846287	11	9.16221	0.984913	11	12.241	0.938818	11	4.88112	0.950283	11	29.5437	1.07662	11	3.5002	0.975948	11	9.87256	1.05938	11	24.5556	1.16653	11	9.14627	1.10166	11	8.15808
aIANEcQANFISIk	3	Q01853	N-Term(TMT10); C6(Carbamidomethyl); K14(TMT10)	3.142e-13	69.75	1.75306e-06	2	2037.12	-0.170134	0	1.18808	3	6.59417	0.966671	3	1.52065	1.16216	3	0.0571739	1.04711	3	0.707075	0.895756	3	0.878061	0.877998	3	1.87954	0.935055	3	1.30333	0.874449	3	1.87694	1.049	3	0.484089
lLGSIDIDHTQYk	26	Q5SX40;Q5SX39;P13542	N-Term(TMT10); K13(TMT10)	5.751e-11	69.74	1.84735e-06	2	1961.11	1.63987	0
qWNNcAFLESSAk	4	Q99JI6	N-Term(TMT10); C5(Carbamidomethyl); K13(TMT10)	6.975e-12	69.73	1.00562e-06	2	2013.03	0.938194	0	1.50611	4	11.6786	1.10028	4	2.35057	1.03079	4	3.36608	0.748875	4	8.50443	0.90153	4	6.88994	0.828967	4	9.12968	1.01848	4	0.307117	0.733545	4	8.83166	1.08849	4	4.52013
fDEFFSQGcAPGYEk	13	Q921I1	N-Term(TMT10); C9(Carbamidomethyl); K15(TMT10)	2.461e-13	69.73	4.62902e-07	2	2240.07	-2.81823	0	1.1873	13	12.6464	0.992601	13	5.27979	0.97279	13	3.62895	0.953497	13	18.5912	1.006	13	8.66097	0.885935	13	6.321	0.863131	13	9.70087	0.961683	13	17.6588	1.18604	13	10.0262
eEASDYLELDTIk	4	P08113	N-Term(TMT10); K13(TMT10)	4.022e-11	69.69	1.49285e-06	2	1984.06	2.05387	0	1.02238	4	2.92818	0.810506	4	2.45457	1.04597	4	2.85911	0.969073	4	6.08441	1.08258	4	2.99216	1.12736	4	3.91462	0.97431	4	2.24095	0.978974	4	3.47888	1.04743	4	4.26219
lcYVALDFENEMATAASSSSLEk	29	P68033;P68134	N-Term(TMT10); C2(Carbamidomethyl); K23(TMT10)	2.361e-13	69.69	9.9344e-07	3	2994.48	-0.14077	0
sLLELQMSSNPLGDEGVQELck	2	Q91VI7	N-Term(TMT10); C21(Carbamidomethyl); K22(TMT10)	4.782e-13	69.69	1.28879e-06	3	2905.5	-2.49582	0	1.0601	2	1.3611	0.94034	2	3.43404	1.12046	2	1.83817	1.04308	2	6.63372	0.974072	2	0.792244	0.955166	2	5.24641	0.919221	2	3.72901	0.877805	2	8.10563	1.13149	2	1.2536
nDFAVESYESk	2	Q3UW53	N-Term(TMT10); K11(TMT10)	1.894e-09	69.66	1.00033e-06	2	1746.9	0.0537527	0	1.2803	2	18.6912	1.04121	2	1.66269	0.940996	2	2.82991	0.771785	2	27.1057	1.00568	2	4.10057	1.07977	2	3.84131	1.05509	2	4.47708	0.943426	2	22.7696	0.94162	2	4.64199
iEcESAETTEDcIEk	12	Q921I1	N-Term(TMT10); C3(Carbamidomethyl); C12(Carbamidomethyl); K15(TMT10)	5.742e-14	69.66	3.67688e-07	2	2272.07	1.06311	0	1.19334	12	6.28431	0.913766	12	26.2251	1.01385	12	6.97938	1.03036	12	7.02119	1.03025	12	4.50191	0.873553	12	4.83562	0.827322	12	22.0367	0.943971	12	3.80253	1.14886	12	12.1874
iLGADTSVDLEETGR	13	Q03265	N-Term(TMT10)	2.794e-13	69.64	1.30914e-06	2	1804.95	0.377479	0	0.86083	13	13.7791	0.939076	13	6.35545	0.963123	13	3.60866	1.1175	13	12.4215	1.01366	13	3.06019	1.0754	13	5.84678	0.985155	13	8.65132	1.03321	13	11.8327	1.10695	13	6.99151
qAVTNPNNTFYATk	3	P38647	N-Term(TMT10); K14(TMT10)	1.009e-12	69.63	1.6334e-06	2	2027.1	0.799144	0	0.949989	3	2.72263	1.04097	3	2.74983	1.03931	3	1.7777	1.02332	3	2.82794	1.04545	3	2.24224	1.01058	3	8.50552	1.1417	3	9.5185	0.893953	3	16.9071	0.944032	3	12.7989
kDLYANNVLSGGTTmYPGIADR	4	P68033	N-Term(TMT10); K1(TMT10); M15(Oxidation)	6.579e-14	69.62	1.52802e-06	3	2830.48	0.733837	1	0.929836	4	2.17542	1.01597	4	5.25413	1.05127	4	6.66592	1.01373	4	3.02946	1.08613	4	0.788705	1.14944	4	6.53679	1.06738	4	4.28686	0.933678	4	9.08386	0.890699	4	5.9809
eLISNASDALDk	4	P08113;P11499	N-Term(TMT10); K12(TMT10)	4.17e-10	69.61	1.77221e-06	2	1733.97	-1.65485	0
aYAALAALEk	4	Q9Z1X4	N-Term(TMT10); K10(TMT10)	4.638e-08	69.61	1.66281e-06	2	1478.9	-0.971748	0	1.19923	4	11.3623	1.02684	4	7.58984	1.03553	4	4.82778	0.90726	4	10.8346	0.980752	4	2.78631	0.958784	4	2.87927	1.05596	4	5.0259	0.900273	4	0.31624	0.977216	4	9.59036
aAMEPIVISAk	9	P26039	N-Term(TMT10); K11(TMT10)	5.033e-09	69.57	1.68924e-06	2	1587.95	-0.371723	0	1.19453	9	12.2975	0.935779	9	9.52062	1.03508	9	3.32221	0.860638	9	15.8995	0.935594	9	7.90534	1.00487	9	4.95321	0.932106	9	4.92936	1.00198	9	2.05422	1.06747	9	4.06386
lLETEEEAAFPLGGATPR	3	O70423	N-Term(TMT10)	6.099e-16	69.55	1.3421e-06	2	2130.1	-12.1031	0	0.790174	3	5.25508	0.706138	3	7.38085	0.942322	3	3.47847	1.09861	3	0.254096	1.07164	3	0.00656055	1.41586	3	6.52724	1.05963	3	4.25132	1.07697	3	7.45155	0.905539	3	2.05485
gEDEEDNNLEVR	2	Q91YQ5	N-Term(TMT10)	3.931e-10	69.55	1.99651e-07	2	1647.76	-3.61456	0	1.11675	2	17.6516	0.918934	2	28.2338	1.07442	2	9.07195	0.960074	2	6.2885	1.03254	2	3.60451	1.01069	2	3.10646	0.96849	2	9.44922	0.851771	2	9.61017	1.07472	2	2.45019
iDSAATSTYEVGNPPDYR	4	Q9D358	N-Term(TMT10)	3.574e-15	69.54	6.89274e-07	2	2185.06	1.2075	0	0.883128	4	7.22477	0.936897	4	6.54332	0.998791	4	2.83071	1.08845	4	4.93689	1.01868	4	0.681889	1.00985	4	4.7341	0.939232	4	2.95999	1.02492	4	15.1241	1.16818	4	23.1324
lcLTGQWEAAQELQHR	2	Q9DCU9	N-Term(TMT10); C2(Carbamidomethyl)	4.836e-11	69.54	1.14508e-06	3	2169.11	1.07694	0	0.921489	2	2.89828	1.03724	2	11.4547	0.869148	2	1.40207	0.970287	2	0.742355	1.13527	2	2.99228	1.05002	2	7.13361	0.861661	2	0.431284	0.96834	2	6.46164	1.12122	2	7.76613
lLSGEDVGQDEGATR	2	P15508	N-Term(TMT10)	1.61e-13	69.51	8.73162e-07	2	1775.9	-0.886171	0	0.787337	2	10.2562	1.04744	2	7.45502	1.05438	2	3.63159	1.10648	2	6.78114	1.01053	2	2.40206	0.974671	2	5.55267	0.908632	2	10.8472	1.08603	2	1.67457	1.14266	2	13.899
dAEVVLcGGTESMSQSPYcVR	1	Q8BWT1	N-Term(TMT10); C7(Carbamidomethyl); C19(Carbamidomethyl)	3.704e-13	69.48	3.49431e-07	3	2574.19	1.47302	0	0.862637	1		0.915449	1		0.973679	1		1.2065	1		0.983756	1		0.954449	1		0.955549	1		1.03512	1		1.11012	1
aAYLQNLNSADLLk	20	Q5SX40	N-Term(TMT10); K14(TMT10)	2.922e-12	69.47	2.01669e-06	2	1992.16	3.09814	0	0.739967	20	20.5992	0.997083	20	13.7494	0.881929	20	15.5408	0.937082	20	10.1431	0.889375	20	17.9445	1.09153	20	16.9105	1.28377	20	20.025	1.03112	20	8.24238	1.19821	20	7.11258
gVASVcVEDWNNR	5	P01872	N-Term(TMT10); C6(Carbamidomethyl)	2.429e-11	69.45	4.65354e-07	2	1734.84	0.228354	0	1.02108	5	2.59084	0.88615	5	4.14263	0.923644	5	5.5719	1.0537	5	6.04176	0.973516	5	1.28336	0.873614	5	11.7353	0.869231	5	23.9211	1.09044	5	5.65216	1.30401	5	21.9363
iQDLLTEGTLTGVIDDR	1	Q80WW9	N-Term(TMT10)	2.345e-11	69.45	1.91817e-06	3	2088.14	1.5356	0	1.02427	1		1.08654	1		0.939321	1		0.967865	1		1.01706	1		1.02887	1		0.91233	1		1.11299	1		1.03648	1
gITFDSGGISIk	2	Q9CPY7	N-Term(TMT10); K12(TMT10)	1.97e-10	69.45	1.66279e-06	2	1652.96	1.3563	0	0.879062	2	12.8336	1.06319	2	18.407	0.981204	2	13.5189	1.27697	2	3.5635	1.11308	2	22.8454	1.01656	2	4.43191	0.988481	2	6.12153	0.913244	2	0.675537	0.823679	2	6.90338
tPGAmEHELVLHQLR	13	Q5SX40;Q5SX39;P13542	N-Term(TMT10); M5(Oxidation)	6.185e-08	69.44	1.37084e-06	4	1976.06	0.141846	0
gIDPFSLDALAk	3	P80317	N-Term(TMT10); K12(TMT10)	5.355e-10	69.44	2.17856e-06	2	1705	1.13652	0	1.06092	3	2.99369	0.938514	3	10.0895	1.06408	3	6.87709	0.976307	3	1.43344	1.05372	3	0.194353	1.00579	3	6.1207	0.971668	3	6.02886	1.04919	3	10.5916	0.956976	3	0.302535
cIcNSGYEVDITGk	1	Q61554	N-Term(TMT10); C1(Carbamidomethyl); C3(Carbamidomethyl); K14(TMT10)	1.234e-12	69.42	8.4573e-07	2	2074.03	-1.07561	0	1.29873	1		1.26075	1		1.14954	1		0.939174	1		0.733893	1		0.882211	1		0.868662	1		0.622961	1		1.23731	1
iEPPLGWSFEPTNVELR	1	Q6GQT9	N-Term(TMT10)	2.229e-12	69.41	1.724e-06	2	2213.18	-2.434	0	0.977376	1		0.959227	1		1.0167	1		1.02626	1		1.08384	1		1.0689	1		1.00436	1		0.951443	1		1.01686	1
eEFASTcPDDEEIELAYEQVAR	1	Q9Z1Q5	N-Term(TMT10); C7(Carbamidomethyl)	3.16e-12	69.41	2.69196e-07	3	2830.3	0.816451	0	1.08976	1		0.801668	1		1.21905	1		1.01304	1		1.01723	1		0.981378	1		0.88598	1		0.76447	1		1.20768	1
vNDTIQIDLETGk	4	P62702	N-Term(TMT10); K13(TMT10)	2.513e-11	69.4	2.07816e-06	2	1904.07	-3.84716	0	0.965501	4	9.04535	0.915213	4	4.92126	1.08772	4	9.01192	0.974576	4	5.04989	1.01439	4	2.98806	1.12005	4	3.30915	1.01004	4	0.915247	0.970094	4	16.4524	0.992099	4	6.03921
tVmDDFAQFLDTcck	17	P07724	N-Term(TMT10); M3(Oxidation); C13(Carbamidomethyl); C14(Carbamidomethyl); K15(TMT10)	5.155e-10	69.4	4.19076e-07	3	2325.09	-1.09629	0	0.963168	17	8.91648	0.912216	17	9.05951	0.895814	17	5.56515	1.06333	17	5.0453	1.05713	17	6.95717	1.06499	17	5.71168	0.826908	17	22.7247	1.04795	17	9.31007	1.16659	17	12.8943
lLLEDLGYTVk	3	P29452	N-Term(TMT10); K11(TMT10)	1.284e-08	69.4	1.68205e-06	2	1722.05	1.52489	0	1.03639	3	8.43543	0.9193	3	3.92817	1.06201	3	0.449059	0.995612	3	7.03054	0.993315	3	9.60953	1.03129	3	2.1845	1.02561	3	2.52448	1.01763	3	1.0555	1.007	3	4.29092
eQTYNTLLcPQDTELQDNWSLELPPNVVEGSAR	1	Q61838	N-Term(TMT10); C9(Carbamidomethyl)	7.068e-15	69.39	8.0556e-07	3	4045.95	-3.92822	0	0.98703	1		0.787081	1		0.92547	1		0.837049	1		1.00617	1		0.767185	1		0.620895	1		1.03348	1		2.05712	1
fSLVSGEDTANPPVIDk	1	Q8BX70	N-Term(TMT10); K17(TMT10)	2.762e-10	69.38	1.89743e-06	3	2247.24	3.6732	0	0.97524	1		1.03986	1		1.01344	1		1.0315	1		0.983623	1		1.10868	1		1.08699	1		0.888068	1		0.950496	1
dMLEASILDTYLGk	2	P42932	N-Term(TMT10); K14(TMT10)	1.35e-12	69.38	1.9205e-06	2	2027.12	1.26345	0	1.09164	2	7.24665	0.920312	2	0.74804	1.12283	2	2.20231	0.965986	2	1.99691	1.02847	2	0.474434	1.02023	2	2.90278	1.00221	2	2.14192	0.901428	2	3.51941	0.99529	2	5.11621
dSDWPFcSDDDWNHk	5	E9PV24	N-Term(TMT10); C7(Carbamidomethyl); K15(TMT10)	1.676e-12	69.36	1.33259e-07	3	2382.05	-1.5506	0	1.1688	5	10.3318	1.21823	5	9.86193	0.983786	5	0.866516	0.650394	5	32.3897	1.11093	5	0.375089	0.939524	5	5.79665	0.864933	5	2.78557	1.20225	5	1.11383	1.09758	5	3.03392
sDAAVDTSSEITTk	8	P26350	N-Term(Acetyl); K14(TMT10)	3.326e-08	69.36	6.66297e-07	2	1695.85	0.151105	0	0.72074	8	7.35919	0.846625	8	2.51423	0.97561	8	2.66197	1.25394	8	9.85084	1.06994	8	4.30364	1.10918	8	5.43152	0.980558	8	2.62353	1.19402	8	3.9229	0.964815	8	7.88285
gSVHDFPEFDANQDAEALYTAMk	3	P14824	N-Term(TMT10); K23(TMT10)	2.246e-14	69.35	7.02676e-07	3	3014.46	-1.05064	0	0.806872	3	2.31297	0.961602	3	12.9075	1.03258	3	5.17034	1.23275	3	1.88359	1.02198	3	6.61182	0.924149	3	2.82035	0.861556	3	2.21923	0.940041	3	9.18162	1.23335	3	1.41881
vIISAPSADAPMFVmGVNHEk	20	P16858	N-Term(TMT10); M15(Oxidation); K21(TMT10)	4.622e-13	69.35	1.82347e-06	3	2687.42	-2.21058	0	0.985305	14	11.8702	1.03077	14	8.19316	0.950937	14	4.52416	1.04664	14	13.4264	1.04471	14	8.22325	1.0069	14	9.75102	1.06471	14	6.01665	1.00857	14	14.4184	0.959992	14	3.97139
aSSFVLALEPELESR	3	Q91YQ5	N-Term(TMT10)	4.065e-11	69.34	1.90335e-06	2	1877.01	-5.88889	0	0.981937	3	2.5457	0.941088	3	4.06756	0.986102	3	11.5902	1.09422	3	11.2583	1.05199	3	4.93658	1.00148	3	6.52062	0.95802	3	12.3178	0.956317	3	2.06114	1.04575	3	1.65693
vGGVQSLGGTGALR	2	P05201	N-Term(TMT10)	2.397e-11	69.33	1.76772e-06	2	1500.87	1.00478	0	0.962118	2	12.5471	1.11148	2	7.50695	0.984565	2	8.20212	0.971926	2	1.00636	1.00214	2	7.43388	1.02109	2	7.12796	1.09615	2	9.86123	0.940506	2	5.10238	1.00727	2	0.373194
lNVAPVSDIIEIk	7	Q99LC5	N-Term(TMT10); K13(TMT10)	5.034e-11	69.31	1.27769e-06	2	1869.14	-1.77912	0	0.834869	7	14.2918	1.00895	7	4.39837	1.0374	7	6.71782	1.08299	7	8.81019	0.974714	7	4.82478	1.05286	7	2.14069	1.06679	7	4.74583	0.893343	7	4.69088	1.05454	7	5.01907
gLQSGVDIGVk	3	Q08093	N-Term(TMT10); K11(TMT10)	4.867e-09	69.28	1.92982e-06	2	1530.93	2.2061	0	1.86532	3	8.72769	0.8569	3	2.84195	0.965016	3	0.1516	0.764405	3	7.3985	0.818509	3	6.17705	0.892485	3	6.72767	0.864401	3	2.6853	1.03205	3	0.926747	0.886172	3	0.47196
aGcEcLNESDEHGFDNcLR	1	Q8CDN6	N-Term(TMT10); C3(Carbamidomethyl); C5(Carbamidomethyl); C17(Carbamidomethyl)	1.043e-13	69.28	1.17752e-07	3	2512.04	-2.18313	0	1.34645	1		0.804558	1		1.14607	1		1.00952	1		0.894308	1		0.864377	1		0.770277	1		0.870387	1		1.24127	1
lQNEVEDLMIDVER	6	Q5SX40;Q5SX39;P13542	N-Term(TMT10)	1.81e-09	69.25	9.80514e-07	3	1931.99	-1.22703	0
aLESDMAPVLIMATNR	2	Q9WTM5	N-Term(TMT10)	7.581e-13	69.25	1.31329e-06	2	1961.03	-2.80155	0	1.0263	2	8.27141	0.976322	2	9.22296	1.11906	2	0.00522014	0.978646	2	2.42855	1.0589	2	6.84782	1.00756	2	2.94121	1.05772	2	13.4338	0.939942	2	4.52999	0.915929	2	21.3179
eLAEDGYSGVEVR	6	P62908	N-Term(TMT10)	1.709e-11	69.24	9.113e-07	2	1652.84	1.68054	0	0.927353	6	2.85015	0.957364	6	21.5663	1.02883	6	5.84398	1.11201	6	4.22798	1.01072	6	2.84032	1.01336	6	10.1142	0.944732	6	4.10298	1.03772	6	12.5606	1.02404	6	10.21
qAFDDAIAELDTLNEDSYk	1	P68510	N-Term(TMT10); K19(TMT10)	4.032e-11	69.22	1.04116e-06	3	2616.3	-1.23962	0	1.20035	1		0.83252	1		0.958597	1		1.016	1		1.05028	1		1.02476	1		0.892928	1		0.983443	1		1.05525	1
aTLTWTPPLEDGGSPIk	4	A2ASS6	N-Term(TMT10); K17(TMT10)	1.705e-10	69.22	1.90282e-06	2	2241.25	-0.169507	0	0.804516	4	8.74325	1.04769	4	7.21146	0.922359	4	2.07146	1.22111	4	4.98822	0.967435	4	2.71159	0.916371	4	11.6842	1.01789	4	6.65374	0.929161	4	5.79756	1.22652	4	8.87288
sDALETLGFLNHYQMk	2	Q8R081	N-Term(TMT10); K16(TMT10)	7.249e-11	69.2	1.79137e-06	3	2325.23	1.2699	0	1.09855	2	8.92518	1.04449	2	5.07697	1.01796	2	4.50073	0.906625	2	2.54155	0.999344	2	6.22873	1.02464	2	6.80171	1.09027	2	3.64567	0.898371	2	10.5975	0.972705	2	1.31375
dLcGQSTTQAMDQYTFELSR	3	P21614	N-Term(TMT10); C3(Carbamidomethyl)	3.53e-12	69.18	2.05328e-07	3	2580.2	2.80441	0	1.01309	3	9.31048	0.887942	3	0.167599	0.972462	3	2.29899	1.06124	3	6.32974	1.04237	3	1.45921	0.900997	3	9.08526	0.825873	3	20.2343	1.11358	3	7.07713	1.23033	3	18.3916
vYEGSILEADcDILIPAASEk	3	P26443	N-Term(TMT10); C11(Carbamidomethyl); K21(TMT10)	9.478e-16	69.18	1.8238e-06	2	2751.45	-0.211984	0	1.12862	3	7.59964	0.904765	3	6.70216	1.16406	3	6.2898	1.03585	3	5.47513	0.955351	3	0.903938	0.972915	3	0.32822	0.910707	3	4.017	0.844205	3	13.9718	1.10855	3	7.06743
dNLEANYQNADQYFYAR	2	P31532	N-Term(TMT10)	1.943e-13	69.18	3.80461e-07	2	2324.08	1.37393	0	0.967066	2	7.54884	0.96093	2	5.28209	0.879695	2	17.1481	1.05125	2	4.28258	0.961957	2	12.2657	0.767999	2	18.7641	0.901246	2	6.28797	1.36193	2	19.0693	1.22823	2	2.09489
eGDGVYYNELETR	1	Q8K2T8	N-Term(TMT10)	1.797e-11	69.17	3.69232e-07	2	1773.85	-0.155976	0	1.10657	1		0.764407	1		1.06721	1		0.950566	1		1.0156	1		1.11856	1		1.0261	1		0.978337	1		1.00237	1
vAGTPELSVEWYk	4	A2ASS6	N-Term(TMT10); K13(TMT10)	1.417e-11	69.15	2.06752e-06	2	1937.08	-0.418663	0	0.732993	4	11.3437	1.13115	4	7.03599	0.91144	4	3.92019	1.12131	4	2.09753	0.947437	4	2.8562	0.942445	4	0.785998	1.12205	4	1.05156	0.942899	4	2.50446	1.25266	4	4.29051
iQPGNPSFTLSLk	1	O35643	N-Term(TMT10); K13(TMT10)	3.02e-11	69.15	1.77563e-06	2	1860.1	0.574289	0	0.972529	1		0.97475	1		1.12942	1		1.13731	1		0.93765	1		1.01228	1		1.2486	1		0.761073	1		0.841674	1
sSAVVVDAIPVFLEk	2	G5E870	N-Term(TMT10); K15(TMT10)	2e-11	69.14	1.74925e-06	2	2032.21	0.292936	0	1.0199	2	6.8007	0.967304	2	0.5364	1.0135	2	1.65652	0.902028	2	5.54475	1.0692	2	2.65962	1.17676	2	2.19656	1.05161	2	1.69923	1.00122	2	1.7121	0.897521	2	3.61176
vDYAGVTVDELGk	3	P70296	N-Term(TMT10); K13(TMT10)	4.778e-11	69.11	2.19098e-06	2	1824.02	2.40116	0	0.942007	3	9.17825	1.02068	3	1.09864	1.01781	3	4.16063	1.14768	3	2.44659	0.985141	3	3.26148	1.01256	3	0.375667	0.993403	3	4.25717	0.90579	3	3.01956	1.02172	3	1.43721
dIcEGQVNSLPGSINk	3	P01027	N-Term(TMT10); C3(Carbamidomethyl); K16(TMT10)	4.653e-12	69.07	1.69715e-06	2	2189.17	1.40526	0	1.23815	3	1.13521	0.886888	3	1.76026	0.956552	3	3.30216	0.967037	3	0.975791	0.926876	3	2.08269	0.849019	3	17.2253	0.910235	3	5.52166	1.14163	3	4.58439	1.07919	3	1.8036
vNEFGMSGEDVSAAASR	2	Q8VBZ3	N-Term(TMT10)	1.068e-11	69.05	4.29358e-07	2	1955.93	-0.733705	0	0.890952	2	18.0118	0.762848	2	31.2829	0.99843	2	8.7961	1.16308	2	34.8963	0.964329	2	13.2549	1.00765	2	14.7201	0.783455	2	33.5545	1.26919	2	44.4453	1.05097	2	3.04955
nHYQAEVFSVNFAESEEAk	4	P07758;P22599;Q00898;Q00897	N-Term(TMT10); K19(TMT10)	3.708e-13	69.04	1.24115e-06	3	2657.33	0.695815	0
lETDISQIQGEMEDIVQEAR	2	Q5SX40;Q5SX39	N-Term(TMT10)	1.728e-16	69.03	9.68951e-07	2	2533.27	0.190836	0
dLEEFFSTVGk	5	Q8VH51	N-Term(TMT10); K11(TMT10)	3.896e-09	69.02	1.64161e-06	2	1729.94	-0.00203565	0	1.19157	5	3.03632	0.916572	5	2.64558	0.995613	5	2.29428	0.951766	5	4.62116	1.01251	5	0.434292	0.993978	5	0.720895	1.03005	5	2.03965	1.06257	5	2.56425	0.906917	5	3.0028
fASEITPITISVk	2	Q8QZT1	N-Term(TMT10); K13(TMT10)	4.242e-11	69.02	1.7544e-06	2	1864.12	1.52824	0	0.928914	2	23.9156	1.01586	2	14.3318	1.01542	2	9.64124	1.03199	2	12.0354	0.983567	2	7.12875	1.08072	2	8.0571	1.07742	2	18.3898	0.924579	2	18.2434	0.971213	2	3.99807
yTLTLENSSGTk	7	A2ASS6	N-Term(TMT10); K12(TMT10)	5.101e-10	69.01	1.96569e-06	2	1771.98	-3.7521	0	0.813506	7	21.2284	1.33091	7	5.32371	0.971376	7	4.21269	1.03337	7	9.98208	1.00113	7	1.79546	0.879191	7	9.34641	1.12573	7	6.06201	0.938539	7	7.81147	1.04587	7	5.72605
gDVTTQVALQPALk	5	P09671	N-Term(TMT10); K14(TMT10)	7.209e-11	69	1.80656e-06	2	1899.13	0.724999	0	0.885326	5	5.21165	0.943574	5	4.12909	0.985809	5	5.41005	1.05831	5	2.62932	0.946423	5	6.39583	1.04491	5	2.59298	1.06005	5	13.5613	1.0093	5	4.52668	1.08829	5	4.96427
vLPTIDLSTMPQk	6	A2ASS6	N-Term(TMT10); K13(TMT10)	1.289e-10	69	2.00799e-06	2	1901.12	0.806512	0	0.731858	6	10.1557	1.12717	6	4.69636	0.945894	6	2.3873	1.22011	6	4.14552	0.98211	6	6.14846	0.868222	6	3.16294	1.08358	6	1.96807	0.924781	6	3.82795	1.22208	6	10.1297
gQPLYLScELNk	5	A2ASS6	N-Term(TMT10); C8(Carbamidomethyl); K12(TMT10)	1.08e-09	68.98	2.3777e-06	2	1880.04	4.20156	0	0.898217	5	6.62521	1.14865	5	2.91089	0.960115	5	2.88191	1.20211	5	0.744089	0.897649	5	1.388	0.686796	5	6.18684	1.04206	5	3.20714	0.80504	5	6.71422	1.25899	5	5.90829
aIAVLTSGGDAQGmNAAVR	3	P47857	N-Term(TMT10); M14(Oxidation)	4.635e-07	68.98	1.61886e-06	2	2047.08	-1.47924	0	0.987984	3	5.36551	1.06611	3	1.85604	0.926265	3	7.17069	1.06386	3	11.8158	1.02895	3	6.60903	1.05458	3	1.2325	1.08306	3	2.4775	0.979581	3	1.41883	0.979995	3	4.05698
eNAPAIIFIDEIDAIATk	2	P54775	N-Term(TMT10); K18(TMT10)	4.077e-13	68.96	2.26162e-06	2	2402.36	1.03321	0	1.08165	2	3.41499	0.853408	2	9.09548	1.08375	2	5.24527	1.02115	2	0.793231	1.05324	2	2.35843	1.17214	2	6.30435	0.915659	2	1.79252	0.882928	2	1.63743	0.971669	2	2.00552
kAITDAAMMAEELk	2	Q5SX40;P13541;Q5SX39;Q02566;A2AQP0;Q91Z83;P13542	N-Term(TMT10); K1(TMT10); K14(TMT10)	8.287e-12	68.96	2.32515e-06	3	2209.25	-0.73001	1
sLGGVSEASR	2	P35175	N-Term(Acetyl)	2.786e-05	68.96	2.54115e-07	2	1004.5	-2.41681	0
lEQQVDDLEGSLEQEk	4	Q5SX40;Q5SX39;Q02566;Q91Z83;P13542	N-Term(TMT10); K16(TMT10)	2.091e-14	68.95	1.7447e-06	2	2318.21	-1.11837	0
sQDEVAQAAEELR	3	Q8C6K9	N-Term(TMT10)	4.268e-11	68.95	9.93332e-07	2	1674.85	2.17081	0	0.689189	3	24.7924	1.03724	3	18.8553	0.898511	3	21.2825	1.289	3	4.1798	1.01178	3	13.6634	1.01609	3	14.08	1.03176	3	6.34719	0.917556	3	1.46976	1.17292	3	8.00226
aFADAmEVIPSTLAENAGLNPISTVTELR	2	P80315	N-Term(TMT10); M6(Oxidation)	3.039e-14	68.94	1.67852e-06	3	3275.71	3.05022	0	0.750785	2	14.0526	0.848667	2	0.932282	0.898359	2	6.49648	1.04432	2	0.39721	1.10322	2	6.80189	1.32578	2	14.3099	0.889923	2	7.84035	1.24559	2	6.21104	1.00823	2	6.13153
hQIQSYTcEIDALk	4	P31001	N-Term(TMT10); C8(Carbamidomethyl); K14(TMT10)	1.423e-12	68.93	1.74636e-06	2	2164.14	-1.37449	0	0.908428	4	4.26488	1.06156	4	9.77011	0.975402	4	1.00131	1.09994	4	1.52804	0.96664	4	1.72658	0.829205	4	7.48546	1.07239	4	2.78403	0.917174	4	8.9794	1.15307	4	7.25305
eATIPGHLNSYTIk	9	P11276	N-Term(TMT10); K14(TMT10)	1.681e-12	68.93	2.2773e-06	2	2002.14	0.11265	0	0.969277	9	1.98533	1.06147	9	3.78814	0.900996	9	3.62491	0.766998	9	6.47293	1.02656	9	3.85661	0.923518	9	7.3385	0.836114	9	14.0471	1.47594	9	15.5549	1.24292	9	8.10709
lAAEGAAVAAcDLDGAAAQDTVR	1	P50171	N-Term(TMT10); C11(Carbamidomethyl)	1.553e-14	68.9	1.19807e-06	3	2445.22	-0.740644	0	0.929206	1		0.813257	1		0.986357	1		1.10393	1		1.02518	1		0.996621	1		0.759433	1		1.26143	1		1.18546	1
dITLEcISSGEPR	5	Q05793	N-Term(TMT10); C6(Carbamidomethyl)	5.962e-11	68.89	9.61958e-07	2	1705.86	0.688197	0	0.923151	5	5.32707	0.953675	5	2.07811	0.956115	5	5.82448	1.04228	5	8.84959	1.08744	5	3.3422	1.06477	5	0.950802	0.917679	5	6.96906	1.23272	5	7.46951	1.01329	5	7.5739
qLSSSVTGLTNIEEENcQR	1	Q9JKF1	N-Term(TMT10); C17(Carbamidomethyl)	9.387e-13	68.87	7.97765e-07	3	2394.18	-0.179816	0	1.07931	1		0.916023	1		1.01615	1		0.991051	1		0.970699	1		1.02194	1		0.999756	1		1.03168	1		1.03175	1
aSGVQVADEVcR	1	Q9R0P5	N-Term(Acetyl); C11(Carbamidomethyl)	9.878e-07	68.86	1.69022e-07	2	1332.62	-0.676392	0
eVVDSYLPVILDmIk	4	Q61207	N-Term(TMT10); M13(Oxidation); K15(TMT10)	1.345e-09	68.84	2.16171e-06	2	2208.26	0.90765	0	0.952342	4	6.2698	0.882425	4	6.31669	0.875948	4	4.62412	0.974045	4	4.70802	1.03431	4	8.33284	1.20612	4	3.62095	0.893017	4	8.7533	1.18182	4	5.29136	1.04074	4	15.9017
mESYDVIANQPVVIDNGSGVIk	1	P61164	N-Term(Acetyl); K22(TMT10)	7.139e-10	68.83	1.66266e-06	3	2619.36	2.05308	0	0.892264	1		0.842739	1		1.09621	1		1.17695	1		0.995613	1		1.09681	1		0.847708	1		0.995237	1		1.08321	1
gLVEPVDVVDNADGTQTVNYVPSR	3	Q8BTM8	N-Term(TMT10)	1.689e-15	68.82	1.61401e-06	2	2773.42	-1.66584	0	0.901173	3	20.4355	1.00755	3	4.25901	1.06402	3	13.9829	1.17406	3	25.3055	1.05513	3	5.69965	1.00426	3	4.96816	0.908655	3	14.4859	1.03152	3	17.1908	0.964901	3	12.6776
sNDPVAVAFADMLk	3	Q9JHJ0	N-Term(TMT10); K14(TMT10)	2.022e-12	68.82	2.32259e-06	2	1936.06	-0.0239321	0	1.31793	3	7.52198	0.971237	3	8.05996	1.03598	3	1.87459	0.791238	3	0.794793	0.965494	3	6.96085	1.02277	3	4.25258	1.03479	3	3.71682	0.845231	3	1.23422	0.986714	3	1.71605
sVNESLNNLFITEEDYQALR	5	Q68FD5	N-Term(TMT10)	6.037e-15	68.8	1.34462e-06	2	2584.31	1.7472	0	0.895893	5	7.19723	0.915609	5	5.52378	1.06807	5	2.11308	1.08267	5	1.44517	1.02165	5	2.46876	1.12889	5	2.36735	0.905963	5	17.6627	1.02011	5	13.4832	0.986252	5	3.8223
gHVFEESQVAGTPmFVVk	3	P58252	N-Term(TMT10); M14(Oxidation); K18(TMT10)	1.479e-11	68.8	2.3465e-06	3	2436.3	0.550553	0	0.998763	3	6.17869	0.864846	3	3.23758	0.987453	3	1.36675	0.997775	3	4.3602	0.995674	3	1.79482	1.0213	3	0.646047	0.949053	3	7.38052	1.23783	3	18.8222	1.00209	3	3.05294
iAENNDLLWmDYHQk	1	O08539	N-Term(TMT10); M10(Oxidation); K15(TMT10)	7.467e-09	68.78	1.45015e-06	3	2364.2	-0.982953	0	0.930499	1		1.1128	1		0.986822	1		1.03678	1		0.974002	1		1.03628	1		0.904713	1		1.06008	1		1.08572	1
mEIDDLASNmEVISk	8	Q5SX40	N-Term(TMT10); M10(Oxidation); K15(TMT10)	2.856e-09	68.77	1.42031e-06	2	2169.12	0.296492	0	0.467386	8	21.7494	0.763994	8	16.2806	0.695303	8	20.1504	0.898943	8	5.88417	0.66666	8	12.7121	1.40986	8	23.6409	1.65884	8	5.97839	1.06277	8	11.6393	1.20118	8	10.2624
eQLDNQLDAYMSk	1	Q9CY57	N-Term(TMT10); K13(TMT10)	1.25e-08	68.74	1.43684e-06	3	2013.04	1.83698	0	0.874802	1		1.06294	1		0.985175	1		1.14376	1		1.02224	1		0.854717	1		1.05784	1		0.998409	1		1.09903	1
tQGPYDVVVLPGGNLGAQNLSESPMVk	4	Q99LX0	N-Term(TMT10); K27(TMT10)	3.164e-13	68.74	2.09845e-06	3	3228.73	-1.94873	0	0.884696	4	10.5207	1.13299	4	6.72379	1.05002	4	1.81535	0.997384	4	3.71909	1.07561	4	5.35871	0.990164	4	1.2975	1.10808	4	8.44036	0.73113	4	5.93476	1.07099	4	2.42983
kQLAAGGVSDcLAk	1	P20918	N-Term(TMT10); K1(TMT10); C11(Carbamidomethyl); K14(TMT10)	2.175e-14	68.74	2.01826e-06	3	2105.23	-3.19933	1	1.1643	1		1.24745	1		0.818296	1		0.779572	1		0.852393	1		0.606746	1		0.725279	1		1.31243	1		1.62939	1
lNIQPSETDYAVDIR	2	Q6P5E4	N-Term(TMT10)	3.87e-13	68.7	1.73342e-06	2	1963.04	0.829572	0	1.02356	2	2.98751	0.954209	2	3.0334	1.04749	2	3.20642	0.940071	2	7.12236	1.0377	2	6.66961	1.06418	2	0.811076	0.99096	2	4.91528	0.971509	2	6.54042	1.04795	2	10.6224
ePMTVSSDQMAk	8	P16015	N-Term(TMT10); K12(TMT10)	4.417e-10	68.67	1.34473e-06	2	1781.92	0.0903794	0	0.907728	8	4.93216	1.07215	8	6.51294	0.969633	8	5.45242	1.13693	8	3.15053	0.874036	8	6.48743	0.776974	8	7.17043	1.10671	8	3.59027	0.821768	8	14.227	1.36764	8	5.47672
iDATSASMLASk	5	P08003	N-Term(TMT10); K12(TMT10)	1.677e-10	68.66	2.10343e-06	2	1652.93	-1.19759	0	0.848637	5	9.40782	1.04379	5	2.48041	1.0695	5	9.85133	1.07239	5	3.24367	1.003	5	7.68863	1.011	5	11.7295	1.03719	5	7.89142	0.958483	5	9.10736	1.0235	5	7.19932
iAQLEEQLDNETk	5	Q8VDD5	N-Term(TMT10); K13(TMT10)	4.4e-11	68.65	2.16286e-06	2	1989.11	7.65932	0	1.50749	5	1.16072	0.834521	5	5.75529	1.04233	5	4.57602	0.720452	5	1.42249	0.962021	5	1.35137	1.06899	5	3.36465	0.849706	5	1.6846	0.976655	5	4.78718	1.08882	5	1.39673
sPSALAPGYAEPLk	2	Q8R4E4	N-Term(TMT10); K14(TMT10)	4.424e-11	68.65	2.36755e-06	2	1859.07	0.385039	0	0.722217	2	7.81033	1.21538	2	7.64432	0.999952	2	1.23336	1.21805	2	9.05496	0.960865	2	1.65339	0.962074	2	5.61455	1.0268	2	0.858292	0.941535	2	10.2052	1.07836	2	1.22843
aVTEQGAELSNEER	5	P68254	N-Term(TMT10)	2.153e-12	68.64	9.0954e-07	2	1761.88	-1.84334	0	0.973748	5	14.2527	0.838822	5	6.81779	1.03503	5	1.83146	1.11466	5	5.87829	1.05609	5	2.12605	1.01427	5	6.16348	0.871253	5	6.86998	1.18069	5	6.62775	0.948687	5	5.85604
sAAGEFADDPcSSVk	2	P26231	N-Term(TMT10); C11(Carbamidomethyl); K15(TMT10)	9.905e-14	68.63	7.81403e-07	2	1998.99	1.19192	0	0.920816	2	21.4619	0.881619	2	12.4546	1.03108	2	9.11292	1.11558	2	4.85933	1.04399	2	2.53528	1.16177	2	5.62794	1.05288	2	4.36357	1.03041	2	16.0753	0.816186	2	20.9243
mmcGAPSATMPATAETQEVADQVk	3	Q62426	M1(Oxidation); N-Term(Acetyl); M2(Oxidation); C3(Carbamidomethyl); K24(TMT10)	9.854e-09	68.63	2.74176e-07	3	2827.29	2.38045	0	1.09993	2	11.959	0.759912	2	5.72816	0.899988	2	0.517812	0.981513	2	14.0198	0.937918	2	1.78438	1.02727	2	19.3739	0.944421	2	1.11935	1.3455	2	3.1083	1.01115	2	21.9592
fGcGPPVEIGPILAVDPLGPPTSPER	4	A2ASS6	N-Term(TMT10); C3(Carbamidomethyl)	8.605e-16	68.62	2.03358e-06	2	2901.54	1.10776	0	0.827841	4	6.97806	1.21477	4	12.84	0.932967	4	7.33571	1.08745	4	6.16223	0.918616	4	8.55595	0.811277	4	13.3186	1.05573	4	2.88384	0.761862	4	13.7881	1.33099	4	18.1357
eVAELAEcIGSGLIQk	3	P41216	N-Term(TMT10); C8(Carbamidomethyl); K16(TMT10)	6.274e-11	68.61	2.33437e-06	3	2175.21	0.593651	0	1.0049	3	9.48973	0.849066	3	6.7589	0.93293	3	3.09266	1.24754	3	2.51358	0.865438	3	0.55619	1.11189	3	4.09499	1.04174	3	0.417846	0.823822	3	5.65678	1.01164	3	0.857406
gGDYALAPGSQSSEmSLR	2	P01897	N-Term(TMT10); M15(Oxidation)	1.149e-06	68.6	6.07369e-07	2	2070.99	-1.08647	0	0.979036	2	18.21	0.865889	2	0.305609	0.86819	2	23.1369	0.869639	2	45.5714	1.00781	2	11.0656	1.06752	2	4.47711	1.0232	2	12.0095	1.24364	2	11.5341	1.08851	2	21.3096
vEPLNFEGSEk	4	P20060	N-Term(TMT10); K11(TMT10)	4.136e-09	68.59	2.22062e-06	2	1706.94	0.492243	0	1.17084	4	13.2818	0.859732	4	3.33701	0.982871	4	2.26933	0.93436	4	8.5258	0.935217	4	4.62481	1.06771	4	4.80808	0.877897	4	1.50297	0.987633	4	1.4768	1.15217	4	1.71314
tVVAGSSEAAQk	1	Q99LD8	N-Term(TMT10); K12(TMT10)	1.903e-10	68.59	2.42124e-06	2	1605.92	-2.32716	0	0.769621	1		1.04443	1		0.99819	1		1.15336	1		1.06371	1		1.08078	1		1.23743	1		0.858645	1		0.901384	1
sVSLTGAPESVQk	2	Q3U0V1	N-Term(TMT10); K13(TMT10)	2.28e-11	68.59	2.3659e-06	2	1761.02	0.705355	0	1.0172	2	15.9342	1.00956	2	11.7958	1.08517	2	4.7098	0.935663	2	6.72582	1.05449	2	5.09768	1.03006	2	8.17807	1.17126	2	8.20908	0.935631	2	7.73288	0.845034	2	11.8431
aMEGAGTDEk	3	P14824	N-Term(TMT10); K10(TMT10)	8.605e-08	68.56	1.12846e-06	2	1466.76	0.892164	0	0.947335	3	0.394239	0.981257	3	11.0997	0.968812	3	0.988475	1.30828	3	18.3671	0.887743	3	9.69274	0.94896	3	3.63102	0.862745	3	2.74398	1.09109	3	5.51853	1.15951	3	5.25193
aVDIPHMDIEALk	2	P53026	N-Term(TMT10); K13(TMT10)	6.94e-11	68.56	2.16636e-06	2	1910.08	-0.58794	0	0.970808	2	16.3993	0.860027	2	7.04046	1.14261	2	8.3073	1.15535	2	0.582202	1.04443	2	4.75931	1.04605	2	5.39476	0.954747	2	3.68153	0.894436	2	9.059	0.955092	2	1.98899
gTGGVDTAATGSVFDISNLDR	2	P30275	N-Term(TMT10)	2.829e-14	68.52	1.52556e-06	2	2282.15	0.104583	0	0.982897	2	12.0156	0.533641	2	84.5181	1.00832	2	11.0923	1.52821	2	40.8965	0.950307	2	16.8499	1.11551	2	16.3761	0.888779	2	4.72111	0.963612	2	18.0564	0.720542	2	71.7887
aLAEYVVQQEGAk	1	Q922J9	N-Term(TMT10); K13(TMT10)	3.604e-11	68.51	2.58604e-06	2	1864.06	-0.623873	0	1.20789	1		0.969091	1		1.02768	1		0.736846	1		1.07152	1		1.07972	1		0.921859	1		1.08065	1		1.02478	1
eFLAEGQDVGSFVAEk	3	Q6NZJ6	N-Term(TMT10); K16(TMT10)	1.729e-14	68.48	2.09311e-06	2	2184.16	1.90839	0	0.947026	3	3.88452	0.850404	3	2.24306	1.1062	3	4.57927	1.11968	3	0.317827	0.997008	3	2.56514	1.0834	3	3.95148	0.999133	3	1.86525	0.950678	3	4.87375	0.947824	3	1.06058
gQGASPVAMQk	1	Q64727	N-Term(TMT10); K11(TMT10)	3.517e-09	68.48	2.12859e-06	2	1531.87	0.326268	0	1.20424	1		0.912098	1		1.0189	1		1.09855	1		0.884511	1		0.968433	1		0.943346	1		0.958025	1		1.00688	1
gLAGVENVSELkk	11	Q9WUB3	N-Term(TMT10); K12(TMT10); K13(TMT10)	2.8e-11	68.46	1.76775e-06	2	2031.24	1.06673	1	0.643636	11	18.0282	1.20854	11	3.37754	0.986862	11	4.36941	1.3889	11	9.35426	1.04301	11	3.10293	0.838573	11	6.72253	0.966618	11	5.19898	0.844346	11	5.34249	1.09717	11	4.32727
lYQSTLLQDGLk	5	A2AUC9	N-Term(TMT10); K12(TMT10)	3.491e-10	68.45	2.37911e-06	2	1837.09	0.918508	0	0.829358	5	3.39475	1.18733	5	7.31344	0.894995	5	4.21662	1.01826	5	1.76247	0.912363	5	3.95316	0.916267	5	6.07168	1.25967	5	3.82524	0.802977	5	10.6477	1.15132	5	2.23908
yVQLPADEVDTQLLQDAAR	2	O35900	N-Term(TMT10)	2.045e-14	68.44	2.11964e-06	2	2374.25	1.19245	0	1.02278	2	14.6455	0.721233	2	11.3093	1.04594	2	3.40302	1.14164	2	15.2054	1.00282	2	3.21222	1.03193	2	8.46881	0.816794	2	19.6966	0.997304	2	19.8078	1.17174	2	9.7721
aDVVMSMATDDFVk	2	Q2TPA8	N-Term(TMT10); K14(TMT10)	3.936e-12	68.44	1.72579e-06	2	1987.03	3.11724	0	0.916494	2	3.9683	0.775229	2	3.13707	1.04048	2	0.066825	1.39616	2	4.55424	0.95116	2	1.54635	1.10197	2	4.16112	0.88044	2	2.10798	0.957988	2	7.81874	0.94786	2	2.47474
aNDTTFGLAAGVFTR	2	Q9JLJ2	N-Term(TMT10)	1.422e-13	68.44	2.02655e-06	2	1769.94	0.666404	0	0.962856	2	5.96642	1.00947	2	20.3073	0.799298	2	26.6984	0.974873	2	32.1003	1.18217	2	26.9558	1.07033	2	13.9286	0.712003	2	18.5094	0.907539	2	39.1953	1.05477	2	1.13538
eTLENQNLYLVGASNVR	2	Q8BH79	N-Term(TMT10)	9.921e-14	68.41	2.27133e-06	2	2149.15	1.446	0	0.9589	2	15.709	1.01994	2	6.91989	0.967385	2	0.717867	1.10607	2	2.12809	0.956929	2	4.71998	1.04306	2	2.58438	0.990891	2	5.56873	0.992512	2	7.56499	1.02614	2	3.28444
qQNSNGGFSSTQDTVVALDALSk	2	P28665	N-Term(TMT10); K23(TMT10)	1.426e-14	68.4	1.87907e-06	3	2825.46	-3.30525	0	0.830594	2	1.92832	1.12752	2	6.6985	0.991921	2	2.37978	1.03326	2	2.495	1.27303	2	0.535932	0.980201	2	0.74645	0.746492	2	4.73661	0.979721	2	2.72503	1.24011	2	1.0788
kVLGNPSNEEmNAk	4	P05977	N-Term(TMT10); K1(TMT10); M11(Oxidation); K14(TMT10)	3.388e-11	68.4	2.59456e-06	3	2234.24	0.352065	1	0.94324	4	14.8264	1.12764	4	2.85252	0.941851	4	6.43978	1.07927	4	10.8756	1.00229	4	0.354783	0.948111	4	1.51905	1.10597	4	5.83145	1.01755	4	4.09497	0.938893	4	3.288
aEDLSATVTDVVEGQEYSFR	2	A2ASS6	N-Term(TMT10)	1.504e-14	68.38	9.72915e-07	2	2445.2	-1.0326	0	0.826689	2	24.3499	0.932039	2	4.86763	0.917681	2	2.57007	1.23966	2	22.4636	1.08521	2	3.37429	0.958126	2	4.84024	0.896414	2	0.122618	1.05912	2	8.20043	1.13178	2	0.750757
eINLQDYEGHQk	49	E9PV24	N-Term(TMT10); K12(TMT10)	1.844e-09	68.36	1.69952e-06	3	1932.02	-0.324231	0	0.992602	49	10.0269	1.19011	49	20.3289	0.918421	49	7.95598	0.780923	49	37.3009	1.12546	49	7.78679	1.03656	49	5.54575	0.904685	49	7.22407	1.32753	49	18.4472	0.942943	49	10.8044
gFALVGVGSEASSk	2	Q6NVF9	N-Term(TMT10); K14(TMT10)	1.153e-12	68.35	2.45646e-06	2	1767	-0.994713	0	1.19204	2	0.715549	0.948507	2	11.7422	1.03086	2	7.12607	0.963834	2	4.46681	0.992989	2	3.97024	0.976698	2	6.70854	1.01066	2	0.58574	0.998656	2	0.976186	0.928586	2	10.5366
gQTGGDVNVEMDAAPGVDLSR	2	Q9Z2K1	N-Term(TMT10)	1.187e-15	68.33	6.83051e-07	2	2317.13	-1.40654	0	0.823701	2	10.7301	0.503343	2	159.062	0.7477	2	41.6621	2.1766	2	80.4975	0.728602	2	54.5143	1.01439	2	17.9685	0.611337	2	74.8048	0.829314	2	6.74442	0.700376	2	88.3752
dAGTIAGLNVLR	10	P63017	N-Term(TMT10)	1.061e-09	68.32	2.03179e-06	2	1428.83	-2.77412	0	0.993059	10	6.0994	0.995014	10	4.47551	1.02761	10	3.95336	0.961756	10	5.99398	1.05828	10	7.48417	1.06557	10	5.32492	1.02451	10	3.51079	0.989917	10	8.61061	0.994152	10	6.09
qTQVSVLPEGGETPLFk	6	P13020	N-Term(TMT10); K17(TMT10)	4.098e-14	68.31	2.4054e-06	2	2288.29	-0.842386	0	1.38196	6	15.4838	0.894446	6	2.21283	0.91304	6	3.27903	0.848931	6	11.4861	1.00698	6	5.93198	0.933089	6	4.35728	0.936288	6	8.01152	0.949567	6	8.29185	1.14242	6	5.98388
gQGSmDEGTADER	1	O35114	N-Term(TMT10); M5(Oxidation)	4.913e-05	68.29	1.47901e-07	2	1597.69	-0.849025	0	1.26742	1		0.808634	1		0.937256	1		1.02179	1		0.890675	1		1.11294	1		1.11007	1		0.959745	1		0.876713	1
dSLLQDGEFTMDLR	7	P62962	N-Term(TMT10)	3.454e-09	68.28	1.10702e-06	2	1868.93	3.96378	0	1.24672	7	18.1755	0.853362	7	9.25862	1.04618	7	9.2489	0.934287	7	26.3444	0.932361	7	6.81181	0.921545	7	2.53972	0.850527	7	6.85094	0.997223	7	3.67621	1.0344	7	3.87939
tLDQVLEDVDQccQALSQR	1	O88441	N-Term(TMT10); C12(Carbamidomethyl); C13(Carbamidomethyl)	1.04e-12	68.28	7.42968e-07	3	2507.2	-1.71606	0	0.966782	1		0.919644	1		0.971234	1		1.07125	1		1.02642	1		1.15234	1		0.959933	1		1.09216	1		0.930092	1
hALIIYDDLSk	9	Q03265	N-Term(TMT10); K11(TMT10)	6.08e-09	68.28	2.60782e-06	2	1746.02	-2.0539	0	0.853528	9	10.8601	1.07332	9	2.44256	0.972911	9	2.74745	1.03687	9	3.80409	0.971079	9	1.43197	1.02951	9	6.87793	1.0913	9	4.33787	0.905442	9	7.6596	1.06193	9	7.10246
fYEAELEELDFQGATEESR	1	Q60854	N-Term(TMT10)	2.819e-12	68.27	5.1383e-07	3	2492.16	-2.31102	0	0.696859	1		0.77257	1		1.02864	1		1.53385	1		1.02197	1		0.91144	1		0.716724	1		1.16643	1		1.15369	1
aLGTNPTNAEVkk	6	P05977	N-Term(TMT10); K12(TMT10); K13(TMT10)	2.658e-11	68.27	1.88404e-06	2	2030.22	-0.544206	1	0.454223	6	22.1611	1.51016	6	4.11521	1.00008	6	1.75219	1.49025	6	4.33059	0.923545	6	2.66626	0.788151	6	2.43757	1.04783	6	2.45757	0.859003	6	5.01348	1.07526	6	2.77418
nTDGVNFYNILTk	1	Q920A5	N-Term(TMT10); K13(TMT10)	3.027e-11	68.25	2.43138e-06	2	1957.08	0.0470816	0	0.820283	1		1.15562	1		1.03845	1		0.925804	1		1.06828	1		1.23604	1		1.24332	1		0.710382	1		0.946218	1
aNLMQAEIEELR	21	Q5SX39	N-Term(TMT10)	5.832e-10	68.24	1.73963e-06	2	1645.88	1.07973	0	0.843003	21	5.13278	1.13935	21	8.47165	1.07823	21	4.9141	1.38156	21	8.50373	1.17546	21	3.47587	0.677321	21	21.8885	0.736799	21	18.916	0.834797	21	15.2198	1.22784	21	7.48166
gAEEMETVIPVDVMR	4	Q99LX0	N-Term(TMT10)	4.397e-11	68.24	1.31972e-06	2	1904.96	-0.653042	0	0.840574	4	5.04658	0.917833	4	10.2576	1.06048	4	4.97761	1.26426	4	10.8239	0.987467	4	2.07813	0.86837	4	2.80037	0.862537	4	11.2186	0.965879	4	12.5657	1.20187	4	2.40941
vENQENVSNLVIDDTELk	5	P40124	N-Term(TMT10); K18(TMT10)	1.328e-11	68.23	2.61547e-06	3	2517.35	2.26222	0	1.5313	5	29.6909	0.744859	5	7.00599	1.05331	5	1.50779	0.952767	5	36.1735	0.921194	5	3.94129	0.976597	5	7.83469	0.836989	5	2.83098	0.867251	5	21.6254	1.04835	5	3.12358
aEANDQDAIQEk	3	Q9JIF9	N-Term(TMT10); K12(TMT10)	2.024e-10	68.2	1.67249e-06	2	1789.93	0.261529	0	0.529737	3	5.27302	1.07675	3	5.048	0.882596	3	0.0532222	1.35469	3	0.134294	0.823706	3	4.05128	1.04117	3	1.71903	1.12762	3	0.115839	1.10242	3	3.23383	1.16757	3	2.53167
lVSIGAEEIVDGNLk	5	O88990	N-Term(TMT10); K15(TMT10)	2.663e-13	68.19	2.45762e-06	2	2015.18	-1.31411	0	0.854763	5	3.95324	1.1768	5	4.03806	0.966179	5	1.09943	1.32992	5	6.76808	1.07501	5	2.21344	0.816752	5	9.16175	1.02429	5	1.25358	0.73731	5	1.9718	1.12283	5	3.38526
aVPPNNSNAAEVDLPTEELQGLVPR	2	Q8BH61	N-Term(TMT10)	3.839e-11	68.18	2.5013e-06	3	2859.51	1.17283	0	0.790838	2	26.6519	0.79629	2	19.9701	0.868773	2	10.3114	1.12987	2	13.9947	1.0125	2	3.06826	1.27625	2	36.5874	0.866292	2	11.167	1.21992	2	24.2534	1.06774	2	4.3635
lGGSAVISLEGkPL	2	P18760	N-Term(TMT10); K12(TMT10)	2.888e-11	68.18	1.86267e-06	2	1799.1	-2.19327	0	1.56839	2	11.7273	1.04294	2	11.5244	0.986861	2	2.30045	0.724067	2	11.3168	0.940941	2	3.6565	0.925583	2	6.90703	1.0014	2	3.20264	0.784886	2	13.4629	1.00586	2	7.38235
sVLAETEGILQk	2	Q61595	N-Term(TMT10); K12(TMT10)	3.306e-10	68.17	2.55279e-06	2	1746.04	-0.603937	0	0.97988	2	1.33727	0.932503	2	0.458876	0.973293	2	5.69518	1.05944	2	7.98021	1.03308	2	0.275628	1.05517	2	0.628558	1.01688	2	0.379869	1.00654	2	15.6692	1.0014	2	3.82984
aAHSQcAYSNPEGTVLLAcEESR	1	Q9DBB9	N-Term(TMT10); C6(Carbamidomethyl); C19(Carbamidomethyl)	3.297e-15	68.14	4.68058e-07	3	2779.3	-0.712691	0	0.777836	1		0.896821	1		1.03409	1		1.08121	1		1.05741	1		0.908124	1		0.933988	1		1.06892	1		1.32994	1
qcEELGAFTESmVVYGcPN	2	P01027	N-Term(TMT10); C2(Carbamidomethyl); M12(Oxidation); C17(Carbamidomethyl)	1.082e-09	68.13	1.53451e-07	2	2436.07	-0.370999	0	1.3421	2	27.0758	0.878184	2	3.61329	0.962008	2	0.684488	1.01902	2	23.0804	0.950876	2	2.69133	0.940533	2	16.9681	0.859272	2	12.6025	1.10898	2	4.23193	0.914778	2	5.49525
yQLDPTASISAk	5	Q60930	N-Term(TMT10); K12(TMT10)	7.363e-10	68.13	2.89942e-06	2	1751.99	0.14909	0	0.915151	5	2.09199	1.09667	5	11.3097	0.981518	5	1.3701	0.997433	5	5.84835	1.00768	5	1.73927	1.03449	5	2.77476	1.08293	5	1.65256	0.978965	5	4.79566	1.02919	5	2.67527
sSVSQVESDLk	3	Q8BMK4	N-Term(TMT10); K11(TMT10)	5.859e-09	68.12	2.82902e-06	2	1636.92	0.437533	0	0.939545	3	16.2874	0.995621	3	9.54183	1.1058	3	12.0424	1.00631	3	6.26472	1.0378	3	0.586435	1.10209	3	7.87282	0.977239	3	6.14293	1.05494	3	19.0535	0.95428	3	2.57077
yNLGAPVAGTcYQAEWDDYVPk	1	P70296	N-Term(TMT10); C11(Carbamidomethyl); K22(TMT10)	2.303e-14	68.12	1.24878e-06	3	2975.46	-0.775553	0	1.1102	1		1.02502	1		1.01722	1		1.05144	1		0.968583	1		0.880197	1		1.16355	1		0.709549	1		1.08556	1
gTWGVVSAGSSk	1	A2ASS6	N-Term(TMT10); K12(TMT10)	1.74e-10	68.11	2.62693e-06	2	1593.9	-2.64363	0	0.867057	1		1.25671	1		0.975654	1		1.18999	1		0.873887	1		0.693069	1		1.11002	1		0.775646	1		1.31453	1
dQMLVQWHEPVNDGGSk	1	A2ASS6	N-Term(TMT10); K17(TMT10)	1.483e-11	68.09	1.72315e-06	3	2398.22	-0.642898	0	0.807882	1		1.09764	1		0.960268	1		1.18378	1		0.951512	1		0.827529	1		1.02889	1		0.868732	1		1.34115	1
lDTSEVVFNTk	7	O54974	N-Term(TMT10); K11(TMT10)	6.301e-09	68.09	2.67011e-06	2	1710.96	-2.38613	0	0.732006	7	12.7061	0.213059	7	62.0236	0.758556	7	4.04616	2.66234	7	5.56022	0.610352	7	6.04515	1.59102	7	8.3587	0.844109	7	7.23048	0.829533	7	2.24069	0.366952	7	8.82415
iLVALcGGN	2	P10107	N-Term(TMT10); C6(Carbamidomethyl)	1.586e-05	68.09	2.18887e-06	2	1145.65	-0.40037	0	2.17065	2	39.755	0.882244	2	10.8823	0.918607	2	5.67838	0.59244	2	44.7502	0.723531	2	18.2411	0.770296	2	19.5169	0.809476	2	30.8352	0.907907	2	7.54297	0.966002	2	4.98944
eYSSELNAPSQESDSHPR	1	B2RY56	N-Term(TMT10)	2.634e-11	68.04	3.4548e-07	3	2262.05	-0.26449	0	0.916941	1		0.698621	1		1.00069	1		1.12819	1		1.02203	1		0.992372	1		0.96214	1		1.24615	1		1.06037	1
lEQQVPVNQVFGQDEMIDVIGVTk	4	P27659	N-Term(TMT10); K24(TMT10)	6.679e-13	68.03	2.56559e-06	3	3144.71	2.32524	0	1.11661	4	6.55792	0.818548	4	2.17134	1.20388	4	0.623834	0.94495	4	2.373	1.04529	4	2.33429	1.03856	4	1.9268	0.990267	4	3.48085	0.790591	4	6.22848	1.04134	4	1.07364
sSNLDEQQELVER	1	P06800	N-Term(TMT10)	2.859e-11	68.02	1.21476e-06	2	1775.9	1.11847	0	2.34039	1		0.779591	1		0.90687	1		0.476747	1		0.80129	1		0.933874	1		0.741122	1		0.800861	1		1.06613	1
eLDPTNMTYITNQAAVHFEk	3	Q60864	N-Term(TMT10); K20(TMT10)	9.783e-14	68.01	1.87378e-06	3	2780.44	1.20455	0	1.18535	3	3.18679	0.883794	3	0.147959	1.06423	3	5.41812	1.0271	3	1.1015	1.00543	3	3.68822	0.920319	3	1.51233	0.969115	3	1.10837	0.834216	3	2.64154	1.06473	3	0.92512
eSVQLYEDEVR	1	Q70IV5	N-Term(TMT10)	3.912e-09	68	1.14905e-06	2	1595.81	-1.09244	0	0.814799	1		0.966323	1		1.10012	1		1.28504	1		1.09506	1		0.926084	1		0.840926	1		0.957006	1		1.08314	1
vFAENEYGIGDPGETR	8	A2ASS6	N-Term(TMT10)	2.809e-12	67.98	7.48338e-07	2	1982.96	-0.572926	0	0.755299	8	16.6348	0.973122	8	16.5247	0.952709	8	2.9921	1.23581	8	1.52972	1.02594	8	3.72505	1.01234	8	6.52999	0.917373	8	9.74702	1.05811	8	9.99012	1.15195	8	7.59652
sIAAATSALVk	7	P26039;Q71LX4	N-Term(TMT10); K11(TMT10)	3.786e-09	67.98	2.33259e-06	2	1489.93	-0.971681	0
eELGGLPEDFLSSLEk	2	Q8C1A5	N-Term(TMT10); K16(TMT10)	1.204e-14	67.96	2.66326e-06	2	2221.2	0.875596	0	0.874177	2	5.6093	0.794696	2	3.08378	1.05912	2	0.869645	1.32086	2	3.667	0.99076	2	1.502	1.09281	2	1.13899	0.964381	2	2.74181	0.922304	2	8.03895	0.98302	2	4.37681
eVVSLTEEccAEGADPTcYDTR	2	P21614	N-Term(TMT10); C9(Carbamidomethyl); C10(Carbamidomethyl); C18(Carbamidomethyl)	2.841e-14	67.95	1.59945e-07	3	2791.2	-2.43783	0	1.26663	2	4.4422	0.759117	2	11.3835	1.0428	2	9.69861	1.01792	2	3.85225	0.944446	2	2.55891	0.933678	2	7.96048	0.666131	2	6.55571	0.99333	2	0.845911	1.35886	2	2.52551
qcEELGAFTESMVVYGcPN	3	P01027	N-Term(TMT10); C2(Carbamidomethyl); C17(Carbamidomethyl)	7.23e-11	67.93	2.2549e-07	2	2420.07	-1.06229	0	1.78393	3	1.92085	0.773294	3	6.53754	1.03791	3	3.4285	0.891305	3	4.52524	0.797301	3	2.33564	0.6653	3	0.574218	0.79041	3	5.22369	1.04984	3	0.0272526	1.12572	3	6.0908
vLQSPATTALk	2	Q8K1R3	N-Term(TMT10); K11(TMT10)	3.231e-06	67.92	2.09059e-06	2	1586.99	-1.62068	0	1.02566	2	19.0774	1.0513	2	2.58674	1.02031	2	0.452316	0.888751	2	12.7946	0.995385	2	9.5902	1.04603	2	1.77328	1.1566	2	6.15552	0.961416	2	9.79307	0.929383	2	1.28746
nQLTSNPENTVFDAk	4	P20029	N-Term(TMT10); K15(TMT10)	1.013e-13	67.9	2.38406e-06	2	2136.14	2.53844	0	1.10816	4	5.33253	1.0091	4	16.649	1.03317	4	1.77173	0.747693	4	2.14184	1.02946	4	3.16457	1.07698	4	7.28574	1.05912	4	16.7579	0.924452	4	28.471	1.03771	4	4.96052
tNVNEPASDTLQEVk	2	P21844	N-Term(TMT10); K15(TMT10)	4.421e-13	67.89	2.64964e-06	2	2103.13	-3.18512	0	0.637657	2	16.5331	0.677621	2	19.0821	0.753658	2	19.1138	1.65927	2	25.1441	0.850232	2	17.3106	1.29914	2	12.6087	1.54263	2	25.226	0.681528	2	67.3949	0.665158	2	27.2063
vSSYVAEGGAk	2	Q571I9	N-Term(TMT10); K11(TMT10)	3.068e-09	67.89	2.25139e-06	2	1525.86	-1.0917	0	1.06147	2	29.559	0.943146	2	0.576023	0.990056	2	0.683731	1.06711	2	36.5329	0.918531	2	8.28119	0.930448	2	19.9148	0.904129	2	16.5086	1.0816	2	20.4979	1.06656	2	11.136
emFPYEASTPTGISAScR	2	Q61029	N-Term(TMT10); M2(Oxidation); C17(Carbamidomethyl)	5.701e-12	67.88	4.23617e-07	2	2249.04	0.254649	0	1.01316	2	36.084	0.8867	2	10.866	0.948417	2	1.17999	0.854918	2	42.6142	1.02285	2	17.9548	0.950992	2	5.98296	0.812002	2	3.28171	1.34442	2	3.92549	1.18786	2	13.4869
yMEVGYVDNTEFVR	4	P01900	N-Term(TMT10)	1.79e-12	67.86	8.67513e-07	2	1950.95	0.565031	0	0.816884	4	8.04714	0.900684	4	9.1757	0.993372	4	4.12661	1.05892	4	4.22372	1.01661	4	7.70175	1.10689	4	7.76787	0.959048	4	5.47584	1.04837	4	11.5567	1.13438	4	7.88362
iTSATEENVFVk	3	P06684	N-Term(TMT10); K12(TMT10)	1.39e-10	67.85	2.42807e-06	2	1796.02	-0.118016	0	1.01851	3	1.40387	0.98535	3	1.34243	0.937041	3	4.89459	0.982123	3	2.70828	0.960751	3	13.2487	0.925142	3	7.00363	1.00669	3	6.98864	1.13397	3	13.3097	1.11402	3	10.2038
gQAGVMGFPGPk	10	P11087	N-Term(TMT10); K12(TMT10)	1.382e-09	67.85	3.04329e-06	2	1603.9	-1.30103	0	1.0576	10	8.03086	0.900579	10	9.30362	1.16591	10	9.30138	0.814405	10	15.9826	1.00701	10	5.65809	0.977193	10	7.30537	1.59919	10	18.3048	0.892464	10	1.955	0.626614	10	51.5057
wAVISGATDGIGk	2	Q8BTX9	N-Term(TMT10); K13(TMT10)	1.119e-11	67.84	3.03387e-06	2	1733	0.316509	0	1.30353	2	37.3756	0.935825	2	12.2306	0.924479	2	3.2269	1.07028	2	49.5738	0.871804	2	4.76419	0.934512	2	17.1327	1.03766	2	0.288258	0.845394	2	8.95794	0.917345	2	18.6184
sMEAEMIQLQEELAAAER	1	Q8VDD5	N-Term(TMT10)	1.294e-14	67.81	9.3551e-07	2	2278.12	-1.39023	0	1.45003	1		0.763741	1		1.09405	1		0.784376	1		1.00734	1		0.985579	1		0.823122	1		0.808431	1		1.23856	1
dDGLFSGDPNWFPk	6	Q9WVA4	N-Term(TMT10); K14(TMT10)	4.678e-11	67.81	1.49847e-06	2	2053.04	-0.56283	0	1.11989	6	8.6508	0.930514	6	2.83205	1.008	6	10.4714	0.978163	6	2.34204	1.00067	6	2.8309	1.06523	6	2.67112	0.929981	6	1.69729	0.972312	6	9.51961	0.969261	6	5.5876
iSQTAQTYDPR	1	E9PZQ0	N-Term(TMT10)	2.089e-05	67.8	1.65959e-06	2	1508.79	1.1484	0	0.860787	1		1.15091	1		0.945659	1		1.0598	1		0.979514	1		0.990229	1		1.07314	1		0.911647	1		1.13832	1
eFNEDGALAVLQQFk	4	Q7TMK9	N-Term(TMT10); K15(TMT10)	2.07e-10	67.8	2.72172e-06	2	2167.18	-0.471868	0	0.98631	4	9.15765	0.889618	4	2.14516	1.08508	4	4.01387	0.997978	4	1.41973	1.01938	4	1.0415	1.11272	4	1.45111	0.954173	4	1.89298	1.01007	4	3.0016	0.98778	4	3.54485
sNVNDGVAQSTR	13	P17751	N-Term(TMT10)	2.809e-10	67.79	1.25588e-06	2	1476.76	-2.00399	0	0.803833	13	9.08572	1.04881	13	7.53572	0.969174	13	7.94889	1.04157	13	8.63346	1.06177	13	3.58869	1.04611	13	4.82018	1.04614	13	5.11892	1.08354	13	13.8038	1.02914	13	7.17616
smTDVLSAEDIkk	12	P32848	N-Term(Acetyl); M2(Oxidation); K12(TMT10); K13(TMT10)	1.597e-07	67.79	2.35373e-06	2	1953.06	1.07571	1	0.784249	12	8.67877	1.02792	12	7.00663	1.027	12	3.52662	1.26213	12	5.25645	1.16354	12	8.79895	0.883819	12	5.45151	0.892814	12	2.33818	1.14435	12	8.05259	0.996348	12	4.97479
iLATPPQEDAPSVDIANIR	4	P40142	N-Term(TMT10)	2.432e-10	67.78	2.86767e-06	2	2249.23	-0.0217774	0	1.18983	4	44.1537	0.906026	4	8.78378	1.01005	4	2.27282	1.05982	4	9.65439	0.890107	4	7.91928	0.884999	4	15.3211	0.891212	4	5.00126	0.888517	4	15.9622	1.07449	4	12.6046
aEEGIAAGGVMDVNTALQEVLk	4	P63323	N-Term(Acetyl); K22(TMT10)	4.512e-11	67.78	2.40084e-06	3	2486.3	0.716847	0	0.869227	4	8.81075	0.830651	4	7.58023	1.10079	4	14.2771	1.14026	4	5.46898	1.07329	4	2.59187	1.10613	4	4.99446	0.912287	4	2.0254	1.00674	4	8.59739	0.979209	4	9.22009
qLAAGGVSDcLAk	2	P20918	N-Term(TMT10); C10(Carbamidomethyl); K13(TMT10)	7.836e-09	67.77	2.9077e-06	3	1747.98	-1.18318	0	1.22283	2	9.83277	1.07494	2	2.63272	0.893162	2	14.0123	0.846202	2	3.10639	0.91007	2	16.2898	0.803198	2	15.8124	0.822655	2	9.99116	1.06952	2	1.78848	1.38244	2	22.7782
nDLAVVDVR	4	P09405	N-Term(TMT10)	5.374e-06	67.76	2.21092e-06	2	1229.71	0.159847	0	1.01969	4	20.0861	0.991915	4	0.158439	1.04776	4	4.36005	0.944563	4	31.475	1.05111	4	1.72521	1.09932	4	8.6915	1.09906	4	15.2347	0.906441	4	24.5172	0.848095	4	8.69441
eAAIQGSLASLEAEQASIR	1	Q8VDC1	N-Term(TMT10)	2.632e-12	67.76	2.33655e-06	3	2173.17	1.545	0	0.894367	1		0.838466	1		1.01666	1		1.10047	1		1.05904	1		1.06233	1		0.869166	1		1.17392	1		1.06132	1
mmLGAEGGEGFVVk	1	O35737	N-Term(Acetyl); M1(Oxidation); M2(Oxidation); K14(TMT10)	1.006e-07	67.76	1.02172e-06	2	1727.85	-1.06346	0	1.05776	1		0.911181	1		0.930954	1		0.839641	1		0.989209	1		1.08581	1		1.00922	1		1.31955	1		0.982875	1
fTFEEAEAEcTSR	3	Q62059	N-Term(TMT10); C10(Carbamidomethyl)	3.289e-11	67.76	1.67494e-07	2	1805.81	-4.43856	0	0.901809	3	1.73659	0.959678	3	5.62342	0.963705	3	4.92126	1.08738	3	3.15849	1.07408	3	2.16181	1.0238	3	9.7584	0.861772	3	2.51977	1.15715	3	1.05438	1.13536	3	1.39556
iIGAVDQIQLTQAQLEER	3	O54724	N-Term(TMT10)	7.465e-14	67.76	2.50404e-06	2	2254.26	0.984628	0	0.783475	3	3.34316	0.975511	3	5.54333	0.976238	3	8.92458	1.08541	3	4.42593	1.02725	3	2.27822	1.06441	3	3.93993	0.950652	3	0.822876	1.08166	3	10.7377	1.05312	3	9.49154
nMDPLNDNVTSLLNASSDk	1	O08638	N-Term(TMT10); K19(TMT10)	2.618e-11	67.76	1.77544e-06	3	2506.28	-1.57911	0	0.96728	1		0.842226	1		1.13089	1		0.992519	1		1.09395	1		1.11888	1		1.32179	1		0.750185	1		0.827681	1
qcANLQAAIADAEQR	4	P50446;Q9Z331	N-Term(TMT10); C2(Carbamidomethyl)	2.689e-13	67.75	1.23392e-06	2	1887.95	-3.42258	0
lTLDTIFVPNTGk	2	Q60931	N-Term(TMT10); K13(TMT10)	4.36e-09	67.75	2.61893e-06	2	1877.11	-1.34942	0	0.891898	2	16.8625	1.12285	2	4.19321	0.937818	2	4.66324	1.11495	2	5.15448	0.96817	2	3.17131	1.00046	2	2.07263	1.17981	2	4.14891	0.884524	2	4.98842	0.979524	2	2.29741
fSSSGSGTDFTLR	1	P03976	N-Term(TMT10)	4.678e-09	67.73	1.01193e-06	2	1590.79	-1.29389	0	1.07866	1		1.05455	1		0.853449	1		0.987848	1		0.872358	1		1.16384	1		0.645714	1		1.53051	1		0.978726	1
dLNSQADSLMTSSAFDTSQVk	1	P16546	N-Term(TMT10); K21(TMT10)	5.167e-13	67.72	1.74115e-06	3	2703.36	0.807693	0	1.0137	1		0.931132	1		1.07306	1		1.13423	1		1.01007	1		1.02556	1		0.948126	1		0.899631	1		1.00786	1
eAGEQVASSPAEVAEk	2	Q99L13	N-Term(TMT10); K16(TMT10)	7.786e-12	67.72	2.299e-06	2	2060.09	-1.50136	0	0.919874	2	21.7032	0.84132	2	0.84452	1.05785	2	6.6014	1.18481	2	8.78982	0.990413	2	10.1274	1.02523	2	1.00263	0.945456	2	2.72578	0.976407	2	14.2114	1.06137	2	0.217259
lSVFAETYENQTk	1	Q9ESD7	N-Term(TMT10); K13(TMT10)	1.99e-11	67.7	2.37754e-06	2	1988.08	0.623559	0	0.741951	1		1.21634	1		0.958817	1		1.09552	1		1.04274	1		0.974525	1		1.03219	1		0.931284	1		1.16648	1
nPLSDPLYDcIFTVEGAGLTk	5	P21981	N-Term(TMT10); C10(Carbamidomethyl); K21(TMT10)	1.1e-12	67.67	2.55647e-06	2	2768.47	2.7736	0	0.950551	5	1.93172	1.26919	5	2.03915	0.986555	5	2.61827	1.021	5	6.22351	0.975925	5	2.99995	1.00398	5	1.42453	1.04789	5	4.01497	0.720541	5	11.5425	1.12036	5	3.66786
mVAAATNNLcEAANAAVQGHASQEk	1	P26039	N-Term(TMT10); C10(Carbamidomethyl); K25(TMT10)	1.364e-12	67.66	1.71396e-06	4	3014.52	0.324717	0	1.08008	1		0.993156	1		1.15549	1		0.843443	1		1.0327	1		0.963701	1		0.958161	1		0.942313	1		1.11765	1
aIEDMTEEAFQk	2	Q9JHR7	N-Term(TMT10); K12(TMT10)	1.294e-10	67.65	1.91547e-06	2	1869.97	1.98578	0	0.909456	2	9.69676	0.656803	2	15.0038	0.929322	2	1.51059	1.69989	2	6.00816	0.799825	2	14.8076	1.15071	2	11.4199	0.752642	2	8.21243	1.02257	2	6.47408	0.956241	2	7.93479
sPNTEEIFNMLTk	1	Q62383	N-Term(TMT10); K13(TMT10)	4.139e-10	67.65	2.83455e-06	2	1982.06	-1.05363	0	1.2034	1		0.931724	1		1.00396	1		0.906465	1		0.941264	1		1.04945	1		1.01451	1		1.00459	1		0.991181	1
mQEVYNFNAINNSEIR	3	P24527	N-Term(TMT10)	6.133e-13	67.63	1.19946e-06	2	2171.07	-0.945852	0	2.00483	3	30.0247	0.841963	3	2.12631	0.938903	3	1.49685	0.695014	3	36.977	0.786642	3	15.2327	0.733462	3	7.56065	0.873586	3	6.96365	0.790748	3	26.6731	1.07971	3	2.91909
lVNQEVLADPLVPPQLTIk	5	Q91VD9	N-Term(TMT10); K19(TMT10)	1.133e-10	67.63	1.02687e-06	2	2545.54	1.29462	0	0.765591	5	3.42671	1.09098	5	3.27604	0.992893	5	2.85199	1.13956	5	11.1186	0.983688	5	6.2854	1.1412	5	0.826226	1.0657	5	6.96813	0.947458	5	10.0977	1.0294	5	3.39394
yHTSQSGDEMTSLSEYVSR	1	P11499	N-Term(TMT10)	1.563e-13	67.62	3.63261e-07	3	2406.11	0.247065	0	0.857101	1		0.839175	1		1.08902	1		1.02779	1		1.19203	1		1.0174	1		1.03202	1		1.05404	1		1.01115	1
vTGADVPmPYAk	2	Q9D051	N-Term(TMT10); M8(Oxidation); K12(TMT10)	8.349e-08	67.62	2.8369e-06	2	1722.95	-2.55608	0	0.851193	2	3.33941	0.989276	2	5.6413	0.911106	2	0.866005	1.04625	2	15.7792	1.03403	2	11.4526	1.187	2	2.21771	1.0386	2	9.45855	1.15827	2	3.4776	0.879003	2	10.2364
iSSLLEEQFQQGk	6	P62242	N-Term(TMT10); K13(TMT10)	1.213e-11	67.62	3.12232e-06	2	1965.11	-0.193894	0	1.113	6	7.70814	0.961858	6	2.55208	1.12865	6	5.69107	0.849558	6	6.41071	1.01342	6	5.89395	1.0696	6	3.75529	1.09782	6	3.9262	0.792674	6	12.5188	0.958469	6	3.49026
qWVDQSSPVLLDNPVLGSMAk	1	P70694	N-Term(TMT10); K21(TMT10)	2.132e-13	67.62	2.79365e-06	3	2742.49	-1.27908	0	2.55646	1		1.45875	1		1.80534	1		0.557743	1		0.948933	1		0.53052	1		0.435135	1		0.367134	1		0.316967	1
vLGPDSAANLELINTWVAENTNHk	2	P97290	N-Term(TMT10); K24(TMT10)	9.622e-13	67.62	2.58608e-06	3	3064.64	-1.2748	0	0.989945	2	8.87708	0.972782	2	0.252265	0.936361	2	1.47204	1.07662	2	6.14572	0.986781	2	17.0004	0.84654	2	3.61652	0.978981	2	11.897	1.10589	2	6.61093	1.16822	2	3.47605
qMNYTIGEVPISFVDR	1	O70152	N-Term(TMT10)	4.124e-10	67.59	1.85502e-06	3	2098.08	-1.47539	0	0.986906	1		0.885953	1		0.961565	1		1.07106	1		1.00573	1		1.09252	1		0.989898	1		1.07671	1		0.975221	1
vADQDGDSMATR	2	Q8BH97	N-Term(TMT10)	1.125e-09	67.59	3.39652e-07	2	1494.7	-2.64638	0	0.724884	2	5.17755	0.884598	2	2.91047	1.13114	2	3.39457	1.28057	2	0.881793	1.05645	2	1.51661	1.09586	2	0.635584	1.02272	2	5.16148	0.919518	2	4.81318	0.954494	2	6.0585
gVVQDLQQAISk	5	P57776	N-Term(TMT10); K12(TMT10)	4.135e-10	67.57	2.65977e-06	2	1744.04	2.69963	0	0.877995	5	4.15068	0.926567	5	3.49263	1.03913	5	4.17357	1.17803	5	1.58124	1.0411	5	3.2563	1.07033	5	4.23825	1.04243	5	6.0512	0.982479	5	0.745831	0.891678	5	8.55592
fQcQVSGTDLk	5	A2ASS6	N-Term(TMT10); C3(Carbamidomethyl); K11(TMT10)	2.397e-09	67.56	2.29758e-06	2	1740.94	0.528259	0	0.816943	5	11.1222	1.15005	5	7.52021	0.887602	5	4.62898	1.2116	5	18.7387	0.954601	5	6.06418	0.908047	5	19.7104	1.05478	5	6.36094	1.03841	5	12.5261	1.16874	5	20.4573
tVDNFVALATGEk	6	P24369	N-Term(TMT10); K13(TMT10)	1.956e-11	67.56	3.00791e-06	2	1823.03	1.5996	0	0.995601	6	4.79371	1.03482	6	2.92746	1.02611	6	6.72498	0.878397	6	5.33816	1.04024	6	2.12834	1.13536	6	2.15518	1.11129	6	4.38025	0.866797	6	5.67682	0.976124	6	1.33691
sELDLLDIR	10	P97384;O35639	N-Term(TMT10)	1.907e-06	67.55	2.29409e-06	2	1302.75	0.693068	0
aVNAAGLSEYSQDSEAIEVk	4	Q62234	N-Term(TMT10); K20(TMT10)	2.69e-13	67.55	2.50504e-06	3	2539.33	0.594001	0	0.717206	4	13.5523	1.02746	4	4.35419	0.965456	4	2.52967	1.29366	4	10.255	0.961132	4	2.3367	0.934341	4	1.40117	0.954113	4	11.4616	0.995607	4	12.3326	1.23105	4	5.86421
gSAPSDMLDSLTTIPELk	3	Q8K1B8	N-Term(TMT10); K18(TMT10)	1.941e-13	67.55	2.86542e-06	2	2333.27	1.19324	0	1.21238	3	15.5492	1.01179	3	2.7966	1.12456	3	4.00844	0.720799	3	3.24204	1.08921	3	4.65972	0.975876	3	2.15398	0.790009	3	12.4545	0.998438	3	10.7808	1.11888	3	9.01782
dVmIcPDTSLEDAk	5	Q99LX0	N-Term(TMT10); M3(Oxidation); C5(Carbamidomethyl); K14(TMT10)	3.668e-07	67.54	1.64745e-06	2	2068.04	1.82745	0	1.01666	5	16.3489	0.952816	5	13.2787	0.978142	5	0.550705	1.06064	5	6.46122	1.00936	5	2.33376	0.966959	5	4.814	0.943807	5	4.98235	1.07262	5	9.37121	1.01088	5	8.7726
yFDSFGDLSSASAIMGNPk	10	P02089	N-Term(TMT10); K19(TMT10)	3.464e-13	67.53	1.66008e-06	3	2465.24	-0.483217	0	0.844369	10	15.4988	1.10466	10	8.75193	1.26555	10	9.73822	0.793915	10	18.2445	1.00704	10	6.17263	1.02927	10	3.98587	0.839237	10	4.59849	1.05411	10	8.92983	1.19568	10	14.591
sYTPGIGGDSAQLAQR	1	O70439	N-Term(Acetyl)	3.558e-07	67.53	9.1834e-07	2	1662.81	-0.869618	0
iAYQLAVEAESEQk	1	O55029	N-Term(TMT10); K14(TMT10)	7.32e-12	67.52	2.92953e-06	2	2037.12	-3.42869	0	1.16603	1		0.928172	1		1.06204	1		0.883361	1		1.00327	1		1.08522	1		0.989047	1		0.797204	1		1.06689	1
lPTLEQPIIPSDYVAIk	1	Q8C196	N-Term(TMT10); K17(TMT10)	9.03e-09	67.52	1.94712e-06	3	2355.39	-2.02937	0	1.3859	1		1.00773	1		1.26373	1		0.955701	1		0.817976	1		1.00616	1		0.705561	1		0.696423	1		1.06493	1
iMEGPAFNFLDAPAVR	7	Q9D051	N-Term(TMT10)	3.335e-13	67.51	2.77661e-06	2	1977.05	3.35194	0	0.839551	7	21.9854	1.06248	7	3.02818	0.92282	7	3.98622	1.07012	7	18.1206	0.994843	7	6.97906	1.01361	7	1.73007	1.15035	7	8.6029	0.923265	7	13.9421	1.08668	7	5.07277
aNPIQGFSAk	8	P19783	N-Term(TMT10); K10(TMT10)	1.015e-07	67.51	3.39757e-06	2	1490.87	-0.961585	0	0.783376	8	15.542	1.0766	8	1.17237	0.941016	8	1.87232	1.21478	8	1.52847	0.950022	8	5.17695	0.98978	8	7.20983	1.10364	8	4.15049	1.01427	8	5.15183	1.03141	8	3.81699
kAEIGIAmGSGTAVAk	8	Q8R429;Q64518	N-Term(TMT10); K1(TMT10); M8(Oxidation); K16(TMT10)	2.546e-10	67.5	2.46292e-06	3	2207.3	-0.556296	1
tDMFQTVDLYEGk	3	P37804	N-Term(TMT10); K13(TMT10)	1.953e-10	67.45	1.96077e-06	2	2005.04	-0.116468	0	0.809711	3	0.112196	0.869024	3	1.2466	0.966542	3	1.17223	1.05808	3	0.136275	1.06826	3	0.335001	1.23303	3	0.797946	1.09227	3	6.53923	0.896062	3	10.5625	1.05297	3	5.64771
lVSDVQTAVk	6	Q61207	N-Term(TMT10); K10(TMT10)	8.553e-08	67.45	2.47345e-06	2	1517.93	0.710693	0	0.968807	6	3.90441	0.899343	6	1.56827	0.97678	6	5.10714	0.968278	6	2.47771	0.966848	6	3.40401	1.10501	6	0.484975	0.955024	6	4.3906	1.10796	6	3.94397	1.07454	6	8.59801
qNVVPTVVAVGGDVDmDVLTk	2	Q02788	N-Term(TMT10); M16(Oxidation); K21(TMT10)	5.164e-11	67.43	2.90051e-06	3	2630.44	-1.57187	0	0.924637	2	2.69658	0.954589	2	11.1956	1.03259	2	4.73196	1.02428	2	9.75661	1.15457	2	1.97613	1.17549	2	7.14059	1.12898	2	0.367686	0.86236	2	0.30238	0.83593	2	7.62528
iDSLSAQLSQLQk	5	P48678	N-Term(TMT10); K13(TMT10)	2.909e-11	67.42	3.00682e-06	2	1889.11	-1.08149	0	0.870017	5	7.43385	1.05061	5	2.58122	1.0055	5	5.8711	1.02351	5	7.13918	1.01829	5	5.1172	1.09362	5	5.02517	1.32418	5	7.15551	0.855425	5	5.72941	0.823485	5	11.2775
dALNIETAVk	7	P07356	N-Term(TMT10); K10(TMT10)	1.767e-07	67.4	3.45743e-06	2	1531.91	-0.903825	0	1.02372	7	4.73956	0.955053	7	7.57308	1.00243	7	2.1963	1.03297	7	8.16636	0.964827	7	2.59114	1.03677	7	14.4803	0.966224	7	5.81914	0.996851	7	2.0233	0.958282	7	3.26629
dESSPYAAMLAAQDVAQR	5	P62264	N-Term(TMT10)	3.943e-15	67.39	1.01226e-06	2	2152.05	-2.17707	0	0.94238	5	7.99225	0.848732	5	5.14057	1.00614	5	2.62026	1.14685	5	11.5186	1.03162	5	3.44666	1.02309	5	4.59094	0.879315	5	9.28069	1.05977	5	11.6372	1.00913	5	4.2371
qVELALWDTAGQEDYDR	3	P62746;Q62159;Q9QUI0	N-Term(TMT10)	7.505e-13	67.37	1.00777e-06	2	2238.09	-0.103697	0
qLcDNAGFDATNILNk	3	P80313	N-Term(TMT10); C3(Carbamidomethyl); K16(TMT10)	1.049e-10	67.36	2.36913e-06	3	2252.17	-0.688437	0	1.31158	3	2.26652	0.945401	3	1.27369	1.15138	3	2.41385	0.871133	3	2.67905	0.957798	3	3.4135	0.969149	3	0.886268	0.947808	3	8.98098	0.960065	3	5.22988	0.952203	3	6.02115
fHVNLLcGEEQGADAALHFNPR	1	O54974	N-Term(TMT10); C7(Carbamidomethyl)	1.259e-12	67.36	1.53351e-06	4	2724.36	1.33094	0	0.987875	1		0.909875	1		1.08576	1		1.26008	1		0.984588	1		1.00712	1		0.940323	1		0.883679	1		0.914019	1
vMEMFQPSAVVLQcGSDSLSGDR	1	O09106	N-Term(TMT10); C14(Carbamidomethyl)	6.116e-13	67.35	1.06765e-06	3	2742.31	1.13268	0	1.14731	1		0.928212	1		1.0155	1		1.01989	1		1.13573	1		0.941461	1		0.957995	1		0.877499	1		1.01227	1
dTAEGVSQELISAGLVDGR	2	Q6P9R2	N-Term(TMT10)	9.424e-15	67.34	2.29704e-06	2	2146.12	-0.146011	0	0.918574	2	2.27666	0.839744	2	4.61204	1.05557	2	9.14788	1.17828	2	10.2062	1.03998	2	2.69561	1.01812	2	5.26213	0.883626	2	15.7269	1.0528	2	8.19965	1.07064	2	2.29203
aIAELGIYPAVDPLDSTSR	14	P56480	N-Term(TMT10)	3.855e-14	67.33	3.10677e-06	2	2217.2	2.88885	0	0.854668	14	24.7235	1.00639	14	6.34287	0.962673	14	4.57286	1.11009	14	16.6907	1.00919	14	5.12412	0.99292	14	4.46298	0.990544	14	5.5486	0.966153	14	6.66462	1.1037	14	6.54613
eGASEEETNLSk	8	P23953	N-Term(TMT10); K12(TMT10)	2.389e-10	67.32	1.66818e-06	2	1751.9	-2.01248	0	0.623213	8	6.31259	0.893089	8	5.36351	0.966716	8	2.42339	1.28994	8	2.27095	1.09456	8	2.27903	0.953918	8	5.54543	0.748727	8	5.27092	1.10292	8	2.20474	1.43059	8	10.1601
eVMQEVAQLSQFDEELYk	2	P26638	N-Term(TMT10); K18(TMT10)	3.11e-13	67.3	2.5883e-06	2	2644.36	1.38582	0	0.971239	2	6.10133	0.790169	2	6.07741	1.07373	2	8.51647	1.19225	2	9.84102	1.00104	2	10.1454	1.05934	2	2.34797	0.895297	2	2.05336	0.94806	2	14.1798	1.06014	2	0.0407361
gTDTVAGIALIk	3	Q99KQ4	N-Term(TMT10); K12(TMT10)	1.679e-10	67.28	2.63766e-06	2	1617	1.45388	0	0.945856	3	6.12117	0.99991	3	3.83172	0.969253	3	0.545382	0.971826	3	4.85474	0.989742	3	1.4353	1.02329	3	4.1735	1.03469	3	5.47741	1.00171	3	0.344073	1.11662	3	9.12772
vFASEMNAGIIk	1	Q8BMJ2	N-Term(TMT10); K12(TMT10)	1.189e-10	67.25	2.79722e-06	2	1738	-0.176864	0	1.09302	1		1.0029	1		1.03604	1		0.848415	1		1.09613	1		1.07037	1		1.02999	1		0.787755	1		1.01154	1
aEEEQQGTGPGAGTAASk	1	Q3TBD2	N-Term(TMT10); K18(TMT10)	1.661e-09	67.23	2.49789e-06	3	2147.14	18.687	0	0.78914	1		0.652839	1		1.12095	1		2.07118	1		1.20803	1		0.815275	1		0.719403	1		0.901127	1		0.65625	1
fDEVTAEAMTLk	2	A2ASS6	N-Term(TMT10); K12(TMT10)	2.792e-10	67.22	3.2244e-06	2	1812.98	0.080471	0	0.798834	2	0.489749	1.10567	2	17.0452	0.93815	2	5.44421	1.12991	2	3.93766	1.03369	2	10.8483	0.89871	2	8.38341	1.07244	2	9.13902	0.895749	2	17.3178	1.21093	2	12.0818
aDDPSSYMEVVQAANASGNWEELVk	3	Q68FD5	N-Term(TMT10); K25(TMT10)	3.882e-15	67.21	1.48284e-06	4	3168.56	1.00394	0	0.766043	3	6.82561	0.830033	3	8.05526	1.03982	3	6.14533	1.3313	3	0.26372	1.05132	3	4.21996	1.05436	3	1.06601	0.904007	3	2.31343	0.936771	3	5.53364	1.05738	3	0.831276
mAEDQAETIANLIEEcGGLEk	2	O35343	N-Term(TMT10); C16(Carbamidomethyl); K21(TMT10)	2.324e-13	67.18	1.74197e-06	3	2779.39	0.992232	0	1.09742	2	19.0426	0.80749	2	10.9524	1.1079	2	10.5781	1.18365	2	8.92277	0.997895	2	11.3901	0.914461	2	6.96539	0.801255	2	4.73305	0.830711	2	25.9129	1.16519	2	6.8869
lPANALLGEENk	6	P51174	N-Term(TMT10); K12(TMT10)	5.241e-10	67.17	2.93556e-06	2	1727.01	-0.0716817	0	0.837048	6	5.17898	0.959994	6	2.78422	0.927997	6	5.57192	1.1555	6	2.94122	0.967551	6	3.59359	1.0764	6	5.46406	1.09675	6	3.6359	1.04155	6	2.80965	1.01476	6	5.14572
mMLGAEGGEGFVVk	4	O35737	N-Term(Acetyl); K14(TMT10)	5.3e-08	67.15	1.51311e-06	2	1695.86	-0.170266	0	0.908361	4	6.67993	0.862921	4	0.977874	1.05369	4	7.05779	1.27689	4	7.36567	1.02309	4	6.22154	1.00861	4	6.96241	0.850307	4	1.82057	1.03299	4	9.14726	1.00062	4	6.82226
gSITISAEEIk	2	Q8BT60	N-Term(TMT10); K11(TMT10)	5.088e-09	67.14	3.08149e-06	2	1605.95	-0.733071	0	1.62761	2	17.0039	0.853881	2	8.92457	0.928419	2	1.01514	0.812663	2	6.26479	0.860577	2	6.49974	0.918407	2	4.82773	0.843819	2	6.73768	1.069	2	3.26444	1.03079	2	0.850124
qITSYGETcPGLEQYAIk	2	P42932	N-Term(TMT10); C9(Carbamidomethyl); K18(TMT10)	3.468e-10	67.14	2.52122e-06	3	2516.32	1.8211	0	1.20025	2	0.408712	0.998832	2	4.4697	1.08839	2	1.65712	0.904816	2	0.312029	0.999503	2	4.92671	0.958974	2	3.2409	1.02779	2	1.26053	0.894281	2	5.47217	0.971335	2	4.08894
vIFLEDDDVAAVVDGR	3	P47856	N-Term(TMT10)	8.08e-13	67.13	3.12732e-06	2	1962.04	2.37048	0	1.10108	3	4.45779	0.892792	3	1.97005	1.02325	3	5.09388	0.978673	3	1.99664	1.00716	3	1.18929	1.0527	3	2.97001	0.905037	3	4.65812	1.11594	3	4.56433	1.00207	3	0.417675
gSITcTYYGWSDTPScYER	3	P06909	N-Term(TMT10); C5(Carbamidomethyl); C16(Carbamidomethyl)	9.167e-15	67.13	1.93183e-07	2	2532.1	0.0712916	0	1.1857	3	32.4658	0.891691	3	6.81521	0.991493	3	3.02835	0.998459	3	33.715	0.953195	3	1.7712	0.858812	3	7.60479	0.765038	3	16.0525	1.14466	3	18.9549	1.11709	3	2.16372
vVDALGNAIDGk	11	Q03265	N-Term(TMT10); K12(TMT10)	1.026e-09	67.12	2.95985e-06	2	1629.96	0.31423	0	0.784259	11	5.72588	0.966598	11	3.62322	0.947457	11	5.02515	1.20065	11	2.84716	0.963499	11	7.20743	0.964593	11	6.23305	1.0076	11	2.79141	1.04674	11	6.45726	1.08548	11	4.27964
qLSNPQQEVQNIFk	2	P17427	N-Term(TMT10); K14(TMT10)	1.58e-12	67.09	3.04877e-06	2	2131.19	-1.73035	0	0.905427	2	5.73165	1.01725	2	4.02304	1.06099	2	2.31273	1.06765	2	1.7394	0.974791	2	3.84558	1.02481	2	0.930727	1.1504	2	11.4243	0.895531	2	17.4148	0.963304	2	8.65322
gAEAANVTGPGGVPVQGSk	2	P62960	N-Term(TMT10); K19(TMT10)	1.075e-10	67.07	3.07266e-06	3	2154.19	-0.318898	0	1.00477	2	0.750604	0.989033	2	8.21611	1.04545	2	3.15121	1.07826	2	11.3012	0.946452	2	10.13	0.952507	2	6.00839	0.939503	2	2.83999	1.00961	2	22.9108	1.07988	2	10.1915
eLQAFENIEDEIk	7	O09165	N-Term(TMT10); K13(TMT10)	1.903e-11	67.05	2.9685e-06	2	2036.1	1.4876	0	0.737265	7	1.47752	1.01533	7	7.68807	0.961557	7	5.52985	1.32602	7	3.70224	1.04727	7	6.11905	0.866833	7	2.61157	0.888217	7	12.7435	0.947064	7	10.342	1.1998	7	7.60354
vNPDEVGGEALGR	19	P02089	N-Term(TMT10)	8.816e-11	67.04	1.66065e-06	2	1541.81	1.3447	0	0.760017	19	21.1848	1.06903	19	11.0256	1.26828	19	17.4739	0.874213	19	21.601	1.03457	19	8.53824	1.02571	19	5.54341	0.763445	19	14.9335	1.16681	19	16.9608	1.19087	19	13.4725
gENVSTTEVEAVLSR	2	Q60714	N-Term(TMT10)	1.131e-13	67.02	2.63158e-06	2	1819.97	7.33577	0	0.811561	2	5.76264	0.776966	2	6.18046	0.945475	2	10.4892	1.43555	2	11.308	1.03009	2	9.09042	1.15188	2	7.59935	1.01458	2	16.3342	0.980123	2	12.6696	0.838579	2	20.2499
lAYINPDLALEEk	3	Q60864	N-Term(TMT10); K13(TMT10)	8.367e-11	67.01	3.50359e-06	2	1947.12	1.71511	0	1.0471	3	1.42587	0.971521	3	2.38735	1.08866	3	4.37798	0.948864	3	1.52049	0.997115	3	0.776775	0.977845	3	1.88111	1.00941	3	2.87015	0.947585	3	2.74845	1.03535	3	9.19438
dAYISETSIAGSVLR	3	Q07968	N-Term(TMT10)	4.05e-13	67	2.79337e-06	2	1810.98	2.23975	0	0.905767	3	11.1523	1.14273	3	26.0567	0.840418	3	15.4163	1.03633	3	27.4983	0.920824	3	7.67166	0.830821	3	3.71452	0.659389	3	9.20499	1.33437	3	11.4977	1.37619	3	8.04408
sNYSVSLVGPAPWGFR	1	Q8CI51	N-Term(Acetyl)	3.399e-08	67	1.28694e-06	2	1778.88	-0.93839	0
aENSVGEVSSSTFLTVQEQk	2	A2ASS6	N-Term(TMT10); K20(TMT10)	4.393e-13	66.99	2.9598e-06	3	2598.37	0.838652	0	0.831072	2	16.6984	0.970509	2	1.97138	0.977786	2	3.92257	1.20464	2	12.3234	1.02818	2	8.07944	0.952584	2	2.59592	1.04472	2	8.68008	1.00339	2	6.53535	1.05433	2	15.2264
hLAGLGLTEAIDk	4	P19324	N-Term(TMT10); K13(TMT10)	1.663e-11	66.98	2.75615e-06	2	1796.07	0.00534692	0	0.978823	4	8.23204	1.10285	4	2.46975	1.04224	4	2.15488	0.85	4	9.2111	1.137	4	1.22504	1.0297	4	6.525	1.233	4	5.83196	0.80542	4	7.70643	1.0118	4	2.04377
tcVDINEcVLDPGk	4	Q61554	N-Term(TMT10); C2(Carbamidomethyl); C8(Carbamidomethyl); K14(TMT10)	3.166e-10	66.96	2.09427e-06	2	2078.07	3.70964	0	1.12972	4	3.48042	1.12117	4	3.9267	1.20569	4	2.38077	0.938747	4	2.96317	0.924404	4	1.2215	0.894007	4	2.69043	0.950021	4	4.03832	0.790047	4	14.0099	1.11603	4	3.42704
iGScTQQDVELHVQk	2	Q922B2	N-Term(TMT10); C4(Carbamidomethyl); K15(TMT10)	5.637e-11	66.93	2.98069e-06	3	2200.18	0.76371	0	1.11701	2	15.8161	0.95169	2	1.73988	0.847656	2	0.382512	1.08743	2	37.0317	1.06728	2	11.2926	1.07775	2	3.44347	0.814484	2	0.0713643	0.820088	2	21.834	1.00756	2	11.7357
dSPVLLDFFEDSELYR	1	Q9ESB3	N-Term(TMT10)	5.965e-14	66.92	1.52427e-06	2	2174.08	-2.50109	0	1.33214	1		0.835042	1		0.878161	1		1.001	1		0.936304	1		0.77358	1		0.73297	1		1.26302	1		1.26697	1
aQPSQAAEEPAEk	1	Q9R1P4	N-Term(TMT10); K13(TMT10)	2.045e-11	66.92	2.92659e-06	2	1813.97	2.2697	0	1.08203	1		0.780961	1		1.03234	1		1.05641	1		0.980754	1		1.06199	1		0.984534	1		1.00333	1		1.02063	1
vGINYQPPTVVPGGDLAk	9	P68368;P05213;Q9JJZ2	N-Term(TMT10); K18(TMT10)	3.815e-11	66.91	3.07593e-06	2	2283.31	-0.0150997	0
yMGDLSGGQVLk	3	O70252	N-Term(TMT10); K12(TMT10)	1.226e-10	66.9	2.95031e-06	2	1725.96	0.613241	0	1.01967	3	21.5015	1.12047	3	0.18709	0.956361	3	14.601	0.840735	3	0.0127196	0.959653	3	4.36402	0.935287	3	4.16552	1.0042	3	2.90282	0.954406	3	12.3194	1.1841	3	8.10264
eEAEAPGPAWDESQLR	2	Q8BLR9	N-Term(TMT10)	3.615e-10	66.89	8.69739e-07	3	2013.98	2.0501	0	0.926903	2	5.14746	0.876784	2	5.60154	1.07905	2	0.424473	1.11092	2	3.10409	1.0654	2	3.35187	1.01587	2	1.32002	1.0093	2	3.99753	1.06238	2	6.0957	0.931922	2	6.37503
lEDAGEVQLTAk	5	A2ASS6	N-Term(TMT10); K12(TMT10)	5.853e-10	66.84	3.62275e-06	2	1731.99	1.87415	0	0.802642	5	6.37032	1.05663	5	5.41727	1.00486	5	4.49714	1.18082	5	1.02754	1.03196	5	4.3075	0.926309	5	0.594647	0.955834	5	4.70705	0.994121	5	4.11262	1.14373	5	8.39544
wNTDSVEEFLSEk	1	Q9ERR7	N-Term(TMT10); K13(TMT10)	1.295e-11	66.84	2.13225e-06	2	2042.05	0.44888	0	1.0937	1		1.0076	1		1.0108	1		0.814849	1		1.0239	1		1.14981	1		1.04938	1		0.879492	1		1.06025	1
tVENFVALATGEk	3	P30412	N-Term(TMT10); K13(TMT10)	1.973e-10	66.82	3.66027e-06	2	1837.05	0.776399	0	0.82421	3	0.601311	0.979605	3	1.38929	1.05088	3	2.48027	1.22407	3	1.55485	1.02564	3	3.5064	1.19346	3	0.310974	1.07861	3	6.67691	0.850352	3	7.12142	0.834624	3	6.61985
sGALLAcGIVNSGVR	2	Q8VDM4	N-Term(TMT10); C7(Carbamidomethyl)	6.276e-13	66.82	3.4315e-06	2	1702.95	0.402993	0	1.25248	2	7.09964	1.02253	2	5.17072	0.9801	2	23.099	0.778915	2	10.9736	1.03207	2	20.2111	1.00353	2	8.82683	0.913611	2	0.632563	0.711498	2	32.4338	1.13388	2	14.1756
aQFEGIVTDLIk	4	P38647	N-Term(TMT10); K12(TMT10)	3.044e-10	66.81	3.39772e-06	2	1792.06	1.18929	0	0.966315	4	8.20408	0.934855	4	3.0403	1.10017	4	1.5181	1.09353	4	3.96697	1.00257	4	1.41991	1.01355	4	0.73692	1.06259	4	7.05559	0.970864	4	3.93902	0.932166	4	5.85013
gSQAQPDSPSAQLALIAASQSFLQPGGk	2	P26039	N-Term(TMT10); K28(TMT10)	1.289e-10	66.8	2.86234e-06	3	3212.74	1.31966	0	1.28829	2	5.38797	0.955509	2	3.85593	1.00967	2	2.54881	0.850706	2	12.8095	0.945053	2	1.28892	0.99537	2	2.10043	1.06346	2	0.104686	0.932596	2	10.5322	0.966861	2	1.68898
rEDAGFTWSSLR	2	P08071	N-Term(TMT10)	2.136e-10	66.76	2.02428e-06	3	1653.85	-0.328427	1	1.55022	2	59.4155	0.960933	2	5.976	0.934357	2	4.41067	0.712168	2	46.7524	0.86172	2	20.6856	0.897003	2	23.9222	0.973605	2	16.0401	0.962371	2	4.96468	0.958356	2	1.65932
iPSAVGYQPTLATDMGTMQER	4	P56480	N-Term(TMT10)	1.019e-14	66.75	1.93384e-06	2	2495.25	-0.160116	0	0.923436	4	23.4735	0.972111	4	3.76466	0.978656	4	3.63667	1.12667	4	10.4385	0.884957	4	4.07998	1.01133	4	7.88873	1.02494	4	9.06809	0.928372	4	4.75404	1.04104	4	5.58639
aVEIYASVAQLTPVDSEALENEANk	2	P02468	N-Term(TMT10); K25(TMT10)	5.405e-14	66.74	3.17754e-06	3	3119.67	4.45415	0	0.831482	2	1.30606	0.86801	2	2.91536	1.02403	2	4.25101	1.14696	2	7.75909	1.08974	2	4.27234	1.12076	2	4.69064	0.982447	2	1.73652	1.01454	2	7.35982	0.980475	2	0.880716
tTAENEFVMLk	8	Q922U2	N-Term(TMT10); K11(TMT10)	3.903e-09	66.72	3.29862e-06	2	1740.96	0.587159	0	0.731939	8	14.1573	0.394727	8	61.0732	0.668544	8	19.3341	2.41379	8	18.9936	1.07514	8	6.4812	1.47495	8	13.3504	0.919531	8	3.16438	0.730739	8	22.2822	0.379078	8	95.6221
eQYEEEQEAk	32	Q5SX40;Q5SX39	N-Term(TMT10); K10(TMT10)	1.426e-07	66.72	1.28752e-06	2	1740.87	-2.15363	0
nPDSSTTGPWcYTTDPTVR	4	P19221	N-Term(TMT10); C11(Carbamidomethyl)	1.52e-14	66.71	4.79935e-07	2	2384.1	-0.702993	0	1.29905	4	21.1446	0.978393	4	11.5216	0.925892	4	4.05158	0.90352	4	16.6431	0.912004	4	8.1212	0.824058	4	15.0658	0.796633	4	4.34771	1.05355	4	11.9941	1.21812	4	19.9182
eEQSQITSQVTGQIGWR	2	P84091	N-Term(TMT10)	9.689e-16	66.71	2.46367e-06	2	2176.12	2.03009	0	0.83267	2	7.81287	0.983693	2	9.74266	0.968786	2	2.44005	1.18994	2	30.593	1.00936	2	9.87465	0.93771	2	21.3896	0.908808	2	22.4055	1.11617	2	19.5445	1.04883	2	8.63988
aDMQNLVER	3	P40124	N-Term(Acetyl)	0.0003009	66.71	2.87961e-07	2	1117.53	0.101131	0
gGAEQFmEETER	2	P80313	N-Term(TMT10); M7(Oxidation)	7.049e-06	66.68	3.43653e-07	2	1628.74	-3.87829	0	1.10052	2	0.407415	0.808178	2	0.0478294	1.01606	2	0.249984	0.988214	2	5.08944	1.03907	2	0.284051	1.18049	2	3.11887	0.943946	2	3.04568	1.20654	2	3.5617	0.810284	2	1.72496
yGISLcQAILDETk	4	P10107	N-Term(TMT10); C6(Carbamidomethyl); K14(TMT10)	1.41e-12	66.67	3.46598e-06	2	2069.13	-0.381907	0	3.16047	4	12.9771	0.714769	4	6.61568	0.922083	4	5.03649	0.455876	4	30.9016	0.574721	4	14.8068	0.577933	4	17.3932	0.683051	4	8.5332	0.625617	4	14.5558	0.913479	4	0.997604
iLAcDDLDEAAk	7	Q9Z2I9	N-Term(TMT10); C4(Carbamidomethyl); K12(TMT10)	2.593e-10	66.66	3.29056e-06	2	1791.96	1.42894	0	0.851054	7	4.03952	0.973553	7	1.47117	1.03008	7	7.76706	1.10435	7	6.94983	0.969411	7	6.66642	1.01021	7	2.84475	0.967974	7	7.87326	0.937199	7	6.31075	1.04993	7	12.0905
iLQDGGLQVVEk	4	Q61753	N-Term(TMT10); K12(TMT10)	7.26e-10	66.66	2.8698e-06	2	1757.06	0.303705	0	1.13805	4	22.3141	0.883189	4	13.5411	1.03813	4	7.13764	1.12193	4	8.82457	0.991369	4	5.84547	1.01216	4	2.87916	0.978322	4	2.67653	0.970455	4	8.09761	0.893498	4	10.7783
iAFQYGITDLR	2	Q5XKE0	N-Term(TMT10)	7.938e-09	66.63	2.9766e-06	2	1525.86	1.00609	0	0.564654	2	16.2974	1.40221	2	5.10856	0.832851	2	3.75035	1.09776	2	12.0165	0.933498	2	1.05877	0.977266	2	4.02259	1.3832	2	10.4846	0.940043	2	13.5051	1.06042	2	3.79781
aVLDALLEGk	2	Q9QYR6;P14873	N-Term(TMT10); K10(TMT10)	2.75e-07	66.63	2.72674e-06	2	1486.92	0.110911	0
dLAEDLYDGQVLQk	3	Q9EPC1	N-Term(TMT10); K14(TMT10)	5.804e-12	66.61	3.61242e-06	2	2065.12	-2.34095	0	1.01657	3	4.34935	0.847855	3	0.896759	1.09155	3	6.74794	0.994482	3	4.33617	1.06985	3	5.75384	1.10847	3	7.23341	1.02899	3	5.31172	0.955724	3	12.6932	0.938875	3	1.8737
iIAQNDVGLSETSPASEPVVck	2	A2ASS6	N-Term(TMT10); C21(Carbamidomethyl); K22(TMT10)	1.824e-12	66.61	3.59059e-06	4	2772.49	0.709891	0	0.898019	2	6.85985	0.998872	2	0.381329	0.958144	2	0.112719	1.0978	2	0.878205	0.983451	2	1.2851	0.943834	2	2.87616	0.969611	2	4.27932	0.927445	2	10.0192	1.2596	2	10.0171
nNLSFIETSALDSTNVEEAFk	1	P46638	N-Term(TMT10); K21(TMT10)	5.901e-13	66.6	3.05193e-06	3	2787.45	1.28161	0	1.15046	1		0.988451	1		0.969064	1		0.835579	1		0.972532	1		1.12076	1		1.25112	1		0.726086	1		1.01442	1
lLDLDPEPQGDEDPDTPk	2	P51437	N-Term(TMT10); K18(TMT10)	3.368e-13	66.59	2.37919e-06	2	2452.25	-0.205421	0	2.6936	2	14.9292	0.718969	2	8.93781	0.92596	2	2.81985	0.38619	2	38.2802	0.671806	2	15.0147	0.69261	2	5.00248	0.659656	2	5.49901	0.731516	2	21.4109	1.21252	2	5.11643
lANQAADYFGDAFk	3	Q9WU78	N-Term(TMT10); K14(TMT10)	2.294e-12	66.59	2.57655e-06	2	1989.05	1.53431	0	1.13569	3	2.41221	0.972836	3	9.37061	1.00475	3	0.225122	0.971089	3	7.9478	0.971968	3	0.603771	1.02666	3	6.17266	1.05241	3	2.91283	0.895154	3	0.260779	0.951622	3	1.47084
eNPTTFmGHYLHEVAR	16	P07724	N-Term(TMT10); M7(Oxidation)	9.627e-10	66.57	1.26668e-06	3	2147.05	-0.414734	0	0.880593	16	19.4223	0.928705	16	13.4235	0.944844	16	6.64965	1.10679	16	10.8212	1.07591	16	6.72512	1.04376	16	3.76882	0.867946	16	6.17803	1.18862	16	12.4227	1.04129	16	11.2358
sANEFSETESMLk	5	P24527	N-Term(TMT10); K13(TMT10)	1.792e-11	66.56	2.03136e-06	2	1930.99	2.92798	0	1.72772	5	41.7641	0.871859	5	2.42978	0.965512	5	3.49036	0.789762	5	29.8175	0.815304	5	12.5912	0.863028	5	21.2416	0.803337	5	3.50314	0.966666	5	10.3269	1.07048	5	5.86697
tGQQAEPLVVDLk	3	P98078	N-Term(TMT10); K13(TMT10)	1.754e-10	66.52	3.71034e-06	2	1856.09	-1.57962	0	0.979515	3	4.73215	1.06444	3	2.23501	0.995994	3	3.37324	0.970107	3	8.77897	1.07244	3	2.11628	1.03928	3	4.2795	1.00859	3	1.49525	0.991837	3	3.87484	0.998688	3	3.74359
aTGPPVSELITk	9	P43276	N-Term(TMT10); K12(TMT10)	3.548e-10	66.51	2.45693e-06	2	1671.01	0.347092	0	1.49631	9	15.1939	0.912711	9	3.87199	0.956374	9	4.80865	0.805944	9	22.3551	0.905285	9	4.14393	0.965291	9	6.4391	0.877248	9	4.52781	0.909781	9	7.66148	1.10385	9	1.70538
sLTNDWEDHLAVk	6	P11499	N-Term(TMT10); K13(TMT10)	2.199e-11	66.5	3.07824e-06	2	1986.07	0.872794	0	0.959943	6	7.33286	0.871229	6	2.61321	1.04771	6	3.1626	1.06112	6	2.26893	1.031	6	2.14474	1.02657	6	2.00811	0.95258	6	1.84731	1.04473	6	7.04628	1.09312	6	4.74125
aLDTMNFDVIk	2	P29341	N-Term(TMT10); K11(TMT10)	3.362e-09	66.48	3.56475e-06	2	1724.97	-0.0936421	0	1.02286	2	10.052	0.890574	2	3.02856	1.04792	2	6.90295	1.00515	2	0.514134	1.02666	2	3.07263	1.02955	2	0.814572	0.942117	2	2.09202	1.07706	2	6.96317	1.02731	2	9.33394
aPEWYIGDQNPMLNSEGk	1	P70274	N-Term(TMT10); K18(TMT10)	1.154e-10	66.44	2.39471e-06	3	2507.27	1.49252	0	1.01196	1		0.965243	1		0.855519	1		1.01755	1		0.963543	1		0.835212	1		0.823425	1		1.27022	1		1.33088	1
tcGFDFSGALEDISk	3	P05202	N-Term(TMT10); C2(Carbamidomethyl); K15(TMT10)	1.419e-13	66.43	2.19547e-06	2	2105.06	0.550578	0	0.999304	3	15.6324	1.12647	3	0.317387	0.977828	3	1.22965	0.970225	3	3.45746	0.891851	3	7.0424	0.972891	3	2.99992	1.25633	3	3.43307	0.662643	3	4.5424	1.14022	3	0.827485
vTSSGTSTTHR	13	E9PV24	N-Term(TMT10)	4.081e-07	66.41	2.4913e-06	3	1362.72	3.40332	0	1.08361	13	13.7878	1.08093	13	33.1728	0.858426	13	10.6555	0.601487	13	16.9525	0.956527	13	9.78495	0.812133	13	20.7637	0.859236	13	18.1627	1.5781	13	21.7964	1.04156	13	10.303
lFDSTIADEGTWTLEDR	2	Q9CQ48	N-Term(TMT10)	1.105e-12	66.4	1.40888e-06	2	2198.08	1.01658	0	1.00852	2	2.94431	0.889899	2	5.50077	1.04381	2	7.43648	1.01903	2	2.50359	1.06671	2	1.73743	1.05182	2	5.04052	0.893383	2	7.31082	1.07863	2	15.9932	1.02527	2	1.62503
tAESGELHGLTTDEk	9	P07309	N-Term(TMT10); K15(TMT10)	2.229e-09	66.39	3.14572e-06	3	2046.08	0.800715	0	0.890767	9	4.02214	0.932254	9	5.79591	0.977583	9	2.6591	1.07453	9	9.32518	1.09668	9	7.43801	1.05273	9	2.90138	0.779837	9	13.8102	1.03742	9	5.26228	1.21699	9	11.3577
eTVSEESNVLcLSk	10	P58252	N-Term(TMT10); C11(Carbamidomethyl); K14(TMT10)	1.195e-12	66.37	3.06797e-06	2	2053.09	1.1216	0	1.12371	10	10.2624	0.891207	10	5.81397	1.09954	10	3.17206	1.06565	10	2.17348	1.01162	10	7.01627	0.976422	10	2.69295	0.924377	10	6.34055	0.89922	10	8.44152	0.999489	10	4.90004
sELAVSSELDLLk	2	Q07797	N-Term(TMT10); K13(TMT10)	1.853e-11	66.37	3.81767e-06	2	1862.09	0.0308342	0	0.849047	2	6.73271	1.03196	2	9.60126	0.998891	2	0.639932	0.804083	2	25.8597	1.03439	2	3.19953	1.18221	2	8.71816	0.953744	2	5.51195	1.06827	2	22.3988	1.20204	2	9.54542
lSLQDAVNQGLIDQDMATR	1	E9Q557	N-Term(TMT10)	6.027e-12	66.36	2.67043e-06	3	2317.2	-2.04278	0	1.2272	1		0.713915	1		0.934186	1		1.39588	1		0.886376	1		1.01338	1		0.842259	1		1.02194	1		0.881081	1
tSIDAYDNFDNISLAQR	2	Q68FD5	N-Term(TMT10)	2.453e-13	66.35	1.83074e-06	2	2172.08	1.38688	0	0.93242	2	8.50129	0.931113	2	6.55916	0.948027	2	14.7843	0.972927	2	2.66093	0.976501	2	0.208879	1.20951	2	2.33418	1.14032	2	3.31894	0.934606	2	13.3143	1.00294	2	6.577
yDDIEETNYFQQASELAk	2	Q91VD9	N-Term(TMT10); K18(TMT10)	2.589e-11	66.34	1.91626e-06	3	2622.3	1.56947	0	0.863176	2	15.3989	0.862211	2	13.9869	1.01093	2	6.64881	1.20805	2	2.70609	0.973192	2	5.07483	1.11748	2	12.6662	0.962373	2	4.86035	0.988724	2	9.64476	1.03961	2	13.1695
tVSQSSAPVWEESASFLIR	1	Q3U7R1	N-Term(TMT10)	2.783e-11	66.34	3.08924e-06	3	2323.22	2.44184	0	1.04555	1		1.00735	1		0.983579	1		0.900575	1		1.10477	1		1.03277	1		0.983422	1		0.967735	1		1.05023	1
cEMEQQNQEYk	2	Q61781;Q9QWL7	N-Term(TMT10); C1(Carbamidomethyl); K11(TMT10)	7.217e-09	66.33	9.19596e-07	2	1944.92	1.24703	0
cASSPEEPYSGYAGALR	2	P08071	N-Term(TMT10); C1(Carbamidomethyl)	8.259e-16	66.32	7.00037e-07	2	2043.97	0.664659	0	1.93748	2	97.3659	0.875467	2	7.57104	0.864502	2	8.66931	0.464655	2	146.005	0.721956	2	46.8526	0.812221	2	34.0074	0.807997	2	28.13	0.787481	2	41.4574	0.993179	2	14.8202
lAESSVDLNLk	2	Q9D906	N-Term(TMT10); K11(TMT10)	9.628e-09	66.32	4.18856e-06	2	1646.97	-4.38349	0	1.22903	2	19.2225	0.919574	2	0.885115	0.986318	2	2.89339	0.946687	2	17.9612	0.978132	2	4.15681	0.973934	2	0.437508	0.927705	2	1.91208	1.00741	2	7.80325	1.03464	2	4.10906
lVQSPNSYFMDVk	5	Q6ZWU9;Q6ZWY3	N-Term(TMT10); K13(TMT10)	3.783e-11	66.27	3.39909e-06	2	1986.08	2.25332	0
aAGAAEAGEAAVAVVEVGSAQQFEELLR	1	Q9CQM9	N-Term(Acetyl)	2.359e-13	66.25	2.0631e-06	3	2785.4	-1.80456	0
fSPDGELYASGSEDGTLR	4	Q9Z1Z2	N-Term(TMT10)	9.382e-12	66.23	8.9337e-07	3	2130.02	1.23767	0	1.13153	4	26.7027	0.847976	4	0.845493	1.03172	4	6.2367	0.971634	4	20.7152	0.991952	4	14.3962	1.00959	4	5.39419	0.877003	4	3.21666	1.07957	4	11.005	1.04853	4	4.33205
fcPAGVYEFVPLEQGDGFR	2	Q921G7	N-Term(TMT10); C2(Carbamidomethyl)	1.289e-13	66.19	1.68305e-06	2	2417.18	-1.35531	0	0.915941	2	2.97274	0.971642	2	1.57291	0.941423	2	2.79242	1.13857	2	7.07943	0.955466	2	7.95598	1.06733	2	1.31136	1.01338	2	9.17562	0.911078	2	13.717	1.10741	2	1.01285
gWEEGVAQMSVGQR	6	P26883	N-Term(TMT10)	8.525e-13	66.18	1.51824e-06	2	1762.88	0.741244	0	0.82509	6	9.84503	0.97346	6	9.41958	0.941673	6	3.14687	1.21224	6	6.38057	0.987896	6	5.47295	0.882261	6	1.30022	0.964427	6	9.72355	1.12381	6	9.56334	1.09655	6	8.79442
dmSPLPESEVTLGk	1	P27546	N-Term(TMT10); M2(Oxidation); K14(TMT10)	6.865e-08	66.17	3.97343e-06	2	1977.07	2.35673	0	0.895235	1		0.931286	1		0.929337	1		0.951027	1		1.0014	1		1.07153	1		1.133	1		1.12272	1		1.07966	1
qAQIEVVPSASALIIk	6	P35979	N-Term(TMT10); K16(TMT10)	1.345e-14	66.17	2.05314e-06	2	2125.3	0.165213	0	0.98194	6	4.91424	0.968618	6	1.82253	1.02362	6	5.62957	0.905082	6	3.96065	1.14144	6	2.39226	1.15206	6	5.87902	1.02259	6	2.5188	0.799065	6	11.2128	0.93141	6	6.05413
nVEAQSTEEMFVk	2	Q61735	N-Term(TMT10); K13(TMT10)	1.109e-11	66.16	2.77208e-06	2	1970.03	1.35806	0	1.28911	2	12.4464	1.05474	2	0.712986	1.00007	2	4.6617	0.823471	2	18.1404	0.985017	2	1.29806	1.0252	2	5.42541	0.977202	2	5.83332	0.869348	2	10.431	1.03323	2	1.28175
aSVPTIQDQASAmQLSQcAk	1	P26039	N-Term(TMT10); M13(Oxidation); C18(Carbamidomethyl); K20(TMT10)	1.058e-11	66.16	3.12313e-06	3	2608.35	0.434643	0	1.62555	1		0.944435	1		0.961118	1		0.832463	1		0.886692	1		0.816423	1		0.906035	1		0.964478	1		1.02961	1
gSYGDLGGPIITTQVTIPk	3	P61979	N-Term(TMT10); K19(TMT10)	7.219e-14	66.15	3.94324e-06	2	2375.36	1.83947	0	1.03658	3	1.65715	0.935946	3	0.739702	1.08518	3	5.36743	0.936176	3	2.50654	1.06437	3	1.26157	1.02517	3	0.856612	0.94435	3	0.613928	1.12378	3	1.30446	0.92059	3	0.826454
gETGPAGPSGAPGPAGAR	1	P08121	N-Term(TMT10)	7.279e-10	66.15	2.14755e-06	2	1735.9	3.11857	0	1.13964	1		0.790151	1		1.15464	1		0.841527	1		1.09754	1		1.10931	1		1.44984	1		1.02722	1		0.478366	1
fSNEEIAmATVTALR	7	P05064	N-Term(TMT10); M8(Oxidation)	1.053e-09	66.13	3.24229e-06	3	1897.99	-0.545843	0	0.890686	7	6.07834	1.06044	7	1.43312	0.924271	7	7.39169	1.00289	7	7.9576	1.06869	7	4.70106	1.01152	7	7.60884	1.12049	7	6.1399	1.04036	7	9.654	1.03017	7	10.7558
aDAEGESDLENSR	1	P26039	N-Term(TMT10)	7.166e-11	66.13	2.80348e-07	2	1621.74	-4.10876	0	1.55646	1		0.76977	1		1.0741	1		0.733325	1		0.885543	1		1.03066	1		0.887664	1		1.02299	1		1.01424	1
eQADFALEALAk	10	Q6URW6;O08638;Q8VDD5	N-Term(TMT10); K12(TMT10)	3.128e-10	66.12	4.60587e-06	2	1763.99	-0.284138	0
eGYcFSEVLQNmcQIGSSNR	1	Q61554	N-Term(TMT10); C4(Carbamidomethyl); M12(Oxidation); C13(Carbamidomethyl)	1.707e-12	66.12	3.78732e-07	3	2624.18	0.55865	0	0.818572	1		1.00671	1		0.978518	1		1.24257	1		1.04666	1		0.867616	1		0.96345	1		1.01741	1		1.12126	1
ePFPTIYVDSQk	2	Q8BP47	N-Term(TMT10); K12(TMT10)	3.725e-10	66.12	3.73845e-06	2	1882.03	-3.1542	0	1.12368	2	6.19587	0.923674	2	14.0871	1.06127	2	1.08621	0.951748	2	3.51602	0.997379	2	1.60666	1.00843	2	0.733309	1.02979	2	5.32557	1.04345	2	0.885028	0.927935	2	2.8751
tLYQAEAFTADFQQPR	2	Q91WP6	N-Term(TMT10)	1.652e-10	66.11	2.54703e-06	3	2115.07	1.00654	0	1.10325	2	16.2254	0.969207	2	6.69382	0.921892	2	2.32389	0.848053	2	28.6273	0.91	2	15.5415	0.803387	2	18.4771	1.04201	2	6.62243	1.20551	2	13.4483	1.19271	2	13.1474
nMLFSGTNIAAGk	2	Q8R429;O55143	N-Term(TMT10); K13(TMT10)	2.088e-11	66.09	3.96119e-06	2	1782	-0.0823152	0
aEITDAEGLGLk	2	O08788	N-Term(TMT10); K12(TMT10)	5.206e-10	66.08	5.1047e-06	2	1674.97	-1.72056	0	1.07796	2	22.4281	0.883462	2	6.45885	1.03014	2	0.211396	1.05083	2	12.5819	0.991721	2	4.43318	1.0107	2	7.62639	0.966918	2	2.11331	0.997966	2	10.062	1.00781	2	4.67423
gSGTAEVELkk	7	P52480	N-Term(TMT10); K10(TMT10); K11(TMT10)	8.566e-09	66.08	3.48945e-06	2	1806.1	0.813514	1	0.963021	7	1.84989	1.10318	7	1.27706	1.0676	7	3.34239	1.11734	7	3.86016	0.989371	7	3.47285	0.874695	7	2.24527	0.929308	7	2.08816	0.967405	7	2.32199	1.08577	7	2.17051
mTDQEAIQDLWQWR	2	Q61937	N-Term(TMT10)	4.301e-09	66.08	1.40564e-06	3	2049.01	2.13759	0	1.14343	2	11.7141	0.925294	2	2.52813	1.10068	2	10.423	0.902046	2	14.2765	1.07803	2	3.019	0.901244	2	0.865754	1.01687	2	0.446162	0.953981	2	10.85	1.02446	2	0.132619
eFSPFGTITSAk	2	P29341	N-Term(TMT10); K12(TMT10)	3.779e-10	66.05	3.74953e-06	2	1742.98	1.46082	0	1.0572	2	0.145778	0.975376	2	3.46123	1.02644	2	3.53979	0.98998	2	4.31328	0.987617	2	0.428292	1.05464	2	0.111401	1.09905	2	1.19102	0.92052	2	3.40454	0.954064	2	0.0265386
nPDGDVNGPWcYTTNPR	2	P20918	N-Term(TMT10); C11(Carbamidomethyl)	1.018e-10	66.04	5.84881e-07	3	2192	-1.89548	0	1.18555	2	2.28233	0.98194	2	1.03832	0.939307	2	12.3994	0.895802	2	10.666	0.959604	2	8.22397	0.956272	2	16.0907	0.853586	2	25.2897	1.04392	2	12.3857	1.20787	2	23.3393
vPAINVNDSVTk	2	P50247	N-Term(TMT10); K12(TMT10)	4.387e-10	66.03	3.39265e-06	2	1715.01	0.00482523	0	1.08998	2	7.55054	1.00624	2	17.0684	1.09102	2	10.7323	1.04819	2	13.8861	0.996588	2	6.67304	0.968594	2	1.38846	1.00497	2	1.59102	0.887704	2	5.06618	0.934105	2	12.2409
eADIQNFTSFISk	4	P42125	N-Term(TMT10); K13(TMT10)	3.055e-11	66.03	3.41759e-06	2	1958.06	0.0985677	0	0.709265	4	0.786907	1.08896	4	3.29085	0.920561	4	4.39852	1.1352	4	2.43717	0.941881	4	0.226498	1.09578	4	0.831129	1.08423	4	1.82873	1.00151	4	3.45906	1.10123	4	2.71574
ePLmEEYAIAAQVFk	3	Q3V1D3	N-Term(TMT10); M4(Oxidation); K15(TMT10)	1.386e-10	66.01	4.02231e-06	2	2213.19	-2.97011	0	0.913065	3	1.92771	1.09728	3	1.45365	0.976898	3	3.03945	1.38908	3	7.98807	1.23075	3	8.23535	0.825444	3	3.5444	0.826846	3	1.66016	0.953591	3	2.09436	0.918581	3	3.84177
cDPIDQcQDSETR	3	P11276	N-Term(TMT10); C1(Carbamidomethyl); C7(Carbamidomethyl)	1.03e-10	66.01	2.50017e-07	2	1852.8	-1.828	0	1.07832	3	4.87325	1.00083	3	13.0522	0.930953	3	10.7177	1.08706	3	22.1128	0.960156	3	2.03451	0.896612	3	1.62716	0.7339	3	0.61276	1.1308	3	0.0681715	1.16642	3	2.07379
gDGQTcYDIDEcSEQPSR	2	P10493	N-Term(TMT10); C6(Carbamidomethyl); C12(Carbamidomethyl)	1.171e-11	65.99	2.51171e-07	3	2345.99	2.04852	0	1.05927	2	6.83845	0.856179	2	3.16155	1.07842	2	0.88405	1.12989	2	0.730211	1.08362	2	2.16331	1.07632	2	5.16587	0.880083	2	12.2066	0.87678	2	22.6651	0.978862	2	8.72579
aLAGcDFLTISPk	3	Q93092	N-Term(TMT10); C5(Carbamidomethyl); K13(TMT10)	8.269e-11	65.98	4.28992e-06	2	1851.05	0.0617567	0	2.10842	3	0.954745	0.894394	3	0.467194	1.03004	3	3.39943	0.829443	3	0.00675158	0.74965	3	4.65144	0.701706	3	7.34125	0.820708	3	2.2608	0.76969	3	1.10403	1.03932	3	2.38713
dGQELHPLETTVNPSGk	1	P97797	N-Term(TMT10); K17(TMT10)	5.812e-10	65.97	4.42627e-06	3	2280.23	1.14733	0	1.31572	1		0.878017	1		0.979555	1		0.849304	1		1.00573	1		1.00337	1		0.942329	1		1.07258	1		0.998898	1
gVSSGPGPMGLMGPR	1	Q01149	N-Term(TMT10)	1.846e-13	65.97	2.12461e-06	2	1628.84	-2.45036	0	0.762047	1		1.24467	1		1.23777	1		1.10305	1		0.972176	1		0.826902	1		1.27744	1		0.842522	1		0.871317	1
qAASSQEPSELEELR	2	E9Q7G0	N-Term(TMT10)	6.934e-14	65.97	2.03608e-06	2	1902.96	0.0250442	0	0.955747	2	20.4648	0.874859	2	2.27193	1.0097	2	4.69334	1.02222	2	12.3341	1.15412	2	13.9922	1.03892	2	5.35359	1.01128	2	19.128	1.00667	2	13.7195	0.992828	2	9.71444
nLTEEmAGLDENIAk	15	Q5SX39;P13542	N-Term(TMT10); M6(Oxidation); K15(TMT10)	7.05e-07	65.95	3.73523e-06	2	2122.13	7.06435	0
sEAELATALSDk	3	P21619	N-Term(TMT10); K12(TMT10)	1.112e-09	65.9	4.60101e-06	2	1692.94	1.58567	0	1.063	3	7.492	1.07258	3	2.02304	0.993872	3	3.30636	0.935162	3	2.80025	1.00261	3	0.32906	0.979592	3	1.00416	0.926139	3	4.54224	0.987882	3	1.84999	1.07995	3	0.349649
sLESLDTSLFAk	3	Q9D554	N-Term(TMT10); K12(TMT10)	3.298e-10	65.87	4.28349e-06	2	1769.01	-0.0306084	0	0.933337	3	26.9903	0.913793	3	3.24807	1.02786	3	6.76256	1.03508	3	2.65032	1.01915	3	2.75935	1.08135	3	1.76294	1.00527	3	2.08436	1.01157	3	3.03335	1.05676	3	10.4981
aIVAGDQNVEYk	5	P97447	N-Term(TMT10); K12(TMT10)	5.182e-10	65.86	4.46199e-06	2	1764.99	-2.07695	0	0.711686	5	11.1832	1.10113	5	4.87001	0.908926	5	11.0843	1.12614	5	6.12354	0.877156	5	10.3675	0.985678	5	3.20204	1.1375	5	8.23367	1.09019	5	5.38325	1.07007	5	8.15028
aLEESNYELEGk	3	P02535	N-Term(TMT10); K12(TMT10)	2.762e-10	65.85	3.40621e-06	2	1839.97	-0.153708	0	0.523237	3	88.8613	0.584631	3	40.7563	0.571762	3	63.2143	3.10993	3	41.0929	0.628641	3	65.2309	1.37486	3	31.6242	0.471982	3	83.4932	0.900005	3	4.4306	0.522266	3	94.1403
gAcAGSEDAVk	1	P16546	N-Term(TMT10); C3(Carbamidomethyl); K11(TMT10)	2.11e-09	65.84	2.58009e-06	2	1522.79	-1.2843	0	1.2359	1		0.949006	1		1.04402	1		1.11826	1		0.878551	1		0.915863	1		0.961445	1		0.936162	1		0.955516	1
gTEYTMSGLTTGDEYVFR	2	A2ASS6	N-Term(TMT10)	3.853e-11	65.84	9.90338e-07	3	2256.07	0.863379	0	0.65906	2	6.80301	1.03712	2	10.0526	0.922279	2	0.111059	1.30781	2	7.28614	0.991392	2	9.96278	0.865486	2	7.70075	0.92214	2	4.54171	0.994726	2	0.801638	1.36714	2	3.7437
wNTDNTLGTEISWENk	2	Q60931	N-Term(TMT10); K16(TMT10)	1.896e-14	65.84	2.84071e-06	2	2366.2	-1.13785	0	0.860001	2	2.03227	1.03996	2	12.7222	0.996077	2	7.93712	1.11795	2	6.67023	0.987821	2	2.57494	0.985056	2	1.21066	1.00925	2	11.2613	0.894498	2	5.32754	1.17484	2	0.876153
fAAYFQQGDMESNGk	3	P06745	N-Term(TMT10); K15(TMT10)	1.679e-13	65.84	1.85037e-06	2	2151.06	0.666003	0	1.01327	3	20.3663	1.16936	3	7.683	0.980551	3	6.21954	0.987139	3	20.4415	0.989306	3	3.52001	0.893415	3	6.23193	1.09877	3	4.57644	0.915231	3	0.544383	1.06778	3	3.99014
vLNSYWVGEDSTYk	3	Q9CZM2	N-Term(TMT10); K14(TMT10)	2.46e-12	65.83	3.51336e-06	2	2119.11	-0.279362	0	1.48033	3	5.18402	0.886133	3	0.734188	1.09871	3	1.26294	0.890203	3	0.777428	0.959397	3	3.30763	0.947873	3	7.06184	1.09753	3	14.3808	0.842756	3	28.3588	0.897699	3	0.932487
eNENVINEYSSILEDQR	7	Q8K0E8	N-Term(TMT10)	4.057e-14	65.82	1.78036e-06	2	2281.12	3.51871	0	1.02406	7	4.83062	1.00559	7	41.9829	1.01081	7	12.0257	1.05886	7	34.8886	1.13084	7	15.1348	1.06993	7	7.49067	0.888457	7	4.94941	1.36691	7	17.77	0.883128	7	12.0682
aYGYSGVSLk	2	Q03350	N-Term(TMT10); K10(TMT10)	5.325e-08	65.82	3.70473e-06	2	1502.86	0.933916	0	1.21407	2	10.7604	1.13695	2	0.189532	1.05785	2	1.45961	0.780883	2	21.1202	0.946739	2	9.1143	0.947867	2	4.26129	1.24589	2	5.41537	0.974548	2	13.8486	0.785593	2	1.8121
sQSLFSYSVk	10	P12246	N-Term(TMT10); K10(TMT10)	2.059e-08	65.81	5.07786e-06	2	1603.91	0.449289	0	1.34613	10	7.30796	1.15738	10	2.50992	0.889768	10	4.54544	0.945306	10	2.09208	0.850348	10	13.8202	0.668133	10	19.2807	1.01867	10	5.71905	1.05689	10	5.97493	1.09311	10	9.42812
vEVFDVPGPVLDLkPVVTNR	4	A2ASS6	N-Term(TMT10); K14(TMT10)	1.477e-12	65.81	2.63734e-06	3	2651.56	4.13572	0	0.689151	4	5.55938	1.13313	4	1.58702	0.962297	4	2.61233	1.26361	4	2.67494	0.940218	4	8.66958	0.907275	4	7.26858	1.09803	4	1.85279	0.896633	4	5.20557	1.13666	4	6.57243
aAGSGELGVTVk	1	Q80X90	N-Term(TMT10); K12(TMT10)	1.929e-10	65.79	5.25948e-06	2	1546.92	0.0223187	0	0.959561	1		0.915284	1		1.03883	1		1.09725	1		1.01119	1		1.12507	1		0.931508	1		1.05322	1		0.910804	1
gLNEAAIVNk	4	Q62234	N-Term(TMT10); K10(TMT10)	2.525e-08	65.79	3.36132e-06	2	1486.9	-0.372581	0	0.707456	4	3.33878	1.15811	4	0.425864	0.927477	4	0.966592	1.27529	4	2.64788	0.95938	4	2.49682	0.859579	4	5.5075	0.99136	4	2.62592	1.00784	4	1.78966	1.2131	4	3.36752
kYAVTDDYQLSk	1	Q3UMW7	N-Term(TMT10); K1(TMT10); K12(TMT10)	1.012e-10	65.79	4.49495e-06	3	2118.21	0.102468	1	1.20971	1		1.00159	1		0.896952	1		0.951024	1		0.946394	1		0.936434	1		0.969678	1		1.10089	1		1.03121	1
dEQGSAADSEDSPTIEAVR	3	P10518	N-Term(TMT10)	1.309e-12	65.79	6.72265e-07	3	2206.04	2.10076	0	0.887383	3	8.53114	0.799706	3	1.21001	1.0487	3	12.8439	1.07847	3	22.6596	1.06328	3	3.66114	1.14193	3	15.1893	0.947646	3	8.51661	1.06645	3	19.045	1.05813	3	0.162097
sSLEGPTILDIEk	2	Q7TMB8	N-Term(TMT10); K13(TMT10)	4.493e-11	65.78	4.22785e-06	2	1860.08	1.35684	0	0.856302	2	5.82013	0.759339	2	4.1714	0.889334	2	9.60055	1.42898	2	11.5756	0.83231	2	6.88938	1.53266	2	11.384	0.829492	2	9.25084	0.955238	2	1.52346	0.869092	2	4.33987
sYELPDGQVITIGNER	102	P68033;P60710;P63260;P68134;Q8BFZ3	N-Term(TMT10)	2.224e-13	65.77	3.25766e-06	2	2020.05	-0.697459	0
dDPIGNINLAmEIAEk	2	Q9JI91	N-Term(TMT10); M11(Oxidation); K16(TMT10)	1.027e-08	65.77	3.91978e-06	2	2217.19	1.13504	0	0.730274	2	4.36219	0.939091	2	8.96145	0.873474	2	4.48059	1.19095	2	5.61735	0.889417	2	2.79489	1.24553	2	2.60894	1.09036	2	6.86641	1.10135	2	1.37485	1.00244	2	3.09083
eGSMENEIAVLHk	1	Q91YS8	N-Term(TMT10); K13(TMT10)	2.299e-09	65.76	3.67663e-06	3	1915.04	-0.197203	0	0.864339	1		0.945925	1		0.951114	1		1.0523	1		0.999785	1		0.977767	1		0.954246	1		1.15312	1		1.20781	1
yATALYSAASk	7	Q9DB20	N-Term(TMT10); K11(TMT10)	3.632e-09	65.76	4.99066e-06	2	1603.91	0.905936	0	0.936134	7	22.7369	1.13412	7	8.80204	0.919552	7	5.84118	1.00453	7	4.13657	0.963275	7	4.27967	1.00692	7	6.66519	1.23403	7	11.1428	0.849757	7	2.68639	1.04635	7	3.50967
lEEDVLPEMGIk	25	P07759	N-Term(TMT10); K12(TMT10)	5.244e-10	65.75	4.58975e-06	2	1831.03	-0.36675	0	0.751918	25	6.55011	0.982777	25	4.02112	1.03281	25	5.62311	1.17831	25	6.58428	1.1616	25	9.57751	0.932411	25	5.63132	0.885733	25	10.152	1.0027	25	8.74266	1.19966	25	6.91984
lSGTGSAGATIR	5	Q9D0F9	N-Term(TMT10)	6.67e-10	65.73	4.87824e-06	2	1319.75	-0.74665	0	1.08116	5	21.3469	1.17011	5	7.21743	0.88614	5	2.18306	0.926302	5	4.56111	1.05722	5	5.22738	0.938611	5	6.84487	1.02874	5	3.33388	0.859557	5	17.9719	1.04263	5	0.755814
nMDPLNDNIATLLHQSSDk	3	Q8VDD5	N-Term(TMT10); K19(TMT10)	1.827e-13	65.73	3.42145e-06	3	2584.34	-1.01705	0	1.12188	3	11.458	0.927406	3	0.709745	0.960771	3	0.618914	0.947658	3	3.83644	1.02667	3	5.41087	1.02881	3	7.79219	1.06848	3	8.11945	0.951101	3	0.453596	0.974603	3	8.72825
aAMLGQEDPPQHGLPR	3	P19096	N-Term(TMT10)	3.137e-10	65.72	2.86671e-06	3	1946.01	-0.131864	0	0.934031	3	0.390573	0.976983	3	7.95799	0.93236	3	2.42989	1.14193	3	17.01	0.989871	3	5.87966	0.95094	3	0.459335	1.00195	3	16.7026	1.12575	3	1.96493	1.02902	3	21.0047
eILVGDVGQTVDDPYTTFVk	3	P18760	N-Term(TMT10); K20(TMT10)	2.645e-12	65.72	4.58138e-06	3	2654.44	2.02429	0	1.55006	3	15.8089	0.722801	3	3.19889	1.01478	3	1.36372	0.84587	3	7.08428	0.924717	3	3.1565	0.985848	3	0.835194	0.858845	3	0.0257935	0.90982	3	1.10594	1.00365	3	2.31396
gTVSVTVSGk	3	P20918	N-Term(TMT10); K10(TMT10)	3.77e-08	65.72	4.64836e-06	2	1392.85	0.485428	0	0.870795	3	4.22251	1.296	3	0.732674	0.959959	3	11.016	1.09535	3	3.42957	1.00814	3	10.5964	0.746114	3	0.160035	1.01942	3	3.72654	0.887355	3	4.88084	1.18632	3	1.59874
sPVSIEVTGSGSk	2	Q8K182	N-Term(TMT10); K13(TMT10)	1.705e-11	65.71	4.68593e-06	2	1705.98	1.2077	0	1.20848	2	15.1279	1.02354	2	2.75906	0.952976	2	1.7703	0.850072	2	9.94965	0.981958	2	4.47396	0.797869	2	17.386	0.878497	2	2.59004	1.22341	2	0.362603	1.15959	2	8.18344
nYAGVFmDAGLAFk	3	P01027	N-Term(TMT10); M7(Oxidation); K14(TMT10)	5.94e-10	65.71	3.8669e-06	2	1978.05	1.00288	0	1.95206	3	0.50047	0.923319	3	12.8097	0.923869	3	10.744	0.712638	3	5.8429	0.77338	3	8.53291	0.679356	3	10.7665	0.90655	3	7.46064	1.01639	3	11.4718	0.902105	3	15.6702
dAQSSVLFDVTGQVR	3	Q9EQK5	N-Term(TMT10)	2.468e-13	65.69	3.43962e-06	2	1850.98	-1.20257	0	0.850289	3	5.49282	1.06142	3	2.308	0.923043	3	4.21414	1.00887	3	13.0211	0.946459	3	17.5323	1.05211	3	12.1632	0.973275	3	6.66409	0.995474	3	9.12916	1.15061	3	3.0418
iTVPLVSEVQIAQLR	3	Q3TZZ7	N-Term(TMT10)	3.315e-10	65.69	3.42613e-06	3	1895.15	0.360517	0	0.909218	3	8.5129	0.984305	3	4.49939	0.963859	3	2.08888	0.969056	3	3.83788	0.956609	3	6.04574	1.07688	3	4.75059	1.00864	3	1.61247	1.09355	3	0.672226	0.989644	3	5.01239
aLISPLDVIk	2	Q9DAM5	N-Term(TMT10); K10(TMT10)	1.264e-05	65.68	1.37902e-06	2	1526.99	0.153203	0	0.813	2	6.23027	0.997421	2	3.14922	0.960102	2	1.5919	1.30442	2	4.12247	0.982312	2	2.04465	0.984011	2	1.59291	1.01885	2	0.732973	0.996897	2	1.58475	0.99496	2	2.92931
eLISNASDALEk	2	Q9CQN1	N-Term(TMT10); K12(TMT10)	3.762e-08	65.66	4.74019e-06	3	1747.98	-3.33963	0	1.02511	2	10.1488	0.972356	2	4.30068	0.994983	2	6.93835	1.05719	2	1.77759	0.947091	2	3.65499	1.02833	2	0.0468872	1.00849	2	2.78704	1.04657	2	0.183207	0.976343	2	4.33007
aDIVENQVMDTR	6	P10649	N-Term(TMT10)	4.917e-10	65.65	1.98757e-06	2	1619.83	1.42203	0	1.0612	6	11.6174	0.968546	6	11.4515	1.07492	6	5.23726	1.11501	6	7.17627	0.940029	6	2.90677	0.956113	6	11.6187	0.94865	6	4.83949	1.01737	6	8.84273	0.970826	6	2.5476
aVLVDLEPGTmDSVR	5	P68372	N-Term(TMT10); M11(Oxidation)	7.346e-09	65.65	3.30808e-06	3	1846.98	0.973132	0	0.953036	5	8.84489	0.913702	5	16.187	0.949014	5	2.18359	1.1926	5	3.30028	0.985455	5	7.09851	0.968254	5	9.19699	0.962397	5	9.29918	1.1206	5	14.0125	1.03927	5	20.5514
iVYTSADGTEINEVEVDPITTFPLk	4	Q80X19	N-Term(TMT10); K25(TMT10)	4.673e-14	65.65	4.20657e-06	3	3209.73	0.784109	0	0.762858	4	29.5218	1.11403	4	0.429082	1.04871	4	8.9548	1.11921	4	14.5896	0.917534	4	9.60401	1.03454	4	3.53789	0.77505	4	8.71717	0.947619	4	5.02289	1.22809	4	10.8883
gEGGILINSQGER	4	Q8K2B3	N-Term(TMT10)	1.768e-10	65.64	3.24748e-06	2	1558.84	1.76731	0	0.86585	4	13.8929	0.95983	4	5.14681	1.00769	4	3.58908	1.13208	4	1.779	0.975624	4	1.24948	1.02225	4	2.47893	0.993749	4	8.28128	1.07057	4	7.37173	1.00841	4	0.83983
yLNWLPGSPSSEPGk	3	Q61830	N-Term(TMT10); K15(TMT10)	6.079e-10	65.64	4.22992e-06	2	2090.13	0.372675	0	0.876634	3	1.40518	1.17734	3	5.00116	1.05407	3	0.657406	1.12297	3	9.11911	0.898382	3	5.7396	0.992292	3	12.4524	1.28428	3	6.59613	0.834796	3	26.1679	0.872239	3	0.784147
aVFQANQENLPILk	5	Q8VDN2	N-Term(TMT10); K14(TMT10)	1.737e-12	65.63	4.0482e-06	2	2043.21	2.75299	0	0.863121	5	5.06654	0.988864	5	4.01124	1.0604	5	7.22818	1.02543	5	11.7061	1.03542	5	4.02321	1.05499	5	5.37564	1.10982	5	8.69642	0.915992	5	2.32696	0.924589	5	7.69599
tLEDQLSEVk	34	Q5SX39	N-Term(TMT10); K10(TMT10)	2.697e-07	65.62	5.30495e-06	2	1619.92	-1.71375	0	0.813627	34	9.96023	1.13321	34	7.33329	0.968817	34	8.17989	1.11719	34	5.87045	1.05671	34	6.39459	0.894746	34	7.18766	1.04173	34	10.3551	0.904781	34	9.21229	1.23933	34	6.45705
lNmEAINYMAADGDFk	8	P16045	N-Term(TMT10); M3(Oxidation); K16(TMT10)	1.361e-10	65.62	1.59011e-06	2	2277.12	-2.9906	0	0.864728	7	8.23323	0.974016	7	2.9632	0.991915	7	3.7801	0.967198	7	2.46645	1.07552	7	4.42984	1.11566	7	11.6974	1.04572	7	6.29116	1.02779	7	6.28021	1.01777	7	6.84941
eLGSPPGISLETIDAAFScPGSSR	22	Q91X72	N-Term(TMT10); C19(Carbamidomethyl)	2.063e-14	65.62	2.64562e-06	3	2677.34	0.848841	0	0.972733	22	13.9697	0.942258	22	12.3344	1.02312	22	4.98438	1.06764	22	13.8757	0.977497	22	11.2655	0.988032	22	9.07939	0.917993	22	12.6315	1.09667	22	10.9658	1.03634	22	13.0087
aLEATTEHIR	5	P26039	N-Term(TMT10)	5.835e-07	65.61	3.44861e-06	3	1369.77	1.265	0	1.08176	5	9.27272	0.818105	5	11.2838	0.980969	5	0.840199	1.04805	5	12.747	0.947257	5	2.96891	1.01064	5	3.68032	0.896043	5	3.95597	1.20485	5	17.1169	1.00968	5	2.999
ySSVYGASVSDEDLk	2	Q9CRB9	N-Term(TMT10); K15(TMT10)	8.406e-14	65.61	2.78911e-06	2	2078.07	-0.377363	0	0.747669	2	9.59559	1.03861	2	7.67787	0.912288	2	3.34754	1.1002	2	5.09597	1.00743	2	6.49801	1.06963	2	4.8234	1.16457	2	12.2993	1.01026	2	22.0151	1.05144	2	5.47298
qQLVELVAEQADLEQAFSPSDPDcVDR	2	O35841	N-Term(TMT10); C24(Carbamidomethyl)	1.415e-14	65.59	1.82198e-06	3	3288.6	2.28508	0	0.891376	2	12.6908	0.891026	2	19.5883	1.01756	2	6.83768	1.18286	2	13.7057	1.08443	2	5.77422	0.99033	2	10.3341	0.857234	2	9.87469	1.02314	2	3.0733	1.10407	2	7.49292
dSVTLSWEPPLIDGGAk	6	A2ASS6	N-Term(TMT10); K17(TMT10)	5.268e-13	65.57	4.40958e-06	2	2243.24	1.96087	0	0.762926	6	2.37696	1.0994	6	4.25587	0.935614	6	4.43156	1.16433	6	4.59384	0.975436	6	5.03691	0.946668	6	5.62906	0.99341	6	1.3825	0.977299	6	8.99118	1.24868	6	5.39713
yLEANmTQSALPk	2	Q9CZ30	N-Term(TMT10); M6(Oxidation); K13(TMT10)	1.327e-08	65.54	3.99334e-06	2	1940.05	-1.54015	0	1.12595	2	21.6333	1.03886	2	3.14714	0.967346	2	6.75704	0.826241	2	26.5107	0.963655	2	9.79419	1.01496	2	7.00372	1.05287	2	10.2904	1.02961	2	8.04005	1.044	2	2.96339
aLNVEPDGTGLTcSLAPNILSQL	7	P99029	N-Term(TMT10); C13(Carbamidomethyl)	1.895e-11	65.54	3.7839e-06	2	2612.37	-2.42165	0	1.46708	7	36.7247	0.905852	7	10.4279	0.941054	7	2.72989	0.915792	7	12.0813	0.922205	7	15.6739	0.986908	7	24.0241	0.848097	7	4.44716	1.02666	7	11.1774	1.08965	7	6.82142
tQPYDVYDQVEFDVPIGSR	2	Q91WD5	N-Term(TMT10)	2.778e-15	65.52	2.62308e-06	2	2457.21	-0.870873	0	0.777577	2	2.14261	0.972431	2	9.61656	0.924963	2	3.5053	1.18988	2	13.6612	0.962342	2	7.56754	1.10322	2	6.42272	1.03726	2	27.7342	0.943731	2	23.7209	1.10922	2	2.48458
sDYLNTFEFMDk	2	O88844	N-Term(TMT10); K12(TMT10)	4.806e-10	65.51	1.96833e-06	2	1967.98	-0.782868	0	1.07905	2	16.5125	0.980016	2	2.10508	1.01405	2	6.1562	1.05795	2	4.4535	0.940878	2	6.61314	1.06189	2	0.0345433	1.10038	2	2.68313	0.807963	2	19.1708	0.96902	2	7.07177
nLFETLPLDSIGQGEPSAYGNINR	1	O70373	N-Term(TMT10)	9.369e-14	65.5	3.63571e-06	3	2834.47	5.94011	0	0.835812	1		1.30015	1		0.971455	1		1.09999	1		0.9791	1		1.01533	1		1.03637	1		0.904322	1		1.00458	1
qQEGEASSQDmTAQVTSPSGk	1	Q8VHX6	N-Term(TMT10); M11(Oxidation); K21(TMT10)	4.395e-13	65.5	1.60648e-06	3	2640.28	-0.310941	0	0.834295	1		1.1802	1		0.931312	1		1.18322	1		0.926847	1		0.901559	1		0.955683	1		1.13657	1		1.09772	1
tSEGSWEPFASGk	7	P07309	N-Term(TMT10); K13(TMT10)	2.751e-11	65.49	2.62714e-06	2	1840.95	-0.490007	0	0.883706	7	5.80202	1.09562	7	10.0258	0.942241	7	2.55121	0.881399	7	2.15235	1.28542	7	4.53745	1.15286	7	7.46977	0.852302	7	14.6113	0.954167	7	12.1484	1.16728	7	11.9476
lAELEEFINGPNNAHIQQVGDR	1	Q68FD5	N-Term(TMT10)	5.044e-11	65.48	2.85971e-06	3	2693.37	-5.42705	0	0.989205	1		0.801337	1		1.04605	1		1.09507	1		1.03808	1		1.13359	1		0.864965	1		1.03314	1		1.04231	1
sEEMQTVQQEQILQETQALQk	2	Q9QXS1	N-Term(TMT10); K21(TMT10)	7.905e-14	65.48	4.26124e-06	3	2947.54	-1.22253	0	0.714114	2	4.65923	1.02274	2	14.4665	1.00889	2	6.58903	1.24067	2	2.34193	0.998787	2	2.28927	1.00684	2	17.6782	1.02033	2	0.502632	0.909876	2	12.0334	1.14406	2	16.2693
lDVAITGEPPPTATWLR	4	Q5XKE0	N-Term(TMT10)	3.966e-12	65.46	4.57958e-06	2	2066.15	1.5515	0	0.950605	4	5.38439	1.11849	4	13.956	0.979786	4	2.20609	1.23757	4	22.5018	1.12632	4	2.58679	0.778926	4	36.438	0.896055	4	11.5575	0.810718	4	26.7969	1.08833	4	11.2902
qQSQVLDAMQDSFAR	2	Q06890	N-Term(TMT10)	1.473e-13	65.42	2.00955e-06	2	1952.97	1.66247	0	0.926523	2	1.99021	1.33369	2	6.28663	0.870772	2	20.2348	0.600484	2	68.1771	0.990817	2	6.58892	0.856716	2	6.27592	0.836629	2	2.20155	1.33839	2	19.4072	1.42445	2	19.5826
qEELESVEAGVQGGAFEGTR	1	Q8BH64	N-Term(TMT10)	2.841e-12	65.42	1.66505e-06	3	2322.14	-0.264921	0	0.8352	1		0.809612	1		1.11305	1		1.10299	1		1.13681	1		1.0211	1		0.978414	1		1.05579	1		1.03273	1
qAALQVADGFISR	5	P24452	N-Term(TMT10)	1.2e-10	65.39	4.27821e-06	2	1604.9	0.505169	0	1.25721	5	1.98917	1.01496	5	5.29141	0.987151	5	2.21901	0.93069	5	13.4235	0.981366	5	2.21365	1.05587	5	3.49125	0.970492	5	5.76003	0.953004	5	10.5815	1.02549	5	2.85127
qSILAIQNEVEk	9	Q9JI91	N-Term(TMT10); K12(TMT10)	6.95e-10	65.38	4.82408e-06	2	1830.07	-2.98371	0	0.657935	9	12.6029	1.14496	9	9.61638	0.84039	9	7.06899	1.03556	9	5.72872	0.921553	9	14.232	1.13842	9	2.83019	1.22656	9	18.1974	0.956863	9	7.85179	1.15676	9	6.34651
gPMVSAQESQAQAILQQAR	2	O88207	N-Term(TMT10)	7.097e-15	65.37	4.10919e-06	2	2242.19	3.36056	0	1.1909	2	35.7071	1.03978	2	14.2283	1.04815	2	18.6284	0.81246	2	19.068	0.95942	2	9.08441	0.988786	2	4.95145	1.04414	2	15.8827	0.911422	2	11.2687	1.00648	2	10.6663
aEQINQAAGEASAVLAk	1	Q99JB2	N-Term(TMT10); K17(TMT10)	6.962e-12	65.37	4.57384e-06	3	2129.2	1.43571	0	1.02048	1		0.994758	1		1.04802	1		1.04035	1		1.02069	1		0.930703	1		0.96897	1		0.997498	1		1.05236	1
vISLSGEHSIIGR	7	P08228	N-Term(TMT10)	6.109e-10	65.37	4.87876e-06	3	1596.92	-1.4368	0	1.06953	7	5.15163	1.17673	7	5.14657	0.865594	7	3.4258	0.752774	7	9.31667	1.1005	7	5.32641	1.05474	7	5.09038	0.87439	7	7.14381	0.837278	7	6.88373	1.02963	7	3.14991
sEIIPMFSNLASDEQDSVR	3	Q76MZ3	N-Term(TMT10)	6.077e-12	65.35	2.14431e-06	3	2367.17	-0.225805	0	0.882113	3	7.28315	1.00312	3	21.6821	0.991393	3	0.745259	1.04813	3	12.112	1.04489	3	2.73661	1.07593	3	1.51489	0.938289	3	4.96851	1.133	3	4.03565	1.01847	3	6.27835
gEAEEEEPFSLPLTER	2	A2ASS6	N-Term(TMT10)	9.383e-13	65.32	1.92416e-06	2	2062.02	0.699027	0	0.84297	2	17.5174	0.99547	2	17.4125	0.993087	2	3.7735	1.16509	2	22.6754	1.01704	2	8.97234	0.951137	2	5.15745	0.987375	2	12.2554	0.901901	2	2.59819	1.16406	2	22.4867
dIAVEEDLSSTPLFk	3	P97369	N-Term(TMT10); K15(TMT10)	9.48e-12	65.31	4.93191e-06	2	2122.17	2.55418	0	1.63649	3	16.6832	0.825869	3	0.562761	0.926698	3	4.49682	0.764514	3	5.92853	0.897467	3	7.66041	0.909891	3	0.967294	0.797531	3	5.34234	1.0911	3	5.58036	1.06332	3	7.67323
aAFDDAIAELDTLSEESYk	2	P62259	N-Term(TMT10); K19(TMT10)	1.481e-12	65.31	3.4597e-06	2	2546.3	3.76141	0	1.09499	2	6.45848	0.795883	2	8.40346	1.10355	2	2.14799	1.10148	2	4.59213	1.02071	2	0.42942	1.01859	2	2.76855	0.918011	2	3.08769	0.873163	2	4.23693	1.05632	2	3.11807
dLDQASLAAVSQQLAPR	3	P26039	N-Term(TMT10)	1.948e-15	65.31	4.88774e-06	2	2012.1	0.235918	0	0.922814	3	9.47825	0.93064	3	5.55806	0.9875	3	13.6702	1.07838	3	19.352	0.954064	3	1.14769	0.998651	3	0.11555	0.868566	3	1.70517	1.10217	3	16.6839	1.0754	3	6.0359
gFPGLPGPSGEPGk	9	P11087;P28481	N-Term(TMT10); K14(TMT10)	1.498e-08	65.3	4.57437e-06	3	1754.98	-0.729917	0
yGDLLPADGILIQGNDLk	2	G5E829;Q6Q477	N-Term(TMT10); K18(TMT10)	2.199e-13	65.29	5.14694e-06	2	2373.34	-2.4731	0
imEGPAFNFLDAPAVR	3	Q9D051	N-Term(TMT10); M2(Oxidation)	3.372e-10	65.28	3.46885e-06	3	1993.04	-0.959505	0	1.20637	3	11.3478	0.989448	3	2.92248	0.970569	3	4.02006	0.986403	3	10.967	0.948052	3	11.5357	0.930049	3	6.83619	1.03455	3	3.06192	0.864456	3	2.11441	1.09907	3	9.09692
gLAPDLPEDLYHLIk	6	P62301	N-Term(TMT10); K15(TMT10)	9.49e-13	65.27	4.29406e-06	2	2152.25	2.6581	0	1.02287	6	5.78157	0.905434	6	11.1385	1.11067	6	7.5583	1.05161	6	2.53365	1.01808	6	5.17663	1.04629	6	2.67168	1.00155	6	4.71826	0.90823	6	3.10184	0.970588	6	0.573001
gGAVVDEGPTGIk	2	P57787	N-Term(TMT10); K13(TMT10)	3.438e-11	65.26	4.30396e-06	2	1657.95	-0.529295	0	1.26815	2	20.5782	0.853209	2	0.703938	0.966205	2	9.30985	1.00161	2	1.8857	0.864105	2	18.6644	0.871157	2	15.0976	0.862349	2	10.7353	1.14934	2	7.50063	1.10541	2	18.5846
qMVVLEDELQNISPEELk	2	Q9ERL7	N-Term(TMT10); K18(TMT10)	1.816e-10	65.26	4.66138e-06	4	2572.38	-4.00501	0	1.61291	2	2.89855	0.874272	2	3.65549	1.00864	2	5.85751	0.776536	2	6.52829	0.902659	2	1.03349	0.901038	2	5.37084	0.80378	2	1.89555	0.879698	2	18.5013	1.17689	2	12.0161
vSEQEAALEETHR	2	P11531	N-Term(TMT10)	5.818e-09	65.26	2.14453e-06	3	1727.87	-2.34844	0	0.777259	2	24.8452	0.824596	2	13.7054	0.908048	2	7.08611	1.28439	2	5.62019	1.11067	2	6.38728	0.979248	2	2.76187	0.850634	2	17.1446	1.16814	2	10.4895	1.12929	2	22.2036
lGEYGFQNAILVR	32	P07724	N-Term(TMT10)	1.814e-07	65.24	4.69786e-06	2	1708.96	-1.07828	0	0.767243	32	20.9768	1.12564	32	12.9157	0.936179	32	6.82478	1.10142	32	10.7651	1.11963	32	9.63053	0.967443	32	10.3935	1.02289	32	7.14932	1.00488	32	8.24599	1.11162	32	9.70599
eTAETDTAEQVVASFk	6	O88990	N-Term(TMT10); K16(TMT10)	4.159e-15	65.22	4.04317e-06	2	2184.14	-0.154365	0	0.843316	6	4.48969	1.05578	6	7.63966	1.02235	6	5.0217	1.34724	6	14.801	1.0997	6	2.44476	0.76212	6	22.0282	0.816348	6	5.89694	0.854246	6	14.448	1.20834	6	7.08749
vYAENAAGIGkPSHPSEPVLAIDAcEPPR	2	A2ASS6	N-Term(TMT10); K11(TMT10); C25(Carbamidomethyl)	2.756e-16	65.21	4.11275e-06	4	3503.84	1.10824	0	0.87532	2	3.13341	0.987839	2	11.2077	0.952477	2	5.63329	1.05641	2	4.00853	0.912605	2	8.76217	0.931856	2	20.4214	0.969748	2	2.95445	1.02199	2	23.364	1.29354	2	9.76698
gFPGADGVAGPk	9	P11087	N-Term(TMT10); K12(TMT10)	4.182e-10	65.21	4.62496e-06	2	1530.87	2.28911	0	0.988162	9	9.71382	0.885699	9	27.7695	1.01888	9	12.0613	0.903866	9	15.6639	0.993582	9	4.93456	1.06012	9	5.26654	1.43703	9	15.4369	1.08395	9	12.7485	0.638924	9	48.587
dLSSVQTLLTk	4	P16546	N-Term(TMT10); K11(TMT10)	3.376e-09	65.21	4.94133e-06	2	1663	-0.40148	0	0.956712	4	3.46628	0.987846	4	2.01271	0.991071	4	6.26929	1.08974	4	2.15299	0.992343	4	4.67472	1.06189	4	1.11495	1.2012	4	1.5547	0.890049	4	0.880974	0.953936	4	4.38837
lNSVTTEDTATYYcAR	3	P18531	N-Term(TMT10); C14(Carbamidomethyl)	4.899e-13	65.2	1.63077e-06	2	2094	1.57346	0	0.752541	3	57.1701	0.742143	3	12.1515	1.12865	3	4.58236	1.30506	3	9.91776	0.879738	3	10.8537	1.19575	3	8.24187	0.799224	3	7.88301	1.25936	3	7.74696	0.861444	3	0.420087
gDGPVQGTIHFEQk	6	P08228	N-Term(TMT10); K14(TMT10)	2.11e-12	65.19	4.14687e-06	2	1971.07	1.6359	0	1.13658	6	15.3903	0.995258	6	3.57961	1.03146	6	7.60501	1.01373	6	12.4432	0.950374	6	2.43473	0.918699	6	2.83364	0.967498	6	3.77525	0.961017	6	7.13893	1.07446	6	4.4822
gGTGDSYNLAIESAcTFGDPIV	3	Q9WUU7	N-Term(TMT10); C15(Carbamidomethyl)	2.084e-10	65.19	1.2259e-06	2	2473.17	-0.81726	0	0.954745	3	3.3557	0.869058	3	1.40992	1.0765	3	1.44899	1.04939	3	6.15234	0.983724	3	4.23562	1.01425	3	6.14039	0.846451	3	7.52727	1.04847	3	10.4504	1.2191	3	8.09015
yNILGTNTIMDk	3	Q8VEK3	N-Term(TMT10); K12(TMT10)	4.564e-10	65.19	4.75225e-06	2	1841.02	-0.798769	0	1.35546	3	13.9475	0.990354	3	4.11654	0.813123	3	8.00249	0.87371	3	0.24147	0.756982	3	22.3728	0.714462	3	7.83852	1.5653	3	11.9668	0.910956	3	3.72244	0.961201	3	0.0304005
qAVTPPGLQEAINDLVk	2	Q9CYR6	N-Term(TMT10); K17(TMT10)	1.698e-08	65.17	4.10519e-06	2	2251.32	4.94604	0	0.88909	2	5.30176	0.967116	2	1.86607	1.0263	2	3.85487	1.14069	2	2.71983	1.039	2	2.16866	1.03347	2	5.59766	1.1287	2	0.827915	0.844152	2	6.39636	0.988082	2	2.96515
vIQATGGGAYk	1	Q80YV4	N-Term(TMT10); K11(TMT10)	3.414e-09	65.17	5.09348e-06	2	1522.9	-1.55956	0	0.912877	1		1.22277	1		0.931446	1		0.992175	1		0.987217	1		0.922647	1		1.22643	1		0.909917	1		1.04229	1
gQPPVVDGELYNEVk	4	O35685	N-Term(TMT10); K15(TMT10)	6.943e-13	65.15	4.9337e-06	2	2102.15	0.302087	0	1.08357	4	3.21237	0.855703	4	4.33866	1.00916	4	6.23515	0.98428	4	2.53231	1.02872	4	2.7181	1.06274	4	0.251941	0.955075	4	3.82046	0.998067	4	4.29511	0.978588	4	1.01865
qNVVPTVVAVGGDVDMDVLTk	2	Q02788	N-Term(TMT10); K21(TMT10)	5.28e-14	65.14	5.32782e-06	3	2614.45	-0.701657	0	0.939271	2	0.129912	1.03402	2	0.133355	1.16423	2	5.1074	0.997536	2	9.99228	1.13135	2	4.00428	1.01167	2	5.89373	1.14212	2	4.87634	0.804528	2	20.8759	0.876667	2	5.51562
gFGFVDFNSEEDAk	2	P09405	N-Term(TMT10); K14(TMT10)	1.55e-12	65.13	2.13297e-06	2	2020.01	-0.0396261	0	1.35613	2	25.7766	0.879281	2	2.46372	1.1859	2	3.0551	0.843371	2	12.2779	0.992405	2	9.54998	0.976733	2	8.59291	0.904338	2	5.42003	0.948142	2	3.14301	0.91165	2	0.272114
tIQEADQDGDSAISFTEFVk	2	P61022	N-Term(TMT10); K20(TMT10)	1.608e-13	65.12	3.47599e-06	3	2659.35	1.018	0	1.05044	2	3.97537	0.872255	2	1.20897	1.02094	2	1.14996	1.02959	2	1.85207	1.03363	2	0.439925	1.17431	2	1.95603	0.945202	2	1.30433	0.876016	2	1.71384	1.03931	2	0.446634
sSMNPEYDYLFk	2	P62821	N-Term(Acetyl); K12(TMT10)	2.05e-06	65.11	8.47877e-07	2	1764.84	0.624993	0	0.795919	2	2.10209	0.887709	2	4.59607	1.04001	2	1.1673	1.27938	2	3.29505	1.04826	2	5.07135	1.06652	2	2.95331	0.907119	2	3.79972	0.93622	2	7.17506	1.07643	2	5.01973
vQYMSFLEGTA	1	Q99JT9	N-Term(TMT10)	6.755e-05	65.11	1.8345e-06	2	1474.75	0.454158	0	0.803003	1		0.954435	1		0.969062	1		1.24018	1		0.955675	1		1.12379	1		1.00705	1		1.00082	1		0.99429	1
lAPITSDPTEAAAVGAVEASFk	14	P52480	N-Term(TMT10); K22(TMT10)	3.236e-14	65.1	5.16079e-06	2	2603.45	5.44742	0	1.34713	14	17.1404	0.850268	14	14.7879	1.13079	14	4.05946	0.914669	14	7.74092	0.919351	14	8.70186	0.954315	14	7.24615	0.886422	14	9.97573	0.912747	14	6.18621	1.00258	14	3.97406
eYFSWEGTFQHVGk	2	Q9D8N0	N-Term(TMT10); K14(TMT10)	1.667e-09	65.08	3.21322e-06	3	2173.12	1.54305	0	1.06887	2	3.23314	0.975338	2	5.81046	1.03553	2	4.27418	1.10365	2	0.928093	0.994231	2	4.15742	0.958936	2	2.25732	1.00983	2	2.79867	0.922504	2	5.569	0.95402	2	1.86628
aYLESEVAISEELVQk	6	Q99P72	N-Term(TMT10); K16(TMT10)	2.195e-14	65.06	5.28652e-06	2	2266.27	4.42703	0	0.808957	6	5.91186	0.97504	6	5.90998	0.988989	6	5.41695	1.19472	6	4.27362	1.04144	6	1.14663	0.990314	6	3.61223	0.897104	6	1.81358	1.00263	6	4.35466	1.15356	6	6.98554
tIYAGNALcTVk	2	Q99LC5	N-Term(TMT10); C9(Carbamidomethyl); K12(TMT10)	3.187e-10	65.06	5.0526e-06	2	1769	-1.9943	0	1.06574	2	7.13468	1.22698	2	2.02587	0.968463	2	3.3328	0.942723	2	4.56962	0.944044	2	6.36886	0.906503	2	6.44683	1.18149	2	4.7318	0.650432	2	4.09708	1.13887	2	9.13696
dSGTVYFEAGDQR	1	A2AAJ9	N-Term(TMT10)	1.284e-09	65.05	9.69085e-07	2	1673.79	-2.03052	0	0.687546	1		1.08598	1		0.886469	1		1.1716	1		1.04344	1		1.04662	1		0.965007	1		1.10668	1		1.15	1
aFLEVNEEGSEAAASTSVVITGR	4	P32261	N-Term(TMT10)	3.317e-15	65.04	3.52495e-06	3	2566.32	0.668307	0	0.934667	4	9.8695	0.881257	4	11.5215	1.02	4	3.58281	1.11442	4	4.26035	1.08392	4	4.82228	1.02635	4	5.40216	0.947088	4	7.07939	0.94506	4	3.12334	1.04007	4	4.40694
tAMDNSEIAGEk	1	Q8CAQ8	N-Term(TMT10); K12(TMT10)	1.883e-10	65.04	3.05495e-06	2	1723.9	0.908391	0	1.16181	1		0.892278	1		1.03887	1		0.911019	1		0.976553	1		1.03586	1		1.03496	1		0.915873	1		1.06821	1
gDNQSPIELHTk	25	P16015	N-Term(TMT10); K12(TMT10)	3.703e-10	65.03	4.99341e-06	2	1796.99	0.630825	0	0.795345	25	22.4827	0.997189	25	6.23015	0.971163	25	4.55693	1.12363	25	7.81836	0.992946	25	4.38966	0.950702	25	5.42559	1.09402	25	7.07033	1.0167	25	7.43821	1.08623	25	13.8404
dILVTSEDGITk	2	Q9WUR2	N-Term(TMT10); K12(TMT10)	6.211e-10	65.03	6.01407e-06	2	1749	-0.546364	0	0.900882	2	4.56586	0.985672	2	13.2284	1.05716	2	7.51624	1.23711	2	6.75164	1.01146	2	6.0919	0.968549	2	19.5043	0.899582	2	9.94376	0.90657	2	17.1711	1.06075	2	12.5863
iDQYQGADAVGLEEk	4	Q8CDN6	N-Term(TMT10); K15(TMT10)	1.758e-13	65.02	4.31242e-06	2	2094.11	0.40364	0	0.997186	4	15.3641	0.892846	4	2.68411	1.09059	4	1.57927	1.02878	4	14.3732	1.00364	4	1.28134	1.06396	4	1.91107	1.01078	4	2.82357	0.969039	4	15.199	0.983154	4	8.05563
gLQTQNSDWYMk	4	Q9JKF1	N-Term(TMT10); K12(TMT10)	3.717e-10	65.02	2.73854e-06	2	1928.99	-2.61486	0	0.966374	4	16.4061	0.843436	4	2.93146	0.923587	4	5.31542	0.89774	4	8.57951	0.944138	4	1.83308	0.964157	4	4.81896	0.936843	4	5.75949	1.42373	4	28.7237	0.994141	4	5.09682
eINLSPDSSSVIVSGLmVATk	4	P11276	N-Term(TMT10); M17(Oxidation); K21(TMT10)	2.763e-09	65.01	5.23731e-06	3	2621.45	-0.256312	0	1.17397	4	4.89193	1.02401	4	4.81917	0.81714	4	6.52012	0.621883	4	18.5269	0.953221	4	1.84155	0.901252	4	7.7346	0.87994	4	8.75727	1.39552	4	22.597	1.25133	4	14.5068
aSGVTVNDEVIk	8	P45591	N-Term(Acetyl); K12(TMT10)	2.837e-05	65	3.98447e-06	2	1502.83	-0.538438	0	0.682188	8	13.938	1.0322	8	10.4231	0.975661	8	4.3658	1.25911	8	2.9475	1.00232	8	5.24464	0.989342	8	3.40704	1.00173	8	3.59799	1.09372	8	6.48287	1.10743	8	8.29234
tDDYLDQPccETINR	3	Q61598	N-Term(TMT10); C9(Carbamidomethyl); C10(Carbamidomethyl)	2.514e-10	65	3.63662e-07	2	2128.95	0.711642	0	1.32048	3	20.308	0.959476	3	5.17915	1.04886	3	2.29897	0.922145	3	5.15489	0.974781	3	2.21937	0.981882	3	6.40781	0.941446	3	0.886824	0.795	3	28.0853	1.06528	3	2.84031
gAEIEYAMAYSk	2	Q9CPT4	N-Term(TMT10); K12(TMT10)	1.326e-10	64.99	3.37559e-06	2	1790.94	-0.929836	0	0.925884	2	14.9199	1.03477	2	2.90045	1.04031	2	5.03248	1.09237	2	6.04773	1.02589	2	1.52265	1.04748	2	5.86754	0.96635	2	5.46316	0.888629	2	0.89726	1.01521	2	2.51486
gLVQDAEAINEk	4	Q60675	N-Term(TMT10); K12(TMT10)	4.402e-10	64.97	5.19024e-06	2	1744.99	3.95267	0	0.743817	4	8.60384	0.972967	4	1.4512	0.926144	4	5.45364	1.21897	4	5.4294	1.05172	4	3.25668	1.00804	4	2.55168	0.993132	4	2.15089	1.11544	4	1.88218	1.07482	4	1.91299
iTDDQQESLNk	2	P32067	N-Term(TMT10); K11(TMT10)	2.961e-09	64.97	4.12354e-06	2	1748.94	0.0271782	0	1.15435	2	9.66436	0.945017	2	4.90119	1.02825	2	0.0602879	0.954933	2	11.2034	0.925501	2	2.64472	0.932338	2	5.13017	1.07274	2	10.4384	1.02738	2	3.21452	0.994352	2	1.21186
nLAPLVEDVQSk	4	P06728	N-Term(TMT10); K12(TMT10)	2.24e-08	64.97	4.80814e-06	3	1771.03	-0.988164	0	0.916687	4	1.58696	1.10937	4	5.19007	0.824079	4	1.69273	1.04208	4	3.30285	0.97692	4	2.21117	0.959778	4	1.11835	1.09229	4	4.72943	1.05969	4	3.17754	1.11093	4	2.29087
vDFPQDQLATLTGR	6	P08249	N-Term(TMT10)	6.654e-12	64.97	4.72853e-06	2	1789.97	0.405779	0	0.818036	6	1.93672	1.00049	6	2.64214	0.932796	6	3.10424	1.10568	6	2.02351	0.96125	6	0.890731	1.0417	6	5.8391	1.00284	6	10.2369	1.03948	6	8.2984	1.1323	6	3.46075
dVSSVELLMNNHQGIk	6	Q62261	N-Term(TMT10); K16(TMT10)	8.213e-12	64.96	5.64902e-06	3	2242.23	-0.107818	0	0.945642	6	2.90511	0.918317	6	9.18873	1.03087	6	4.16797	1.04224	6	3.60799	1.01213	6	3.57722	1.0352	6	6.4561	1.02415	6	3.55966	0.981996	6	10.7382	1.02487	6	2.15472
iIPGFMcQGGDFTR	9	P17742	N-Term(TMT10); C7(Carbamidomethyl)	3.245e-09	64.96	2.39365e-06	2	1827.92	4.91745	0	1.31052	9	17.616	1.04304	9	12.5572	1.05009	9	10.4936	0.951871	9	5.58339	0.874904	9	11.7496	0.878346	9	9.79338	1.02453	9	4.83928	0.788163	9	19.5541	1.0288	9	4.00868
fQLSNSGPNSTLk	2	Q3TZZ7	N-Term(TMT10); K13(TMT10)	1.425e-08	64.96	5.21816e-06	2	1851.03	-2.72547	0	1.04879	2	10.149	1.18049	2	10.5152	1.00181	2	2.61429	0.982021	2	14.1414	1.06099	2	2.65442	0.968211	2	11.7361	1.12837	2	17.1459	0.776604	2	8.51192	0.943773	2	8.16901
lVSSENFDDYmk	12	P04117	N-Term(TMT10); M11(Oxidation); K12(TMT10)	1.027e-07	64.95	2.62309e-06	3	1921.96	-1.07148	0	0.938461	12	6.06205	0.762933	12	20.4333	0.951774	12	4.93086	1.21741	12	14.1518	1.00127	12	2.35231	1.32545	12	24.0638	1.22387	12	9.69532	0.812489	12	20.3152	0.734176	12	36.8276
lNVAEVTQSEIAQk	2	Q9EPC1	N-Term(TMT10); K14(TMT10)	8.012e-10	64.95	5.69403e-06	3	1988.15	2.7434	0	0.805831	2	14.1228	0.899415	2	8.43179	1.05023	2	10.2069	1.09183	2	0.699869	1.02149	2	3.80207	1.01388	2	1.00284	0.982933	2	3.24575	1.11825	2	8.35042	1.08263	2	3.70041
eLDSITPDITPGWk	3	Q8CAQ8	N-Term(TMT10); K14(TMT10)	1.036e-10	64.95	4.51044e-06	2	2030.12	0.0494373	0	0.802883	3	1.75048	0.892036	3	3.06223	0.972726	3	1.16162	1.16098	3	6.01474	0.94908	3	3.45235	1.03318	3	4.9042	1.03564	3	1.93465	1.01314	3	2.5165	1.10922	3	4.47982
mGPTELLIEMEDWk	4	Q8K0E8	N-Term(TMT10); K14(TMT10)	8.288e-11	64.95	4.20655e-06	2	2150.13	2.65901	0	1.04048	4	6.07461	1.37206	4	5.30209	0.910025	4	2.55095	0.527035	4	16.5045	1.24846	4	0.877148	1.01712	4	1.86164	0.919157	4	1.93629	1.34454	4	1.36628	0.958198	4	2.72993
vINEPGETEVFMTPQDFVR	2	Q8VCX5	N-Term(TMT10)	7.718e-15	64.93	3.56716e-06	2	2437.23	2.93957	0	0.842542	2	11.1208	0.922823	2	7.16512	0.981858	2	10.7223	1.09193	2	0.459679	0.911619	2	2.12868	1.04531	2	10.6043	0.985548	2	10.5951	1.07006	2	2.53399	1.20047	2	0.304522
aGEGLGQQGASATAAPETR	1	Q9CZE3	N-Term(Acetyl)	1.546e-07	64.93	1.59076e-06	2	1813.87	1.68522	0
aVIQVSQIVAk	2	Q91X52	N-Term(TMT10); K11(TMT10)	3.341e-09	64.93	2.90836e-06	2	1614.04	-0.186769	0	0.811598	2	16.4216	1.04431	2	23.308	0.742974	2	8.79067	0.853278	2	17.4611	1.26718	2	9.67096	1.06525	2	5.89329	0.805397	2	19.8696	0.840969	2	32.0051	1.14998	2	1.99872
sFESTVGQGSDTYSYIFR	2	P24668	N-Term(TMT10)	5.43e-12	64.91	1.25911e-06	3	2273.09	-1.81353	0	1.01815	2	6.13046	0.975707	2	10.4246	1.01094	2	4.49384	0.99016	2	0.468247	1.04428	2	7.92281	1.0573	2	1.69887	1.00975	2	8.66105	0.936653	2	4.14432	1.02804	2	1.55943
eNLEEEAIIMk	5	Q9ERS2	N-Term(TMT10); K11(TMT10)	3.724e-09	64.9	5.37165e-06	2	1776.99	5.98986	0	0.769025	5	5.92313	0.891578	5	3.43185	0.990441	5	0.722862	1.20601	5	1.90222	0.980865	5	6.81797	1.00858	5	2.37946	0.978927	5	3.68848	1.01637	5	6.59485	1.11686	5	1.39652
nSGIENGAFQGLk	5	P28654	N-Term(TMT10); K13(TMT10)	2.391e-10	64.87	6.27236e-06	2	1793	1.73657	0	0.839244	5	18.606	1.3037	5	6.4935	1.05545	5	5.26929	0.768609	5	15.1425	1.0283	5	4.88161	1.03084	5	5.7345	1.35894	5	8.69529	0.809765	5	9.26837	0.916336	5	8.01238
qLMDVEPIHSDILLETYk	2	P06800	N-Term(TMT10); K18(TMT10)	1.185e-11	64.85	5.25382e-06	3	2602.42	-0.708616	0	1.13466	2	19.8284	0.944802	2	1.98515	1.01491	2	2.57812	0.863085	2	22.2222	0.963727	2	3.37438	1.03165	2	2.81725	0.884005	2	6.04659	0.975722	2	6.27482	1.2117	2	12.681
eLEEQLGPVAEETR	4	P08226	N-Term(TMT10)	3.014e-12	64.84	3.7895e-06	2	1828.95	-0.561883	0	0.929198	4	7.06415	0.866317	4	3.29162	1.02487	4	5.85379	1.05191	4	4.79285	0.997705	4	3.4141	0.967628	4	3.13904	0.799486	4	5.70808	1.30456	4	5.20199	1.15551	4	2.88851
eLEEEVSNFQk	3	Q8C1B7	N-Term(TMT10); K11(TMT10)	3.143e-09	64.82	4.48269e-06	2	1809.97	1.02451	0	1.03444	3	20.1122	0.807438	3	8.15516	1.02059	3	4.48511	1.1082	3	19.0578	0.940366	3	6.58653	0.945886	3	6.15881	0.886869	3	6.60634	1.11784	3	12.5525	0.982098	3	3.04378
sFSSVSMQLSHD	2	Q9WVC3	N-Term(TMT10)	1.835e-06	64.81	1.2554e-06	2	1553.74	-1.74234	0	0.899556	2	4.45222	1.00276	2	4.88429	1.03484	2	7.83244	1.0783	2	1.35214	1.05671	2	0.873085	1.06621	2	4.51418	1.04806	2	1.76373	0.994335	2	1.14949	0.931183	2	5.67842
vVVLGSGGVGk	3	P61226;Q8BU31;Q80ZJ1	N-Term(TMT10); K11(TMT10)	1.63e-07	64.79	3.86657e-06	3	1429.91	0.0678682	0
eYLLQYNDPk	8	Q9CQC7	N-Term(TMT10); K10(TMT10)	1.756e-07	64.78	5.08969e-06	2	1740.96	0.0216486	0	0.760509	8	7.32686	0.996493	8	1.8207	0.917878	8	2.57198	1.14044	8	9.50148	0.955371	8	3.14785	1.07823	8	1.46293	1.06684	8	1.04396	1.02644	8	5.21326	1.07117	8	2.54226
hAFSPVASVESASGETLHSPk	9	P29699	N-Term(TMT10); K21(TMT10)	1.92e-14	64.77	5.25147e-06	3	2596.38	0.519528	0	0.868072	9	8.54097	0.934817	9	12.214	0.973691	9	3.15688	1.10615	9	14.113	1.07851	9	2.65177	0.875375	9	1.38497	0.913187	9	7.80355	1.04883	9	5.97025	1.23498	9	8.96118
yQLYTGAEPTTSEFTVLmHGPk	3	Q7TQ48	N-Term(TMT10); M18(Oxidation); K22(TMT10)	1.431e-13	64.77	4.38456e-06	3	2944.52	1.70227	0	0.927252	3	40.7429	0.96385	3	3.44289	0.895983	3	12.5519	1.05861	3	14.5918	1.03523	3	9.82292	1.08716	3	5.45508	1.11901	3	4.68934	1.14806	3	10.3034	0.965799	3	0.902559
qQVVSVEEALLATGQWk	4	P35441	N-Term(TMT10); K17(TMT10)	1.055e-12	64.76	5.9988e-06	2	2344.33	-0.967548	0	1.17679	4	5.60124	1.25422	4	13.9197	1.09642	4	6.45739	0.691971	4	27.8807	1.0572	4	2.83374	0.957575	4	1.58119	1.03678	4	6.92907	0.987831	4	4.90638	1.00051	4	3.46401
gTVLALTEk	4	Q91W90	N-Term(TMT10); K9(TMT10)	5.833e-07	64.76	4.6286e-06	2	1389.87	-0.112003	0	0.95445	4	8.10165	0.967403	4	2.57157	1.06855	4	2.13378	0.965587	4	7.15543	1.03883	4	3.56314	1.08291	4	3.8085	1.00629	4	1.83688	0.976813	4	1.10921	0.991154	4	4.32408
aSGVAVSDGVIk	4	P18760	N-Term(Acetyl); K12(TMT10)	6.277e-06	64.75	4.27081e-06	2	1373.78	-0.95357	0	1.04537	4	10.8286	0.930132	4	1.80215	1.00817	4	3.32471	1.04859	4	11.8488	0.962677	4	6.53406	1.022	4	0.345074	0.86426	4	7.19384	1.04356	4	1.2705	1.00094	4	2.48603
wVVIGDENYGEGSSR	8	Q99KI0	N-Term(TMT10)	3.279e-12	64.72	1.7033e-06	2	1896.93	0.262349	0	0.781557	8	14.2282	0.961832	8	4.39317	0.960222	8	2.12647	1.16293	8	5.55156	0.978187	8	5.42446	1.00804	8	5.9722	1.03005	8	9.25038	1.02351	8	4.01229	1.06585	8	5.3097
aAEDPVSEVTVGVSVLAER	1	P28867	N-Term(TMT10)	1.698e-12	64.72	5.41346e-06	3	2157.16	0.186965	0	0.964417	1		0.854909	1		0.951336	1		1.33417	1		1.0346	1		0.888764	1		0.762173	1		0.983004	1		1.20976	1
sFLVWVNEEDHLR	5	P07310	N-Term(TMT10)	4.547e-11	64.72	3.15364e-06	2	1872.98	-1.88733	0	0.822966	5	11.5747	1.21377	5	2.10941	0.998279	5	5.58581	1.10788	5	1.83303	1.01145	5	2.32525	0.883526	5	7.48995	1.0695	5	10.8359	0.901985	5	18.8491	1.11895	5	7.50158
nVLLDPQLVPGGGASEMAVAHALTEk	2	P80318	N-Term(TMT10); K26(TMT10)	6.491e-14	64.71	5.12168e-06	3	3075.69	-1.2056	0	1.10706	2	6.76142	0.992887	2	2.98929	1.05414	2	2.67272	0.893467	2	2.7464	1.05963	2	0.984835	1.01324	2	0.519146	1.10766	2	2.41768	0.791337	2	2.73989	1.04048	2	1.14247
qILVGDIGDTVEDPYTSFVk	6	P45591	N-Term(TMT10); K20(TMT10)	2.392e-12	64.7	5.59093e-06	3	2654.43	-0.0451394	0	0.709289	6	7.0809	1.02779	6	5.21151	0.972285	6	2.33412	1.20177	6	2.34967	0.9983	6	6.77628	0.993408	6	3.46641	1.089	6	1.45487	0.942051	6	8.25901	1.10833	6	4.13918
qPAENVNQYLTDSk	5	Q02053	N-Term(TMT10); K14(TMT10)	3.224e-12	64.69	4.99249e-06	2	2065.1	0.62597	0	1.05022	5	5.20044	0.930313	5	6.48134	1.00542	5	4.3422	1.01974	5	7.10972	1.00925	5	4.68535	1.03407	5	3.76347	0.992207	5	6.29878	1.04206	5	9.78846	0.95491	5	3.71528
eLSANTAAFAk	2	Q9CWK8	N-Term(TMT10); K11(TMT10)	3.757e-09	64.69	5.87552e-06	2	1580.9	-0.187668	0	1.03996	2	0.0729399	1.00605	2	3.93712	1.00845	2	1.28079	0.968107	2	15.3794	0.99989	2	0.646608	0.969933	2	3.04993	1.0438	2	7.55477	1.05544	2	3.75919	0.993763	2	7.04117
dVLEVGELAk	4	Q6PGB6	N-Term(TMT10); K10(TMT10)	9.471e-08	64.68	5.49759e-06	2	1530.92	1.16923	0	1.08293	4	2.15657	0.866972	4	10.6094	1.09003	4	4.64744	1.03256	4	5.63701	1.02841	4	4.95484	0.998696	4	0.680204	0.940415	4	2.5799	1.04226	4	7.61763	0.968462	4	2.61805
eIDQVLGEGPITSEk	1	Q8BKE6	N-Term(TMT10); K15(TMT10)	5.361e-10	64.68	5.70184e-06	3	2073.15	-0.152459	0	0.967685	1		0.953736	1		1.07352	1		1.03761	1		1.05965	1		0.992002	1		0.930642	1		0.980442	1		1.0836	1
lEYSDFSIR	2	P56375	N-Term(TMT10)	1.186e-06	64.68	2.68922e-06	2	1358.72	-0.272228	0	0.737856	2	1.48084	1.06328	2	4.35354	0.940136	2	0.662183	1.08716	2	4.51102	1.09044	2	2.99032	1.00717	2	3.72151	1.03439	2	0.522477	1.03914	2	4.38197	1.12419	2	0.0401696
gMDQGLLGMcPGEk	2	Q61576	N-Term(TMT10); C10(Carbamidomethyl); K14(TMT10)	9.028e-11	64.68	2.65518e-06	2	1950.98	-2.4885	0	0.908058	2	4.24265	0.958934	2	0.210966	1.1636	2	6.28894	1.05521	2	1.29379	0.974381	2	2.80173	0.990022	2	3.77055	0.94493	2	2.56344	0.929249	2	9.19764	1.13402	2	0.316543
eSVLPGAPGSGLESSLAEVFPVGk	2	Q8BZA9	N-Term(TMT10); K24(TMT10)	2.011e-14	64.68	5.19122e-06	3	2785.54	1.0073	0	0.814953	2	5.16182	1.01534	2	0.21108	1.02109	2	3.05737	1.20222	2	6.58881	1.0624	2	1.77727	0.948141	2	1.06739	1.00164	2	3.58192	0.917507	2	9.16657	1.09003	2	5.25221
lGAQALLGAAk	1	Q922W5;Q922Q4	N-Term(TMT10); K11(TMT10)	2.229e-09	64.68	2.5871e-06	2	1470.94	-0.858299	0
tQEQLASEMAELTAR	3	P26041	N-Term(TMT10)	2.11e-10	64.66	3.04362e-06	3	1906.97	-0.494263	0	1.04896	3	22.0949	0.806875	3	2.05013	1.03157	3	5.39114	1.12009	3	19.0984	1.0591	3	3.31484	1.03004	3	0.231828	0.813525	3	6.18874	1.19569	3	0.500867	1.06126	3	4.58838
lSDHSVEPGk	1	A2ASS6	N-Term(TMT10); K10(TMT10)	1.679e-07	64.65	5.29576e-06	2	1526.85	-1.97747	0	0.748315	1		1.06983	1		0.845452	1		1.24787	1		0.915734	1		0.988738	1		1.03805	1		1.00001	1		1.22131	1
qTNLENLDQAFSVAER	3	Q9QXS1	N-Term(TMT10)	1.719e-13	64.64	3.36687e-06	2	2064.06	1.16465	0	0.86117	3	0.251101	0.84735	3	3.2548	0.969557	3	2.11763	1.06728	3	10.636	1.05705	3	0.278131	1.03493	3	4.5724	1.0209	3	15.7202	1.15689	3	8.9993	1.03724	3	5.35877
lLSDEDVGLMVk	2	P97369	N-Term(TMT10); K12(TMT10)	3.698e-10	64.64	6.04662e-06	2	1777.02	0.486921	0	2.03615	2	15.7763	0.927916	2	4.62383	0.911376	2	3.64814	0.460198	2	32.7888	0.795639	2	8.73714	0.799	2	8.65463	0.798285	2	6.9322	1.08764	2	2.46853	1.10713	2	3.00172
eAAENSLVAYk	7	P62259	N-Term(TMT10); K11(TMT10)	4.244e-09	64.63	5.54403e-06	2	1652.92	-1.28837	0	1.11701	7	12.9193	0.930386	7	13.6094	0.986613	7	6.39061	0.954763	7	19.4007	0.989386	7	3.84363	0.97957	7	2.97649	0.987474	7	9.90553	0.967662	7	2.15471	1.00229	7	7.44732
dLQILAEFHEk	8	P07759;Q03734	N-Term(TMT10); K11(TMT10)	8.898e-09	64.63	5.45795e-06	2	1801.03	1.00739	0
kSEIEYYAmLAk	4	P62889	N-Term(TMT10); K1(TMT10); M9(Oxidation); K12(TMT10)	5.004e-09	64.61	5.60422e-06	2	2149.22	0.645242	1	1.234	4	9.2283	0.999843	4	3.04094	1.03115	4	1.42991	0.770193	4	25.564	0.968663	4	4.24646	1.02564	4	1.18198	1.16965	4	0.443089	0.936108	4	1.58119	0.943852	4	3.81579
mLLDPMGGIVmTNDGNAILR	2	P80318	N-Term(TMT10); M11(Oxidation)	2.337e-11	64.6	3.90079e-06	3	2376.23	-0.138689	0	1.00964	2	1.83064	0.936387	2	13.8133	0.969554	2	1.62162	0.976155	2	11.7454	1.0836	2	2.14283	1.07344	2	5.18269	0.996933	2	6.63382	1.12952	2	5.57779	0.922393	2	12.3752
[truncated: 34,640 more rows]
